# Supplementary material for: Crystal structure of (6,9-diacetyl-5,10,15,20-tetra­phenyl­secochlorinato)nickel(II)
Source: Acta Crystallogr E Crystallogr Commun. 2024 May 24;80(Pt 6):649–53. doi: 10.1107/S2056989024004717 (PMC11151305; doi:10.1107/S2056989024004717)
Supplement: Supplementary file 1 [file e-80-00649-sup1.cif]

##############################################################################
#                                                                            #
# This CIF contains the data in a paper accepted for publication in          #
# Acta Crystallographica Section E. It conforms to the requirements of       #
# Notes for Authors for Acta Crystallographica Section E, and has been       #
# peer reviewed under the auspices of the IUCr Commission on Journals.       #
#                                                                            #
# Full details of the Crystallographic Information File format               #
# are given in the paper "The Crystallographic Information File (CIF):       #
# a New Standard Archive File for Crystallography" by S. R. Hall, F. H.      #
# Allen and I. D. Brown [Acta Cryst. (1991), A47, 655-685].                  #
#                                                                            #
# The current version of the core CIF dictionary is obtainable from          #
# ftp://ftp.iucr.org/pub/cif_core.dic.                                       #
#                                                                            #
# Software is freely available for graphical display of the structure(s)     #
# in this CIF. For information consult the CIF software page                 #
# http://www.iucr.org/resources/cif/software.                                #
#                                                                            #
# This file may be used for bona fide research purposes within the           #
# scientific community so long as proper attribution is given to the journal # 
# article from which it was obtained.                                        #
#                                                                            #
##############################################################################
data_I
_audit_creation_method     'SHELXL-2019/3'
_journal_date_recd_electronic     2024-05-09
_journal_date_accepted     2024-05-20
_journal_name_full     'Acta Crystallographica, Section E'
_journal_year     2024
_journal_volume     80
_journal_issue      6
_journal_page_first     0
_journal_page_last     0
_journal_paper_category     GM
_journal_paper_doi     10.1107/S2056989024004717
_journal_coeditor_code     YY2012
_publ_contact_author_name     'Matthias Zeller'
_publ_contact_author_address
;
Department of Chemistry, Purdue University, 560 Oval Drive, West Lafayette, IN, 47907-2084, USA
;
_publ_contact_author_email     'zeller4@purdue.edu'
_publ_contact_author_fax     '1(765)4940239'
_publ_contact_author_phone     '1(765)4944572'
_publ_section_title
;
Crystal structure of
(6,9-diacetyl-5,10,15,20-tetraphenylsecochlorinato)nickel(II)
;
loop_
    _publ_author_name
    _publ_author_footnote
    _publ_author_address
    'Sharma, Meenakshi' .
;
Department of Chemistry, University of Connecticut, Unit 3060, Storrs, CT
06269-3060, USA
;
    'Br\"uckner, Christian' .
;
Department of Chemistry, University of Connecticut, Unit 3060, Storrs, CT
06269-3060, USA
;
    'Zeller, Matthias' .
;
Department of Chemistry, Purdue University, 560 Oval Drive, West Lafayette, IN,
47907-2084, USA
;
_publ_section_synopsis
;
The structure of the title secochlorin nickel complex features two
crystallographically independent molecules related by pseudo-A lattice
centering. Both feature a noticeable in-plane deformation in the A~1g~ mode
and prominent out-of-plane deformation in the B~1u~ (ruffling) mode.
;
_chemical_name_systematic
;
(6,9-Diacetyl-5,10,15,20-tetraphenylsecochlorinato)nickel(II)
;
_chemical_name_common     ?
_chemical_formula_moiety     'C46 H32 N4 Ni O2'
_chemical_formula_sum     'C46 H32 N4 Ni O2'
_chemical_formula_iupac     '[Ni (C46 H32 N4 O2)]'
_chemical_formula_weight     731.46
_chemical_melting_point     ?
_space_group_crystal_system     triclinic
_space_group_name_H-M_alt     'P -1'
_space_group_name_Hall     '-P 1'
loop_
    _space_group_symop_operation_xyz
    'x, y, z'
    '-x, -y, -z'
_cell_length_a     14.1382(5)
_cell_length_b     15.3202(5)
_cell_length_c     18.3835(7)
_cell_angle_alpha     72.0900(18)
_cell_angle_beta     69.6031(19)
_cell_angle_gamma     74.6737(18)
_cell_volume     3495.8(2)
_cell_formula_units_Z     4
_cell_measurement_reflns_used     9410
_cell_measurement_theta_min     2.2418
_cell_measurement_theta_max     33.0606
_cell_measurement_temperature     150(2)
_exptl_crystal_description     block
_exptl_crystal_colour     black
_exptl_crystal_size_max     0.240
_exptl_crystal_size_mid     0.160
_exptl_crystal_size_min     0.140
_exptl_crystal_density_diffrn     1.390
_exptl_crystal_density_meas     ?
_exptl_crystal_density_method     ?
_exptl_crystal_F_000     1520
_exptl_absorpt_coefficient_mu     0.602
_exptl_absorpt_correction_type     multi-scan
_exptl_absorpt_process_details
;
(SADABS; Krause <i>et al.</i>,  2015)
;
_exptl_absorpt_correction_T_min     0.7005
_exptl_absorpt_correction_T_max     0.7465
_diffrn_ambient_temperature     150(2)
_diffrn_source     'fine focus sealed tube X-ray source'
_diffrn_source_voltage     '50 kV'
_diffrn_source_current     '30 mA'
_diffrn_radiation_type     MoK\a
_diffrn_radiation_wavelength     0.71073
_diffrn_radiation_monochromator     'Triumph curved graphite crystal'
_diffrn_measurement_device_type     'Bruker AXS D8 Quest'
_diffrn_measurement_device     'three circle diffractometer'
_diffrn_measurement_method     'omega and phi scans'
_diffrn_detector_area_resol_mean     7.4074
_diffrn_reflns_number     226909
_diffrn_reflns_av_R_equivalents     0.0563
_diffrn_reflns_av_unetI/netI     0.0332
_diffrn_reflns_theta_min     1.916
_diffrn_reflns_theta_max     33.200
_diffrn_reflns_theta_full     25.242
_diffrn_measured_fraction_theta_max     0.999
_diffrn_measured_fraction_theta_full     0.999
_diffrn_reflns_limit_h_min     -21
_diffrn_reflns_limit_h_max     21
_diffrn_reflns_limit_k_min     -23
_diffrn_reflns_limit_k_max     23
_diffrn_reflns_limit_l_min     -28
_diffrn_reflns_limit_l_max     28
_refine_special_details     ?
_reflns_number_total     26754
_reflns_number_gt     19735
_reflns_threshold_expression     'I > 2\s(I)'
_refine_ls_structure_factor_coef     Fsqd
_refine_ls_matrix_type     full
_refine_ls_R_factor_all     0.0610
_refine_ls_R_factor_gt     0.0380
_refine_ls_wR_factor_gt     0.0915
_refine_ls_wR_factor_ref     0.1030
_refine_ls_goodness_of_fit_ref     1.014
_refine_ls_restrained_S_all     1.014
_refine_ls_number_reflns     26754
_refine_ls_number_parameters     959
_refine_ls_number_restraints     0
_refine_ls_hydrogen_treatment     constr
_refine_ls_weighting_scheme     calc
_refine_ls_weighting_details
              'w=1/[\s^2^(Fo^2^)+(0.0457P)^2^+1.6735P] where P=(Fo^2^+2Fc^2^)/3'
_atom_sites_solution_hydrogens     geom
_atom_sites_solution_primary     dual
_atom_sites_solution_secondary     difmap
_refine_ls_shift/su_max     0.002
_refine_ls_shift/su_mean     0.000
_refine_diff_density_max     1.067
_refine_diff_density_min     -0.416
_refine_ls_extinction_method     none
_refine_ls_extinction_coef     .
loop_
    _atom_type_symbol
    _atom_type_description
    _atom_type_scat_dispersion_real
    _atom_type_scat_dispersion_imag
    _atom_type_scat_source
    'C' 'C' 0.0033 0.0016
                         'International Tables Vol C Tables 4.2.6.8 and 6.1.1.4'
    'H' 'H' 0.0000 0.0000
                         'International Tables Vol C Tables 4.2.6.8 and 6.1.1.4'
    'N' 'N' 0.0061 0.0033
                         'International Tables Vol C Tables 4.2.6.8 and 6.1.1.4'
    'O' 'O' 0.0106 0.0060
                         'International Tables Vol C Tables 4.2.6.8 and 6.1.1.4'
    'Ni' 'Ni' 0.3393 1.1124
                         'International Tables Vol C Tables 4.2.6.8 and 6.1.1.4'
_computing_data_collection
;
APEX4 v2022.10-1 (Bruker, 2022)
;
_computing_cell_refinement
;
SAINT V8.40B (Bruker, 2020)
;
_computing_data_reduction
;
SAINT V8.40B (Bruker, 2020)
;
_computing_structure_solution
;
<i>SHELXT</i> (Sheldrick, 2015a)
;
_computing_structure_refinement
;
SHELXL2019/2 (Sheldrick, 2015b),
<i>ShelXle</i> Rev1573 (H\"ubschle <i>et al.</i>,  2011)
;
_computing_molecular_graphics
;
Mercury (Macrae <i>et al.</i>,  2020)
;
_computing_publication_material
;
Publcif (Westrip, 2010)
;
loop_
    _atom_site_type_symbol
    _atom_site_label
    _atom_site_fract_x
    _atom_site_fract_y
    _atom_site_fract_z
    _atom_site_U_iso_or_equiv
    _atom_site_adp_type
    _atom_site_calc_flag
    _atom_site_occupancy
    _atom_site_disorder_assembly
    _atom_site_disorder_group
    Ni Ni1_1 0.25969(2) 0.35659(2) 0.92873(2) 0.01429(4) Uani d 1 . .
    O O1_1 0.50774(9) 0.18303(8) 1.05354(7) 0.0319(2) Uani d 1 . .
    O O2_1 0.58223(8) 0.33407(9) 0.93406(7) 0.0312(2) Uani d 1 . .
    N N1_1 0.38355(8) 0.31234(7) 0.95721(6) 0.01569(18) Uani d 1 . .
    N N2_1 0.24377(8) 0.46934(7) 0.95719(6) 0.01615(18) Uani d 1 . .
    N N3_1 0.13540(8) 0.40147(8) 0.89948(6) 0.01684(19) Uani d 1 . .
    N N4_1 0.27362(8) 0.24007(7) 0.90697(6) 0.01638(18) Uani d 1 . .
    C C1_1 0.38050(13) 0.22630(10) 1.16637(9) 0.0284(3) Uani d 1 . .
    H H1A_1 0.309459 0.258994 1.173210 0.043 Uiso calc 1 . .
    H H1B_1 0.413305 0.249917 1.193665 0.043 Uiso calc 1 . .
    H H1C_1 0.381312 0.159369 1.189290 0.043 Uiso calc 1 . .
    C C2_1 0.43835(11) 0.24268(9) 1.07820(8) 0.0209(2) Uani d 1 . .
    C C3_1 0.39427(9) 0.32810(9) 1.02306(7) 0.0165(2) Uani d 1 . .
    C C4_1 0.35152(9) 0.41150(9) 1.04696(7) 0.0165(2) Uani d 1 . .
    C C5_1 0.29060(9) 0.48299(9) 1.00558(7) 0.0164(2) Uani d 1 . .
    C C6_1 0.26648(10) 0.57957(9) 1.00854(8) 0.0196(2) Uani d 1 . .
    H H6_1 0.289412 0.606624 1.038033 0.023 Uiso calc 1 . .
    C C7_1 0.20478(10) 0.62434(9) 0.96112(8) 0.0201(2) Uani d 1 . .
    H H7_1 0.177902 0.689164 0.949856 0.024 Uiso calc 1 . .
    C C8_1 0.18749(9) 0.55514(9) 0.93090(7) 0.0174(2) Uani d 1 . .
    C C9_1 0.11406(9) 0.56829(9) 0.89235(7) 0.0173(2) Uani d 1 . .
    C C10_1 0.08651(9) 0.49248(9) 0.88161(7) 0.0177(2) Uani d 1 . .
    C C11_1 -0.00208(10) 0.49644(10) 0.85849(8) 0.0223(2) Uani d 1 . .
    H H11_1 -0.046378 0.551116 0.840264 0.027 Uiso calc 1 . .
    C C12_1 -0.01033(10) 0.40691(10) 0.86772(8) 0.0228(2) Uani d 1 . .
    H H12_1 -0.063470 0.387129 0.859720 0.027 Uiso calc 1 . .
    C C13_1 0.07627(10) 0.34801(9) 0.89178(8) 0.0189(2) Uani d 1 . .
    C C14_1 0.09973(10) 0.25128(10) 0.90294(8) 0.0202(2) Uani d 1 . .
    C C15_1 0.19504(10) 0.20055(9) 0.90892(8) 0.0192(2) Uani d 1 . .
    C C16_1 0.23266(11) 0.10522(9) 0.90465(9) 0.0233(3) Uani d 1 . .
    H H16_1 0.193543 0.061951 0.907329 0.028 Uiso calc 1 . .
    C C17_1 0.33495(11) 0.08832(9) 0.89605(8) 0.0221(2) Uani d 1 . .
    H H17_1 0.381182 0.031590 0.890142 0.027 Uiso calc 1 . .
    C C18_1 0.35961(10) 0.17279(9) 0.89760(7) 0.0172(2) Uani d 1 . .
    C C19_1 0.45760(9) 0.18739(9) 0.88887(7) 0.0166(2) Uani d 1 . .
    C C20_1 0.46814(9) 0.25855(8) 0.91549(7) 0.0160(2) Uani d 1 . .
    C C21_1 0.56934(10) 0.29057(9) 0.89428(8) 0.0196(2) Uani d 1 . .
    C C22_1 0.65030(11) 0.27887(11) 0.81656(9) 0.0269(3) Uani d 1 . .
    H H22A_1 0.617494 0.276390 0.778420 0.040 Uiso calc 1 . .
    H H22B_1 0.698974 0.220902 0.826505 0.040 Uiso calc 1 . .
    H H22C_1 0.686832 0.331738 0.794441 0.040 Uiso calc 1 . .
    C C23_1 0.38006(10) 0.42935(9) 1.11065(7) 0.0178(2) Uani d 1 . .
    C C24_1 0.30557(11) 0.45948(10) 1.17573(8) 0.0227(2) Uani d 1 . .
    H H24_1 0.235219 0.473075 1.177851 0.027 Uiso calc 1 . .
    C C25_1 0.33437(13) 0.46950(11) 1.23718(9) 0.0294(3) Uani d 1 . .
    H H25_1 0.283517 0.488885 1.281742 0.035 Uiso calc 1 . .
    C C26_1 0.43730(14) 0.45131(11) 1.23382(9) 0.0312(3) Uani d 1 . .
    H H26_1 0.456645 0.457235 1.276426 0.037 Uiso calc 1 . .
    C C27_1 0.51154(13) 0.42456(11) 1.16830(9) 0.0289(3) Uani d 1 . .
    H H27_1 0.582016 0.414031 1.165124 0.035 Uiso calc 1 . .
    C C28_1 0.48303(11) 0.41309(10) 1.10711(8) 0.0223(2) Uani d 1 . .
    H H28_1 0.534221 0.394005 1.062552 0.027 Uiso calc 1 . .
    C C29_1 0.05941(10) 0.66507(9) 0.86838(7) 0.0187(2) Uani d 1 . .
    C C30_1 0.11538(11) 0.73360(10) 0.81570(8) 0.0232(3) Uani d 1 . .
    H H30_1 0.187249 0.717130 0.793280 0.028 Uiso calc 1 . .
    C C31_1 0.06760(12) 0.82552(10) 0.79557(9) 0.0292(3) Uani d 1 . .
    H H31_1 0.106785 0.871457 0.759764 0.035 Uiso calc 1 . .
    C C32_1 -0.03757(13) 0.85035(11) 0.82780(10) 0.0312(3) Uani d 1 . .
    H H32_1 -0.070447 0.913249 0.814379 0.037 Uiso calc 1 . .
    C C33_1 -0.09416(12) 0.78273(11) 0.87963(9) 0.0290(3) Uani d 1 . .
    H H33_1 -0.166139 0.799422 0.901361 0.035 Uiso calc 1 . .
    C C34_1 -0.04645(10) 0.69064(10) 0.90010(8) 0.0233(3) Uani d 1 . .
    H H34_1 -0.085962 0.644895 0.935791 0.028 Uiso calc 1 . .
    C C35_1 0.01980(11) 0.20077(10) 0.90774(9) 0.0251(3) Uani d 1 . .
    C C36_1 -0.04101(13) 0.16268(12) 0.98291(11) 0.0350(3) Uani d 1 . .
    H H36_1 -0.029458 0.167244 1.029413 0.042 Uiso calc 1 . .
    C C37_1 -0.11882(16) 0.11784(15) 0.99029(15) 0.0520(5) Uani d 1 . .
    H H37_1 -0.161147 0.093025 1.041775 0.062 Uiso calc 1 . .
    C C38_1 -0.13451(18) 0.10941(17) 0.92327(18) 0.0633(7) Uani d 1 . .
    H H38_1 -0.186691 0.077627 0.928461 0.076 Uiso calc 1 . .
    C C39_1 -0.0749(2) 0.1468(2) 0.84893(18) 0.0702(8) Uani d 1 . .
    H H39_1 -0.085961 0.140904 0.802706 0.084 Uiso calc 1 . .
    C C40_1 0.00205(17) 0.19370(17) 0.84066(13) 0.0514(5) Uani d 1 . .
    H H40_1 0.042138 0.220664 0.788935 0.062 Uiso calc 1 . .
    C C41_1 0.54657(10) 0.11626(9) 0.85978(7) 0.0174(2) Uani d 1 . .
    C C42_1 0.60649(11) 0.06204(9) 0.90959(8) 0.0223(2) Uani d 1 . .
    H H42_1 0.592115 0.072094 0.961150 0.027 Uiso calc 1 . .
    C C43_1 0.68732(11) -0.00675(10) 0.88368(9) 0.0263(3) Uani d 1 . .
    H H43_1 0.727588 -0.043938 0.917916 0.032 Uiso calc 1 . .
    C C44_1 0.70950(11) -0.02142(10) 0.80829(9) 0.0243(3) Uani d 1 . .
    H H44_1 0.765823 -0.067452 0.790439 0.029 Uiso calc 1 . .
    C C45_1 0.64910(10) 0.03141(10) 0.75884(8) 0.0223(2) Uani d 1 . .
    H H45_1 0.663462 0.020808 0.707480 0.027 Uiso calc 1 . .
    C C46_1 0.56776(10) 0.09969(9) 0.78457(8) 0.0200(2) Uani d 1 . .
    H H46_1 0.526294 0.135331 0.750831 0.024 Uiso calc 1 . .
    Ni Ni1_2 0.28975(2) 0.83249(2) 0.43364(2) 0.01364(4) Uani d 1 . .
    O O1_2 0.50805(9) 0.64893(7) 0.56785(6) 0.0283(2) Uani d 1 . .
    O O2_2 0.62162(8) 0.80644(8) 0.42677(7) 0.0302(2) Uani d 1 . .
    N N1_2 0.41721(8) 0.78939(7) 0.45871(6) 0.01517(18) Uani d 1 . .
    N N2_2 0.27290(8) 0.94258(7) 0.46574(6) 0.01558(18) Uani d 1 . .
    N N3_2 0.16423(8) 0.87745(7) 0.40596(6) 0.01547(18) Uani d 1 . .
    N N4_2 0.30230(8) 0.71786(7) 0.40912(6) 0.01522(18) Uani d 1 . .
    C C1_2 0.58250(12) 0.75395(11) 0.59279(10) 0.0290(3) Uani d 1 . .
    H H1A_2 0.558184 0.739419 0.651304 0.044 Uiso calc 1 . .
    H H1B_2 0.585476 0.820551 0.572148 0.044 Uiso calc 1 . .
    H H1C_2 0.651045 0.717531 0.575406 0.044 Uiso calc 1 . .
    C C2_2 0.50988(10) 0.72984(9) 0.56124(8) 0.0198(2) Uani d 1 . .
    C C3_2 0.43504(9) 0.80502(8) 0.52168(7) 0.0161(2) Uani d 1 . .
    C C4_2 0.38177(9) 0.88045(8) 0.55537(7) 0.0162(2) Uani d 1 . .
    C C5_2 0.31356(9) 0.95134(8) 0.52000(7) 0.0169(2) Uani d 1 . .
    C C6_2 0.27751(10) 1.04387(9) 0.53410(8) 0.0215(2) Uani d 1 . .
    H H6_2 0.292141 1.066722 0.570835 0.026 Uiso calc 1 . .
    C C7_2 0.21887(10) 1.09181(9) 0.48497(8) 0.0216(2) Uani d 1 . .
    H H7_2 0.187965 1.155733 0.478491 0.026 Uiso calc 1 . .
    C C8_2 0.21207(9) 1.02782(8) 0.44431(7) 0.0169(2) Uani d 1 . .
    C C9_2 0.14189(9) 1.04319(8) 0.40260(7) 0.0168(2) Uani d 1 . .
    C C10_2 0.11645(9) 0.96877(8) 0.38785(7) 0.0165(2) Uani d 1 . .
    C C11_2 0.02957(10) 0.97407(9) 0.36228(8) 0.0215(2) Uani d 1 . .
    H H11_2 -0.013479 1.029283 0.343245 0.026 Uiso calc 1 . .
    C C12_2 0.02063(10) 0.88518(10) 0.37046(9) 0.0230(3) Uani d 1 . .
    H H12_2 -0.031828 0.866311 0.360766 0.028 Uiso calc 1 . .
    C C13_2 0.10522(9) 0.82533(9) 0.39647(8) 0.0180(2) Uani d 1 . .
    C C14_2 0.12783(10) 0.72855(9) 0.40686(7) 0.0179(2) Uani d 1 . .
    C C15_2 0.22293(10) 0.67784(8) 0.41273(7) 0.0168(2) Uani d 1 . .
    C C16_2 0.26007(10) 0.58159(9) 0.41017(8) 0.0188(2) Uani d 1 . .
    H H16_2 0.220438 0.537605 0.415128 0.023 Uiso calc 1 . .
    C C17_2 0.36288(10) 0.56561(8) 0.39928(7) 0.0181(2) Uani d 1 . .
    H H17_2 0.409213 0.508973 0.393253 0.022 Uiso calc 1 . .
    C C18_2 0.38782(9) 0.65083(8) 0.39867(7) 0.0157(2) Uani d 1 . .
    C C19_2 0.48674(9) 0.66652(8) 0.38682(7) 0.0162(2) Uani d 1 . .
    C C20_2 0.49964(9) 0.73750(8) 0.41204(7) 0.0158(2) Uani d 1 . .
    C C21_2 0.60192(10) 0.76690(9) 0.38690(8) 0.0190(2) Uani d 1 . .
    C C22_2 0.67802(11) 0.75820(11) 0.30658(9) 0.0270(3) Uani d 1 . .
    H H22A_2 0.734347 0.706390 0.314416 0.040 Uiso calc 1 . .
    H H22B_2 0.705335 0.816194 0.279880 0.040 Uiso calc 1 . .
    H H22C_2 0.643640 0.746389 0.273455 0.040 Uiso calc 1 . .
    C C23_2 0.39074(10) 0.88720(9) 0.63182(8) 0.0201(2) Uani d 1 . .
    C C24_2 0.43383(13) 0.95701(11) 0.63622(10) 0.0304(3) Uani d 1 . .
    H H24_2 0.461139 1.001193 0.589070 0.037 Uiso calc 1 . .
    C C25_2 0.43662(16) 0.96161(13) 0.70989(13) 0.0447(5) Uani d 1 . .
    H H25_2 0.465790 1.009207 0.712757 0.054 Uiso calc 1 . .
    C C26_2 0.39721(17) 0.89733(14) 0.77919(12) 0.0465(5) Uani d 1 . .
    H H26_2 0.398856 0.901333 0.829278 0.056 Uiso calc 1 . .
    C C27_2 0.35584(16) 0.82798(14) 0.77513(10) 0.0419(4) Uani d 1 . .
    H H27_2 0.329646 0.783414 0.822378 0.050 Uiso calc 1 . .
    C C28_2 0.35222(12) 0.82288(12) 0.70191(9) 0.0289(3) Uani d 1 . .
    H H28_2 0.323090 0.774892 0.699672 0.035 Uiso calc 1 . .
    C C29_2 0.08651(10) 1.14013(9) 0.38022(7) 0.0179(2) Uani d 1 . .
    C C30_2 0.14249(11) 1.21040(10) 0.33178(9) 0.0248(3) Uani d 1 . .
    H H30_2 0.215163 1.195838 0.313527 0.030 Uiso calc 1 . .
    C C31_2 0.09302(13) 1.30144(10) 0.30996(10) 0.0315(3) Uani d 1 . .
    H H31_2 0.131933 1.348605 0.276725 0.038 Uiso calc 1 . .
    C C32_2 -0.01331(13) 1.32372(10) 0.33665(10) 0.0311(3) Uani d 1 . .
    H H32_2 -0.047186 1.385792 0.321171 0.037 Uiso calc 1 . .
    C C33_2 -0.06940(11) 1.25501(10) 0.38582(9) 0.0259(3) Uani d 1 . .
    H H33_2 -0.141950 1.270177 0.404883 0.031 Uiso calc 1 . .
    C C34_2 -0.02000(10) 1.16353(9) 0.40760(8) 0.0205(2) Uani d 1 . .
    H H34_2 -0.059200 1.116750 0.441346 0.025 Uiso calc 1 . .
    C C35_2 0.04848(10) 0.67982(9) 0.40823(9) 0.0227(2) Uani d 1 . .
    C C36_2 -0.03873(12) 0.67244(12) 0.47409(11) 0.0331(3) Uani d 1 . .
    H H36_2 -0.047012 0.698605 0.517019 0.040 Uiso calc 1 . .
    C C37_2 -0.11354(14) 0.62693(14) 0.47709(14) 0.0470(5) Uani d 1 . .
    H H37_2 -0.172623 0.621842 0.522162 0.056 Uiso calc 1 . .
    C C38_2 -0.10216(17) 0.58903(15) 0.41462(15) 0.0515(5) Uani d 1 . .
    H H38_2 -0.153674 0.558473 0.416581 0.062 Uiso calc 1 . .
    C C39_2 -0.01596(19) 0.59565(16) 0.34947(14) 0.0533(6) Uani d 1 . .
    H H39_2 -0.008131 0.569213 0.306810 0.064 Uiso calc 1 . .
    C C40_2 0.05973(15) 0.64087(14) 0.34582(11) 0.0388(4) Uani d 1 . .
    H H40_2 0.118940 0.645131 0.300818 0.047 Uiso calc 1 . .
    C C41_2 0.57430(9) 0.59449(8) 0.35779(7) 0.0165(2) Uani d 1 . .
    C C42_2 0.63499(10) 0.54212(9) 0.40731(8) 0.0210(2) Uani d 1 . .
    H H42_2 0.623945 0.556485 0.456686 0.025 Uiso calc 1 . .
    C C43_2 0.71183(11) 0.46877(10) 0.38480(9) 0.0248(3) Uani d 1 . .
    H H43_2 0.752475 0.432818 0.419087 0.030 Uiso calc 1 . .
    C C44_2 0.72899(11) 0.44820(10) 0.31237(9) 0.0243(3) Uani d 1 . .
    H H44_2 0.781599 0.398362 0.296955 0.029 Uiso calc 1 . .
    C C45_2 0.66938(10) 0.50038(10) 0.26241(8) 0.0220(2) Uani d 1 . .
    H H45_2 0.681787 0.486610 0.212556 0.026 Uiso calc 1 . .
    C C46_2 0.59137(10) 0.57292(9) 0.28510(8) 0.0201(2) Uani d 1 . .
    H H46_2 0.549798 0.607702 0.251235 0.024 Uiso calc 1 . .
loop_
    _atom_site_aniso_label
    _atom_site_aniso_U_11
    _atom_site_aniso_U_22
    _atom_site_aniso_U_33
    _atom_site_aniso_U_12
    _atom_site_aniso_U_13
    _atom_site_aniso_U_23
    Ni1_1 0.01363(7) 0.01572(7) 0.01559(7) -0.00219(5) -0.00567(5) -0.00531(5)
    O1_1 0.0388(6) 0.0289(5) 0.0262(5) 0.0111(5) -0.0166(5) -0.0106(4)
    O2_1 0.0250(5) 0.0426(6) 0.0359(6) -0.0121(5) -0.0064(4) -0.0206(5)
    N1_1 0.0157(4) 0.0169(5) 0.0168(4) -0.0017(4) -0.0061(4) -0.0067(4)
    N2_1 0.0156(4) 0.0177(5) 0.0165(4) -0.0019(4) -0.0058(4) -0.0055(4)
    N3_1 0.0154(4) 0.0189(5) 0.0178(5) -0.0026(4) -0.0064(4) -0.0051(4)
    N4_1 0.0165(4) 0.0180(5) 0.0172(4) -0.0045(4) -0.0065(4) -0.0047(4)
    C1_1 0.0365(8) 0.0232(6) 0.0215(6) -0.0060(6) -0.0057(6) -0.0022(5)
    C2_1 0.0246(6) 0.0209(6) 0.0211(6) -0.0032(5) -0.0109(5) -0.0062(5)
    C3_1 0.0165(5) 0.0189(5) 0.0170(5) -0.0025(4) -0.0070(4) -0.0063(4)
    C4_1 0.0161(5) 0.0187(5) 0.0170(5) -0.0030(4) -0.0056(4) -0.0066(4)
    C5_1 0.0152(5) 0.0182(5) 0.0174(5) -0.0028(4) -0.0047(4) -0.0069(4)
    C6_1 0.0194(6) 0.0192(5) 0.0230(6) -0.0040(4) -0.0057(5) -0.0089(5)
    C7_1 0.0201(6) 0.0175(5) 0.0233(6) -0.0017(4) -0.0064(5) -0.0067(5)
    C8_1 0.0166(5) 0.0178(5) 0.0180(5) -0.0016(4) -0.0052(4) -0.0055(4)
    C9_1 0.0152(5) 0.0193(5) 0.0161(5) -0.0011(4) -0.0043(4) -0.0043(4)
    C10_1 0.0151(5) 0.0214(6) 0.0170(5) -0.0019(4) -0.0058(4) -0.0049(4)
    C11_1 0.0174(5) 0.0270(6) 0.0244(6) -0.0007(5) -0.0106(5) -0.0065(5)
    C12_1 0.0174(6) 0.0284(7) 0.0263(6) -0.0039(5) -0.0094(5) -0.0083(5)
    C13_1 0.0161(5) 0.0234(6) 0.0191(5) -0.0055(4) -0.0058(4) -0.0054(5)
    C14_1 0.0194(6) 0.0238(6) 0.0209(6) -0.0084(5) -0.0065(5) -0.0054(5)
    C15_1 0.0198(6) 0.0205(6) 0.0198(5) -0.0058(5) -0.0072(4) -0.0047(4)
    C16_1 0.0274(7) 0.0187(6) 0.0283(6) -0.0081(5) -0.0111(5) -0.0051(5)
    C17_1 0.0255(6) 0.0175(6) 0.0268(6) -0.0040(5) -0.0100(5) -0.0071(5)
    C18_1 0.0194(5) 0.0166(5) 0.0177(5) -0.0025(4) -0.0076(4) -0.0051(4)
    C19_1 0.0178(5) 0.0170(5) 0.0166(5) -0.0009(4) -0.0070(4) -0.0058(4)
    C20_1 0.0158(5) 0.0176(5) 0.0161(5) -0.0010(4) -0.0061(4) -0.0059(4)
    C21_1 0.0166(5) 0.0194(6) 0.0241(6) -0.0018(4) -0.0075(5) -0.0064(5)
    C22_1 0.0227(6) 0.0265(7) 0.0291(7) -0.0075(5) 0.0000(5) -0.0096(5)
    C23_1 0.0223(6) 0.0178(5) 0.0167(5) -0.0037(4) -0.0074(4) -0.0066(4)
    C24_1 0.0266(6) 0.0232(6) 0.0198(6) -0.0042(5) -0.0051(5) -0.0089(5)
    C25_1 0.0403(8) 0.0306(7) 0.0204(6) -0.0066(6) -0.0069(6) -0.0124(5)
    C26_1 0.0472(9) 0.0314(7) 0.0254(7) -0.0092(7) -0.0189(6) -0.0098(6)
    C27_1 0.0329(7) 0.0338(8) 0.0298(7) -0.0079(6) -0.0166(6) -0.0108(6)
    C28_1 0.0230(6) 0.0264(6) 0.0222(6) -0.0061(5) -0.0085(5) -0.0088(5)
    C29_1 0.0177(5) 0.0197(5) 0.0176(5) 0.0008(4) -0.0065(4) -0.0047(4)
    C30_1 0.0211(6) 0.0218(6) 0.0237(6) -0.0021(5) -0.0067(5) -0.0024(5)
    C31_1 0.0314(7) 0.0227(6) 0.0295(7) -0.0041(6) -0.0119(6) 0.0024(5)
    C32_1 0.0325(8) 0.0223(7) 0.0348(8) 0.0043(6) -0.0155(6) -0.0024(6)
    C33_1 0.0226(6) 0.0293(7) 0.0299(7) 0.0058(5) -0.0086(5) -0.0074(6)
    C34_1 0.0198(6) 0.0252(6) 0.0208(6) 0.0008(5) -0.0057(5) -0.0043(5)
    C35_1 0.0214(6) 0.0253(6) 0.0341(7) -0.0075(5) -0.0114(5) -0.0078(5)
    C36_1 0.0337(8) 0.0299(8) 0.0424(9) -0.0146(6) -0.0076(7) -0.0063(7)
    C37_1 0.0419(10) 0.0411(10) 0.0732(15) -0.0254(9) -0.0101(10) -0.0063(10)
    C38_1 0.0483(12) 0.0566(13) 0.103(2) -0.0304(11) -0.0321(13) -0.0149(13)
    C39_1 0.0726(17) 0.092(2) 0.0810(18) -0.0400(15) -0.0403(15) -0.0267(15)
    C40_1 0.0539(12) 0.0751(15) 0.0450(11) -0.0336(11) -0.0198(9) -0.0167(10)
    C41_1 0.0179(5) 0.0162(5) 0.0190(5) -0.0013(4) -0.0066(4) -0.0055(4)
    C42_1 0.0258(6) 0.0217(6) 0.0228(6) 0.0020(5) -0.0131(5) -0.0085(5)
    C43_1 0.0265(7) 0.0230(6) 0.0333(7) 0.0052(5) -0.0168(6) -0.0108(5)
    C44_1 0.0203(6) 0.0223(6) 0.0307(7) 0.0014(5) -0.0073(5) -0.0116(5)
    C45_1 0.0220(6) 0.0227(6) 0.0210(6) -0.0013(5) -0.0040(5) -0.0084(5)
    C46_1 0.0214(6) 0.0199(6) 0.0189(5) -0.0004(5) -0.0072(5) -0.0058(4)
    Ni1_2 0.01412(7) 0.01168(7) 0.01588(7) 0.00009(5) -0.00590(5) -0.00456(5)
    O1_2 0.0418(6) 0.0154(4) 0.0287(5) 0.0027(4) -0.0177(5) -0.0046(4)
    O2_2 0.0261(5) 0.0371(6) 0.0332(6) -0.0126(4) -0.0036(4) -0.0162(5)
    N1_2 0.0159(4) 0.0135(4) 0.0170(4) -0.0003(3) -0.0063(4) -0.0051(3)
    N2_2 0.0166(4) 0.0133(4) 0.0173(4) 0.0000(3) -0.0062(4) -0.0050(4)
    N3_2 0.0151(4) 0.0143(4) 0.0173(4) -0.0007(3) -0.0056(4) -0.0045(4)
    N4_2 0.0157(4) 0.0131(4) 0.0171(4) -0.0002(3) -0.0057(4) -0.0049(3)
    C1_2 0.0254(7) 0.0317(7) 0.0349(8) 0.0023(6) -0.0180(6) -0.0104(6)
    C2_2 0.0214(6) 0.0185(5) 0.0187(5) 0.0013(4) -0.0083(5) -0.0046(4)
    C3_2 0.0176(5) 0.0138(5) 0.0174(5) -0.0017(4) -0.0063(4) -0.0038(4)
    C4_2 0.0180(5) 0.0151(5) 0.0177(5) -0.0024(4) -0.0072(4) -0.0052(4)
    C5_2 0.0176(5) 0.0148(5) 0.0197(5) -0.0009(4) -0.0069(4) -0.0061(4)
    C6_2 0.0228(6) 0.0177(6) 0.0290(6) 0.0015(5) -0.0112(5) -0.0123(5)
    C7_2 0.0223(6) 0.0152(5) 0.0291(6) 0.0011(4) -0.0100(5) -0.0089(5)
    C8_2 0.0164(5) 0.0134(5) 0.0194(5) 0.0006(4) -0.0053(4) -0.0046(4)
    C9_2 0.0164(5) 0.0149(5) 0.0163(5) 0.0002(4) -0.0041(4) -0.0032(4)
    C10_2 0.0160(5) 0.0157(5) 0.0164(5) 0.0000(4) -0.0055(4) -0.0033(4)
    C11_2 0.0198(6) 0.0208(6) 0.0248(6) 0.0022(5) -0.0116(5) -0.0060(5)
    C12_2 0.0191(6) 0.0245(6) 0.0290(7) 0.0000(5) -0.0124(5) -0.0085(5)
    C13_2 0.0166(5) 0.0185(5) 0.0200(5) -0.0020(4) -0.0066(4) -0.0059(4)
    C14_2 0.0175(5) 0.0185(5) 0.0191(5) -0.0030(4) -0.0060(4) -0.0057(4)
    C15_2 0.0190(5) 0.0154(5) 0.0171(5) -0.0037(4) -0.0054(4) -0.0048(4)
    C16_2 0.0233(6) 0.0151(5) 0.0193(5) -0.0040(4) -0.0068(5) -0.0046(4)
    C17_2 0.0239(6) 0.0140(5) 0.0174(5) -0.0015(4) -0.0072(4) -0.0055(4)
    C18_2 0.0188(5) 0.0136(5) 0.0159(5) -0.0001(4) -0.0067(4) -0.0053(4)
    C19_2 0.0175(5) 0.0153(5) 0.0154(5) 0.0013(4) -0.0063(4) -0.0052(4)
    C20_2 0.0156(5) 0.0148(5) 0.0170(5) 0.0006(4) -0.0065(4) -0.0046(4)
    C21_2 0.0181(5) 0.0162(5) 0.0215(6) -0.0010(4) -0.0060(4) -0.0041(4)
    C22_2 0.0233(6) 0.0320(7) 0.0228(6) -0.0079(6) -0.0012(5) -0.0064(5)
    C23_2 0.0214(6) 0.0198(6) 0.0231(6) 0.0018(4) -0.0112(5) -0.0099(5)
    C24_2 0.0387(8) 0.0216(6) 0.0416(8) -0.0015(6) -0.0247(7) -0.0105(6)
    C25_2 0.0596(12) 0.0327(9) 0.0645(12) 0.0075(8) -0.0443(11) -0.0262(9)
    C26_2 0.0631(13) 0.0490(11) 0.0394(9) 0.0152(9) -0.0348(9) -0.0254(8)
    C27_2 0.0516(11) 0.0508(11) 0.0225(7) 0.0007(9) -0.0145(7) -0.0114(7)
    C28_2 0.0321(7) 0.0357(8) 0.0205(6) -0.0070(6) -0.0076(5) -0.0078(6)
    C29_2 0.0191(5) 0.0152(5) 0.0162(5) 0.0012(4) -0.0051(4) -0.0030(4)
    C30_2 0.0208(6) 0.0200(6) 0.0263(6) -0.0017(5) -0.0039(5) -0.0003(5)
    C31_2 0.0318(8) 0.0179(6) 0.0344(8) -0.0028(5) -0.0073(6) 0.0041(5)
    C32_2 0.0331(8) 0.0181(6) 0.0351(8) 0.0052(5) -0.0138(6) -0.0007(6)
    C33_2 0.0222(6) 0.0210(6) 0.0293(7) 0.0059(5) -0.0081(5) -0.0061(5)
    C34_2 0.0188(6) 0.0189(6) 0.0190(5) 0.0007(4) -0.0042(4) -0.0027(4)
    C35_2 0.0208(6) 0.0199(6) 0.0310(7) -0.0051(5) -0.0114(5) -0.0053(5)
    C36_2 0.0245(7) 0.0303(8) 0.0442(9) -0.0082(6) -0.0039(6) -0.0126(7)
    C37_2 0.0272(8) 0.0414(10) 0.0714(14) -0.0150(7) -0.0060(8) -0.0138(9)
    C38_2 0.0454(11) 0.0474(11) 0.0769(15) -0.0252(9) -0.0286(11) -0.0092(10)
    C39_2 0.0707(15) 0.0594(13) 0.0539(12) -0.0339(12) -0.0297(11) -0.0144(10)
    C40_2 0.0469(10) 0.0483(10) 0.0332(8) -0.0235(8) -0.0128(7) -0.0122(7)
    C41_2 0.0169(5) 0.0164(5) 0.0165(5) 0.0011(4) -0.0062(4) -0.0063(4)
    C42_2 0.0234(6) 0.0205(6) 0.0201(6) 0.0032(5) -0.0098(5) -0.0084(5)
    C43_2 0.0239(6) 0.0244(6) 0.0268(6) 0.0074(5) -0.0136(5) -0.0098(5)
    C44_2 0.0204(6) 0.0242(6) 0.0289(7) 0.0049(5) -0.0077(5) -0.0139(5)
    C45_2 0.0203(6) 0.0269(6) 0.0198(6) 0.0001(5) -0.0043(5) -0.0122(5)
    C46_2 0.0197(6) 0.0225(6) 0.0183(5) 0.0019(5) -0.0069(4) -0.0085(5)
_geom_special_details
;
 All esds (except the esd in the dihedral angle between two l.s. planes)
 are estimated using the full covariance matrix.  The cell esds are taken
 into account individually in the estimation of esds in distances, angles
 and torsion angles; correlations between esds in cell parameters are only
 used when they are defined by crystal symmetry.  An approximate (isotropic)
 treatment of cell esds is used for estimating esds involving l.s. planes.
;
loop_
    _geom_bond_atom_site_label_1
    _geom_bond_atom_site_label_2
    _geom_bond_site_symmetry_2
    _geom_bond_distance
    _geom_bond_publ_flag
    Ni1_1 N2_1 . 1.8911(11) ?
    Ni1_1 N4_1 . 1.8930(11) ?
    Ni1_1 N1_1 . 1.8957(10) ?
    Ni1_1 N3_1 . 1.9084(11) ?
    O1_1 C2_1 . 1.2141(17) ?
    O2_1 C21_1 . 1.2122(16) ?
    N1_1 C3_1 . 1.3687(15) ?
    N1_1 C20_1 . 1.3879(15) ?
    N2_1 C5_1 . 1.3680(15) ?
    N2_1 C8_1 . 1.3853(16) ?
    N3_1 C10_1 . 1.3772(16) ?
    N3_1 C13_1 . 1.3804(16) ?
    N4_1 C18_1 . 1.3678(16) ?
    N4_1 C15_1 . 1.3844(16) ?
    C1_1 C2_1 . 1.514(2) ?
    C1_1 H1A_1 . 0.9800 ?
    C1_1 H1B_1 . 0.9800 ?
    C1_1 H1C_1 . 0.9800 ?
    C2_1 C3_1 . 1.5239(18) ?
    C3_1 C4_1 . 1.3938(17) ?
    C4_1 C5_1 . 1.4022(17) ?
    C4_1 C23_1 . 1.4808(16) ?
    C5_1 C6_1 . 1.4417(17) ?
    C6_1 C7_1 . 1.3556(19) ?
    C6_1 H6_1 . 0.9500 ?
    C7_1 C8_1 . 1.4442(18) ?
    C7_1 H7_1 . 0.9500 ?
    C8_1 C9_1 . 1.3912(17) ?
    C9_1 C10_1 . 1.4048(18) ?
    C9_1 C29_1 . 1.4898(18) ?
    C10_1 C11_1 . 1.4381(17) ?
    C11_1 C12_1 . 1.361(2) ?
    C11_1 H11_1 . 0.9500 ?
    C12_1 C13_1 . 1.4342(19) ?
    C12_1 H12_1 . 0.9500 ?
    C13_1 C14_1 . 1.3960(19) ?
    C14_1 C15_1 . 1.3889(19) ?
    C14_1 C35_1 . 1.4948(18) ?
    C15_1 C16_1 . 1.4328(19) ?
    C16_1 C17_1 . 1.361(2) ?
    C16_1 H16_1 . 0.9500 ?
    C17_1 C18_1 . 1.4371(17) ?
    C17_1 H17_1 . 0.9500 ?
    C18_1 C19_1 . 1.4078(17) ?
    C19_1 C20_1 . 1.3839(17) ?
    C19_1 C41_1 . 1.4902(17) ?
    C20_1 C21_1 . 1.5179(17) ?
    C21_1 C22_1 . 1.5142(19) ?
    C22_1 H22A_1 . 0.9800 ?
    C22_1 H22B_1 . 0.9800 ?
    C22_1 H22C_1 . 0.9800 ?
    C23_1 C28_1 . 1.3922(18) ?
    C23_1 C24_1 . 1.3992(18) ?
    C24_1 C25_1 . 1.3878(19) ?
    C24_1 H24_1 . 0.9500 ?
    C25_1 C26_1 . 1.390(2) ?
    C25_1 H25_1 . 0.9500 ?
    C26_1 C27_1 . 1.384(2) ?
    C26_1 H26_1 . 0.9500 ?
    C27_1 C28_1 . 1.3906(19) ?
    C27_1 H27_1 . 0.9500 ?
    C28_1 H28_1 . 0.9500 ?
    C29_1 C30_1 . 1.3950(19) ?
    C29_1 C34_1 . 1.3985(18) ?
    C30_1 C31_1 . 1.388(2) ?
    C30_1 H30_1 . 0.9500 ?
    C31_1 C32_1 . 1.390(2) ?
    C31_1 H31_1 . 0.9500 ?
    C32_1 C33_1 . 1.386(2) ?
    C32_1 H32_1 . 0.9500 ?
    C33_1 C34_1 . 1.391(2) ?
    C33_1 H33_1 . 0.9500 ?
    C34_1 H34_1 . 0.9500 ?
    C35_1 C40_1 . 1.381(2) ?
    C35_1 C36_1 . 1.389(2) ?
    C36_1 C37_1 . 1.392(2) ?
    C36_1 H36_1 . 0.9500 ?
    C37_1 C38_1 . 1.374(4) ?
    C37_1 H37_1 . 0.9500 ?
    C38_1 C39_1 . 1.370(4) ?
    C38_1 H38_1 . 0.9500 ?
    C39_1 C40_1 . 1.397(3) ?
    C39_1 H39_1 . 0.9500 ?
    C40_1 H40_1 . 0.9500 ?
    C41_1 C42_1 . 1.3953(18) ?
    C41_1 C46_1 . 1.3975(17) ?
    C42_1 C43_1 . 1.3915(19) ?
    C42_1 H42_1 . 0.9500 ?
    C43_1 C44_1 . 1.386(2) ?
    C43_1 H43_1 . 0.9500 ?
    C44_1 C45_1 . 1.391(2) ?
    C44_1 H44_1 . 0.9500 ?
    C45_1 C46_1 . 1.3891(18) ?
    C45_1 H45_1 . 0.9500 ?
    C46_1 H46_1 . 0.9500 ?
    Ni1_2 N2_2 . 1.8845(10) ?
    Ni1_2 N4_2 . 1.8934(10) ?
    Ni1_2 N3_2 . 1.9106(10) ?
    Ni1_2 N1_2 . 1.9128(10) ?
    O1_2 C2_2 . 1.2141(16) ?
    O2_2 C21_2 . 1.2192(16) ?
    N1_2 C3_2 . 1.3661(15) ?
    N1_2 C20_2 . 1.3997(15) ?
    N2_2 C5_2 . 1.3661(16) ?
    N2_2 C8_2 . 1.3880(15) ?
    N3_2 C10_2 . 1.3766(15) ?
    N3_2 C13_2 . 1.3796(16) ?
    N4_2 C18_2 . 1.3626(15) ?
    N4_2 C15_2 . 1.3879(16) ?
    C1_2 C2_2 . 1.508(2) ?
    C1_2 H1A_2 . 0.9800 ?
    C1_2 H1B_2 . 0.9800 ?
    C1_2 H1C_2 . 0.9800 ?
    C2_2 C3_2 . 1.5336(17) ?
    C3_2 C4_2 . 1.3934(17) ?
    C4_2 C5_2 . 1.4075(17) ?
    C4_2 C23_2 . 1.4908(17) ?
    C5_2 C6_2 . 1.4452(17) ?
    C6_2 C7_2 . 1.3544(19) ?
    C6_2 H6_2 . 0.9500 ?
    C7_2 C8_2 . 1.4420(18) ?
    C7_2 H7_2 . 0.9500 ?
    C8_2 C9_2 . 1.3870(17) ?
    C9_2 C10_2 . 1.4063(17) ?
    C9_2 C29_2 . 1.4906(17) ?
    C10_2 C11_2 . 1.4362(18) ?
    C11_2 C12_2 . 1.3583(19) ?
    C11_2 H11_2 . 0.9500 ?
    C12_2 C13_2 . 1.4315(18) ?
    C12_2 H12_2 . 0.9500 ?
    C13_2 C14_2 . 1.3981(18) ?
    C14_2 C15_2 . 1.3858(18) ?
    C14_2 C35_2 . 1.4927(18) ?
    C15_2 C16_2 . 1.4383(17) ?
    C16_2 C17_2 . 1.3609(18) ?
    C16_2 H16_2 . 0.9500 ?
    C17_2 C18_2 . 1.4355(17) ?
    C17_2 H17_2 . 0.9500 ?
    C18_2 C19_2 . 1.4121(17) ?
    C19_2 C20_2 . 1.3801(17) ?
    C19_2 C41_2 . 1.4881(16) ?
    C20_2 C21_2 . 1.5027(18) ?
    C21_2 C22_2 . 1.5145(19) ?
    C22_2 H22A_2 . 0.9800 ?
    C22_2 H22B_2 . 0.9800 ?
    C22_2 H22C_2 . 0.9800 ?
    C23_2 C28_2 . 1.393(2) ?
    C23_2 C24_2 . 1.3977(19) ?
    C24_2 C25_2 . 1.392(2) ?
    C24_2 H24_2 . 0.9500 ?
    C25_2 C26_2 . 1.388(3) ?
    C25_2 H25_2 . 0.9500 ?
    C26_2 C27_2 . 1.373(3) ?
    C26_2 H26_2 . 0.9500 ?
    C27_2 C28_2 . 1.391(2) ?
    C27_2 H27_2 . 0.9500 ?
    C28_2 H28_2 . 0.9500 ?
    C29_2 C34_2 . 1.3952(18) ?
    C29_2 C30_2 . 1.3957(18) ?
    C30_2 C31_2 . 1.390(2) ?
    C30_2 H30_2 . 0.9500 ?
    C31_2 C32_2 . 1.391(2) ?
    C31_2 H31_2 . 0.9500 ?
    C32_2 C33_2 . 1.382(2) ?
    C32_2 H32_2 . 0.9500 ?
    C33_2 C34_2 . 1.3944(18) ?
    C33_2 H33_2 . 0.9500 ?
    C34_2 H34_2 . 0.9500 ?
    C35_2 C40_2 . 1.393(2) ?
    C35_2 C36_2 . 1.396(2) ?
    C36_2 C37_2 . 1.390(2) ?
    C36_2 H36_2 . 0.9500 ?
    C37_2 C38_2 . 1.383(3) ?
    C37_2 H37_2 . 0.9500 ?
    C38_2 C39_2 . 1.380(3) ?
    C38_2 H38_2 . 0.9500 ?
    C39_2 C40_2 . 1.394(2) ?
    C39_2 H39_2 . 0.9500 ?
    C40_2 H40_2 . 0.9500 ?
    C41_2 C42_2 . 1.3928(17) ?
    C41_2 C46_2 . 1.3993(17) ?
    C42_2 C43_2 . 1.3934(18) ?
    C42_2 H42_2 . 0.9500 ?
    C43_2 C44_2 . 1.3869(19) ?
    C43_2 H43_2 . 0.9500 ?
    C44_2 C45_2 . 1.387(2) ?
    C44_2 H44_2 . 0.9500 ?
    C45_2 C46_2 . 1.3935(18) ?
    C45_2 H45_2 . 0.9500 ?
    C46_2 H46_2 . 0.9500 ?
loop_
    _geom_angle_atom_site_label_1
    _geom_angle_atom_site_label_2
    _geom_angle_atom_site_label_3
    _geom_angle_site_symmetry_1
    _geom_angle_site_symmetry_3
    _geom_angle
    _geom_angle_publ_flag
    N2_1 Ni1_1 N4_1 . . 176.50(5) ?
    N2_1 Ni1_1 N1_1 . . 90.06(4) ?
    N4_1 Ni1_1 N1_1 . . 88.86(4) ?
    N2_1 Ni1_1 N3_1 . . 89.92(5) ?
    N4_1 Ni1_1 N3_1 . . 91.19(5) ?
    N1_1 Ni1_1 N3_1 . . 179.68(5) ?
    C3_1 N1_1 C20_1 . . 114.99(10) ?
    C3_1 N1_1 Ni1_1 . . 121.95(8) ?
    C20_1 N1_1 Ni1_1 . . 123.00(8) ?
    C5_1 N2_1 C8_1 . . 106.09(10) ?
    C5_1 N2_1 Ni1_1 . . 126.12(9) ?
    C8_1 N2_1 Ni1_1 . . 127.72(8) ?
    C10_1 N3_1 C13_1 . . 106.00(10) ?
    C10_1 N3_1 Ni1_1 . . 127.71(9) ?
    C13_1 N3_1 Ni1_1 . . 126.29(9) ?
    C18_1 N4_1 C15_1 . . 106.00(10) ?
    C18_1 N4_1 Ni1_1 . . 127.08(8) ?
    C15_1 N4_1 Ni1_1 . . 126.32(9) ?
    C2_1 C1_1 H1A_1 . . 109.5 ?
    C2_1 C1_1 H1B_1 . . 109.5 ?
    H1A_1 C1_1 H1B_1 . . 109.5 ?
    C2_1 C1_1 H1C_1 . . 109.5 ?
    H1A_1 C1_1 H1C_1 . . 109.5 ?
    H1B_1 C1_1 H1C_1 . . 109.5 ?
    O1_1 C2_1 C1_1 . . 119.75(13) ?
    O1_1 C2_1 C3_1 . . 122.85(12) ?
    C1_1 C2_1 C3_1 . . 116.68(12) ?
    N1_1 C3_1 C4_1 . . 122.96(11) ?
    N1_1 C3_1 C2_1 . . 115.49(11) ?
    C4_1 C3_1 C2_1 . . 120.56(11) ?
    C3_1 C4_1 C5_1 . . 120.68(11) ?
    C3_1 C4_1 C23_1 . . 119.78(11) ?
    C5_1 C4_1 C23_1 . . 119.17(11) ?
    N2_1 C5_1 C4_1 . . 123.75(11) ?
    N2_1 C5_1 C6_1 . . 110.40(11) ?
    C4_1 C5_1 C6_1 . . 125.84(11) ?
    C7_1 C6_1 C5_1 . . 106.76(11) ?
    C7_1 C6_1 H6_1 . . 126.6 ?
    C5_1 C6_1 H6_1 . . 126.6 ?
    C6_1 C7_1 C8_1 . . 107.26(11) ?
    C6_1 C7_1 H7_1 . . 126.4 ?
    C8_1 C7_1 H7_1 . . 126.4 ?
    N2_1 C8_1 C9_1 . . 124.27(11) ?
    N2_1 C8_1 C7_1 . . 109.40(11) ?
    C9_1 C8_1 C7_1 . . 125.61(12) ?
    C8_1 C9_1 C10_1 . . 121.36(12) ?
    C8_1 C9_1 C29_1 . . 117.74(11) ?
    C10_1 C9_1 C29_1 . . 120.73(11) ?
    N3_1 C10_1 C9_1 . . 124.35(11) ?
    N3_1 C10_1 C11_1 . . 109.92(11) ?
    C9_1 C10_1 C11_1 . . 125.44(12) ?
    C12_1 C11_1 C10_1 . . 106.90(12) ?
    C12_1 C11_1 H11_1 . . 126.6 ?
    C10_1 C11_1 H11_1 . . 126.6 ?
    C11_1 C12_1 C13_1 . . 107.12(12) ?
    C11_1 C12_1 H12_1 . . 126.4 ?
    C13_1 C12_1 H12_1 . . 126.4 ?
    N3_1 C13_1 C14_1 . . 124.80(12) ?
    N3_1 C13_1 C12_1 . . 109.91(11) ?
    C14_1 C13_1 C12_1 . . 125.25(12) ?
    C15_1 C14_1 C13_1 . . 122.27(12) ?
    C15_1 C14_1 C35_1 . . 118.93(12) ?
    C13_1 C14_1 C35_1 . . 118.80(12) ?
    N4_1 C15_1 C14_1 . . 123.63(12) ?
    N4_1 C15_1 C16_1 . . 109.74(11) ?
    C14_1 C15_1 C16_1 . . 125.89(12) ?
    C17_1 C16_1 C15_1 . . 107.11(11) ?
    C17_1 C16_1 H16_1 . . 126.4 ?
    C15_1 C16_1 H16_1 . . 126.4 ?
    C16_1 C17_1 C18_1 . . 106.80(12) ?
    C16_1 C17_1 H17_1 . . 126.6 ?
    C18_1 C17_1 H17_1 . . 126.6 ?
    N4_1 C18_1 C19_1 . . 123.53(11) ?
    N4_1 C18_1 C17_1 . . 110.26(11) ?
    C19_1 C18_1 C17_1 . . 126.19(12) ?
    C20_1 C19_1 C18_1 . . 120.46(11) ?
    C20_1 C19_1 C41_1 . . 122.21(11) ?
    C18_1 C19_1 C41_1 . . 116.89(11) ?
    C19_1 C20_1 N1_1 . . 121.39(11) ?
    C19_1 C20_1 C21_1 . . 123.37(11) ?
    N1_1 C20_1 C21_1 . . 114.92(10) ?
    O2_1 C21_1 C22_1 . . 119.18(12) ?
    O2_1 C21_1 C20_1 . . 121.03(12) ?
    C22_1 C21_1 C20_1 . . 119.32(11) ?
    C21_1 C22_1 H22A_1 . . 109.5 ?
    C21_1 C22_1 H22B_1 . . 109.5 ?
    H22A_1 C22_1 H22B_1 . . 109.5 ?
    C21_1 C22_1 H22C_1 . . 109.5 ?
    H22A_1 C22_1 H22C_1 . . 109.5 ?
    H22B_1 C22_1 H22C_1 . . 109.5 ?
    C28_1 C23_1 C24_1 . . 119.16(12) ?
    C28_1 C23_1 C4_1 . . 119.38(11) ?
    C24_1 C23_1 C4_1 . . 121.43(12) ?
    C25_1 C24_1 C23_1 . . 120.05(14) ?
    C25_1 C24_1 H24_1 . . 120.0 ?
    C23_1 C24_1 H24_1 . . 120.0 ?
    C24_1 C25_1 C26_1 . . 120.31(14) ?
    C24_1 C25_1 H25_1 . . 119.8 ?
    C26_1 C25_1 H25_1 . . 119.8 ?
    C27_1 C26_1 C25_1 . . 119.88(13) ?
    C27_1 C26_1 H26_1 . . 120.1 ?
    C25_1 C26_1 H26_1 . . 120.1 ?
    C26_1 C27_1 C28_1 . . 120.04(14) ?
    C26_1 C27_1 H27_1 . . 120.0 ?
    C28_1 C27_1 H27_1 . . 120.0 ?
    C27_1 C28_1 C23_1 . . 120.51(13) ?
    C27_1 C28_1 H28_1 . . 119.7 ?
    C23_1 C28_1 H28_1 . . 119.7 ?
    C30_1 C29_1 C34_1 . . 118.59(12) ?
    C30_1 C29_1 C9_1 . . 119.49(11) ?
    C34_1 C29_1 C9_1 . . 121.85(12) ?
    C31_1 C30_1 C29_1 . . 120.97(13) ?
    C31_1 C30_1 H30_1 . . 119.5 ?
    C29_1 C30_1 H30_1 . . 119.5 ?
    C30_1 C31_1 C32_1 . . 120.01(14) ?
    C30_1 C31_1 H31_1 . . 120.0 ?
    C32_1 C31_1 H31_1 . . 120.0 ?
    C33_1 C32_1 C31_1 . . 119.56(14) ?
    C33_1 C32_1 H32_1 . . 120.2 ?
    C31_1 C32_1 H32_1 . . 120.2 ?
    C32_1 C33_1 C34_1 . . 120.55(14) ?
    C32_1 C33_1 H33_1 . . 119.7 ?
    C34_1 C33_1 H33_1 . . 119.7 ?
    C33_1 C34_1 C29_1 . . 120.32(13) ?
    C33_1 C34_1 H34_1 . . 119.8 ?
    C29_1 C34_1 H34_1 . . 119.8 ?
    C40_1 C35_1 C36_1 . . 119.26(15) ?
    C40_1 C35_1 C14_1 . . 122.55(15) ?
    C36_1 C35_1 C14_1 . . 118.15(13) ?
    C35_1 C36_1 C37_1 . . 120.20(18) ?
    C35_1 C36_1 H36_1 . . 119.9 ?
    C37_1 C36_1 H36_1 . . 119.9 ?
    C38_1 C37_1 C36_1 . . 120.1(2) ?
    C38_1 C37_1 H37_1 . . 119.9 ?
    C36_1 C37_1 H37_1 . . 119.9 ?
    C39_1 C38_1 C37_1 . . 119.99(18) ?
    C39_1 C38_1 H38_1 . . 120.0 ?
    C37_1 C38_1 H38_1 . . 120.0 ?
    C38_1 C39_1 C40_1 . . 120.4(2) ?
    C38_1 C39_1 H39_1 . . 119.8 ?
    C40_1 C39_1 H39_1 . . 119.8 ?
    C35_1 C40_1 C39_1 . . 119.9(2) ?
    C35_1 C40_1 H40_1 . . 120.0 ?
    C39_1 C40_1 H40_1 . . 120.0 ?
    C42_1 C41_1 C46_1 . . 119.32(12) ?
    C42_1 C41_1 C19_1 . . 119.83(11) ?
    C46_1 C41_1 C19_1 . . 120.77(11) ?
    C43_1 C42_1 C41_1 . . 119.96(12) ?
    C43_1 C42_1 H42_1 . . 120.0 ?
    C41_1 C42_1 H42_1 . . 120.0 ?
    C44_1 C43_1 C42_1 . . 120.47(13) ?
    C44_1 C43_1 H43_1 . . 119.8 ?
    C42_1 C43_1 H43_1 . . 119.8 ?
    C43_1 C44_1 C45_1 . . 119.84(13) ?
    C43_1 C44_1 H44_1 . . 120.1 ?
    C45_1 C44_1 H44_1 . . 120.1 ?
    C46_1 C45_1 C44_1 . . 119.99(12) ?
    C46_1 C45_1 H45_1 . . 120.0 ?
    C44_1 C45_1 H45_1 . . 120.0 ?
    C45_1 C46_1 C41_1 . . 120.39(12) ?
    C45_1 C46_1 H46_1 . . 119.8 ?
    C41_1 C46_1 H46_1 . . 119.8 ?
    N2_2 Ni1_2 N4_2 . . 175.90(5) ?
    N2_2 Ni1_2 N3_2 . . 90.19(4) ?
    N4_2 Ni1_2 N3_2 . . 90.20(4) ?
    N2_2 Ni1_2 N1_2 . . 89.59(4) ?
    N4_2 Ni1_2 N1_2 . . 90.12(4) ?
    N3_2 Ni1_2 N1_2 . . 178.50(5) ?
    C3_2 N1_2 C20_2 . . 115.41(10) ?
    C3_2 N1_2 Ni1_2 . . 124.13(8) ?
    C20_2 N1_2 Ni1_2 . . 120.46(8) ?
    C5_2 N2_2 C8_2 . . 106.48(10) ?
    C5_2 N2_2 Ni1_2 . . 125.72(8) ?
    C8_2 N2_2 Ni1_2 . . 127.65(8) ?
    C10_2 N3_2 C13_2 . . 105.79(10) ?
    C10_2 N3_2 Ni1_2 . . 127.17(8) ?
    C13_2 N3_2 Ni1_2 . . 126.99(8) ?
    C18_2 N4_2 C15_2 . . 105.74(10) ?
    C18_2 N4_2 Ni1_2 . . 126.63(8) ?
    C15_2 N4_2 Ni1_2 . . 126.67(8) ?
    C2_2 C1_2 H1A_2 . . 109.5 ?
    C2_2 C1_2 H1B_2 . . 109.5 ?
    H1A_2 C1_2 H1B_2 . . 109.5 ?
    C2_2 C1_2 H1C_2 . . 109.5 ?
    H1A_2 C1_2 H1C_2 . . 109.5 ?
    H1B_2 C1_2 H1C_2 . . 109.5 ?
    O1_2 C2_2 C1_2 . . 120.23(12) ?
    O1_2 C2_2 C3_2 . . 117.78(12) ?
    C1_2 C2_2 C3_2 . . 121.98(12) ?
    N1_2 C3_2 C4_2 . . 123.14(11) ?
    N1_2 C3_2 C2_2 . . 117.19(10) ?
    C4_2 C3_2 C2_2 . . 119.38(11) ?
    C3_2 C4_2 C5_2 . . 120.86(11) ?
    C3_2 C4_2 C23_2 . . 121.66(11) ?
    C5_2 C4_2 C23_2 . . 117.42(11) ?
    N2_2 C5_2 C4_2 . . 124.37(11) ?
    N2_2 C5_2 C6_2 . . 109.94(11) ?
    C4_2 C5_2 C6_2 . . 125.68(11) ?
    C7_2 C6_2 C5_2 . . 106.94(11) ?
    C7_2 C6_2 H6_2 . . 126.5 ?
    C5_2 C6_2 H6_2 . . 126.5 ?
    C6_2 C7_2 C8_2 . . 107.30(11) ?
    C6_2 C7_2 H7_2 . . 126.4 ?
    C8_2 C7_2 H7_2 . . 126.4 ?
    C9_2 C8_2 N2_2 . . 124.72(11) ?
    C9_2 C8_2 C7_2 . . 125.10(11) ?
    N2_2 C8_2 C7_2 . . 109.18(11) ?
    C8_2 C9_2 C10_2 . . 121.26(11) ?
    C8_2 C9_2 C29_2 . . 118.14(11) ?
    C10_2 C9_2 C29_2 . . 120.36(11) ?
    N3_2 C10_2 C9_2 . . 124.11(11) ?
    N3_2 C10_2 C11_2 . . 109.93(11) ?
    C9_2 C10_2 C11_2 . . 125.47(11) ?
    C12_2 C11_2 C10_2 . . 107.00(11) ?
    C12_2 C11_2 H11_2 . . 126.5 ?
    C10_2 C11_2 H11_2 . . 126.5 ?
    C11_2 C12_2 C13_2 . . 107.00(12) ?
    C11_2 C12_2 H12_2 . . 126.5 ?
    C13_2 C12_2 H12_2 . . 126.5 ?
    N3_2 C13_2 C14_2 . . 124.81(11) ?
    N3_2 C13_2 C12_2 . . 110.12(11) ?
    C14_2 C13_2 C12_2 . . 125.00(12) ?
    C15_2 C14_2 C13_2 . . 121.64(11) ?
    C15_2 C14_2 C35_2 . . 119.60(11) ?
    C13_2 C14_2 C35_2 . . 118.71(11) ?
    C14_2 C15_2 N4_2 . . 123.45(11) ?
    C14_2 C15_2 C16_2 . . 126.11(11) ?
    N4_2 C15_2 C16_2 . . 109.72(11) ?
    C17_2 C16_2 C15_2 . . 106.83(11) ?
    C17_2 C16_2 H16_2 . . 126.6 ?
    C15_2 C16_2 H16_2 . . 126.6 ?
    C16_2 C17_2 C18_2 . . 106.79(11) ?
    C16_2 C17_2 H17_2 . . 126.6 ?
    C18_2 C17_2 H17_2 . . 126.6 ?
    N4_2 C18_2 C19_2 . . 123.16(11) ?
    N4_2 C18_2 C17_2 . . 110.73(11) ?
    C19_2 C18_2 C17_2 . . 126.08(11) ?
    C20_2 C19_2 C18_2 . . 120.95(11) ?
    C20_2 C19_2 C41_2 . . 122.01(11) ?
    C18_2 C19_2 C41_2 . . 116.37(11) ?
    C19_2 C20_2 N1_2 . . 121.86(11) ?
    C19_2 C20_2 C21_2 . . 121.72(11) ?
    N1_2 C20_2 C21_2 . . 116.33(10) ?
    O2_2 C21_2 C20_2 . . 120.92(12) ?
    O2_2 C21_2 C22_2 . . 118.27(12) ?
    C20_2 C21_2 C22_2 . . 120.43(11) ?
    C21_2 C22_2 H22A_2 . . 109.5 ?
    C21_2 C22_2 H22B_2 . . 109.5 ?
    H22A_2 C22_2 H22B_2 . . 109.5 ?
    C21_2 C22_2 H22C_2 . . 109.5 ?
    H22A_2 C22_2 H22C_2 . . 109.5 ?
    H22B_2 C22_2 H22C_2 . . 109.5 ?
    C28_2 C23_2 C24_2 . . 118.74(13) ?
    C28_2 C23_2 C4_2 . . 118.70(12) ?
    C24_2 C23_2 C4_2 . . 122.54(13) ?
    C25_2 C24_2 C23_2 . . 119.80(16) ?
    C25_2 C24_2 H24_2 . . 120.1 ?
    C23_2 C24_2 H24_2 . . 120.1 ?
    C26_2 C25_2 C24_2 . . 120.66(17) ?
    C26_2 C25_2 H25_2 . . 119.7 ?
    C24_2 C25_2 H25_2 . . 119.7 ?
    C27_2 C26_2 C25_2 . . 119.79(16) ?
    C27_2 C26_2 H26_2 . . 120.1 ?
    C25_2 C26_2 H26_2 . . 120.1 ?
    C26_2 C27_2 C28_2 . . 120.08(18) ?
    C26_2 C27_2 H27_2 . . 120.0 ?
    C28_2 C27_2 H27_2 . . 120.0 ?
    C27_2 C28_2 C23_2 . . 120.91(16) ?
    C27_2 C28_2 H28_2 . . 119.5 ?
    C23_2 C28_2 H28_2 . . 119.5 ?
    C34_2 C29_2 C30_2 . . 118.63(12) ?
    C34_2 C29_2 C9_2 . . 122.00(11) ?
    C30_2 C29_2 C9_2 . . 119.35(11) ?
    C31_2 C30_2 C29_2 . . 120.67(13) ?
    C31_2 C30_2 H30_2 . . 119.7 ?
    C29_2 C30_2 H30_2 . . 119.7 ?
    C30_2 C31_2 C32_2 . . 120.20(14) ?
    C30_2 C31_2 H31_2 . . 119.9 ?
    C32_2 C31_2 H31_2 . . 119.9 ?
    C33_2 C32_2 C31_2 . . 119.61(13) ?
    C33_2 C32_2 H32_2 . . 120.2 ?
    C31_2 C32_2 H32_2 . . 120.2 ?
    C32_2 C33_2 C34_2 . . 120.32(13) ?
    C32_2 C33_2 H33_2 . . 119.8 ?
    C34_2 C33_2 H33_2 . . 119.8 ?
    C33_2 C34_2 C29_2 . . 120.55(13) ?
    C33_2 C34_2 H34_2 . . 119.7 ?
    C29_2 C34_2 H34_2 . . 119.7 ?
    C40_2 C35_2 C36_2 . . 119.25(14) ?
    C40_2 C35_2 C14_2 . . 121.69(13) ?
    C36_2 C35_2 C14_2 . . 119.06(13) ?
    C37_2 C36_2 C35_2 . . 120.23(17) ?
    C37_2 C36_2 H36_2 . . 119.9 ?
    C35_2 C36_2 H36_2 . . 119.9 ?
    C38_2 C37_2 C36_2 . . 120.17(19) ?
    C38_2 C37_2 H37_2 . . 119.9 ?
    C36_2 C37_2 H37_2 . . 119.9 ?
    C39_2 C38_2 C37_2 . . 119.96(17) ?
    C39_2 C38_2 H38_2 . . 120.0 ?
    C37_2 C38_2 H38_2 . . 120.0 ?
    C38_2 C39_2 C40_2 . . 120.44(19) ?
    C38_2 C39_2 H39_2 . . 119.8 ?
    C40_2 C39_2 H39_2 . . 119.8 ?
    C35_2 C40_2 C39_2 . . 119.95(18) ?
    C35_2 C40_2 H40_2 . . 120.0 ?
    C39_2 C40_2 H40_2 . . 120.0 ?
    C42_2 C41_2 C46_2 . . 119.39(11) ?
    C42_2 C41_2 C19_2 . . 119.00(11) ?
    C46_2 C41_2 C19_2 . . 121.38(11) ?
    C41_2 C42_2 C43_2 . . 120.33(12) ?
    C41_2 C42_2 H42_2 . . 119.8 ?
    C43_2 C42_2 H42_2 . . 119.8 ?
    C44_2 C43_2 C42_2 . . 120.04(12) ?
    C44_2 C43_2 H43_2 . . 120.0 ?
    C42_2 C43_2 H43_2 . . 120.0 ?
    C43_2 C44_2 C45_2 . . 120.04(12) ?
    C43_2 C44_2 H44_2 . . 120.0 ?
    C45_2 C44_2 H44_2 . . 120.0 ?
    C44_2 C45_2 C46_2 . . 120.23(12) ?
    C44_2 C45_2 H45_2 . . 119.9 ?
    C46_2 C45_2 H45_2 . . 119.9 ?
    C45_2 C46_2 C41_2 . . 119.97(12) ?
    C45_2 C46_2 H46_2 . . 120.0 ?
    C41_2 C46_2 H46_2 . . 120.0 ?
loop_
    _geom_torsion_atom_site_label_1
    _geom_torsion_atom_site_label_2
    _geom_torsion_atom_site_label_3
    _geom_torsion_atom_site_label_4
    _geom_torsion_site_symmetry_1
    _geom_torsion_site_symmetry_2
    _geom_torsion_site_symmetry_3
    _geom_torsion_site_symmetry_4
    _geom_torsion
    _geom_torsion_publ_flag
    N2_1 Ni1_1 N1_1 C3_1 . . . . 39.81(10) ?
    N4_1 Ni1_1 N1_1 C3_1 . . . . -136.86(10) ?
    N2_1 Ni1_1 N1_1 C20_1 . . . . -143.06(10) ?
    N4_1 Ni1_1 N1_1 C20_1 . . . . 40.28(10) ?
    N1_1 Ni1_1 N2_1 C5_1 . . . . -19.48(10) ?
    N3_1 Ni1_1 N2_1 C5_1 . . . . 160.83(10) ?
    N1_1 Ni1_1 N2_1 C8_1 . . . . 157.04(11) ?
    N3_1 Ni1_1 N2_1 C8_1 . . . . -22.64(11) ?
    N1_1 Ni1_1 N4_1 C18_1 . . . . -14.98(11) ?
    N3_1 Ni1_1 N4_1 C18_1 . . . . 164.71(11) ?
    N1_1 Ni1_1 N4_1 C15_1 . . . . 154.90(11) ?
    N3_1 Ni1_1 N4_1 C15_1 . . . . -25.42(11) ?
    C20_1 N1_1 C3_1 C4_1 . . . . 144.70(12) ?
    Ni1_1 N1_1 C3_1 C4_1 . . . . -37.95(16) ?
    C20_1 N1_1 C3_1 C2_1 . . . . -46.59(15) ?
    Ni1_1 N1_1 C3_1 C2_1 . . . . 130.76(10) ?
    O1_1 C2_1 C3_1 N1_1 . . . . 39.90(19) ?
    C1_1 C2_1 C3_1 N1_1 . . . . -130.33(13) ?
    O1_1 C2_1 C3_1 C4_1 . . . . -151.09(14) ?
    C1_1 C2_1 C3_1 C4_1 . . . . 38.67(17) ?
    N1_1 C3_1 C4_1 C5_1 . . . . 2.82(19) ?
    C2_1 C3_1 C4_1 C5_1 . . . . -165.34(12) ?
    N1_1 C3_1 C4_1 C23_1 . . . . -170.12(11) ?
    C2_1 C3_1 C4_1 C23_1 . . . . 21.71(18) ?
    C8_1 N2_1 C5_1 C4_1 . . . . 177.17(12) ?
    Ni1_1 N2_1 C5_1 C4_1 . . . . -5.69(18) ?
    C8_1 N2_1 C5_1 C6_1 . . . . -1.73(14) ?
    Ni1_1 N2_1 C5_1 C6_1 . . . . 175.41(8) ?
    C3_1 C4_1 C5_1 N2_1 . . . . 20.07(19) ?
    C23_1 C4_1 C5_1 N2_1 . . . . -166.94(11) ?
    C3_1 C4_1 C5_1 C6_1 . . . . -161.20(12) ?
    C23_1 C4_1 C5_1 C6_1 . . . . 11.78(19) ?
    N2_1 C5_1 C6_1 C7_1 . . . . -0.22(15) ?
    C4_1 C5_1 C6_1 C7_1 . . . . -179.09(12) ?
    C5_1 C6_1 C7_1 C8_1 . . . . 2.00(15) ?
    C5_1 N2_1 C8_1 C9_1 . . . . -167.75(12) ?
    Ni1_1 N2_1 C8_1 C9_1 . . . . 15.17(18) ?
    C5_1 N2_1 C8_1 C7_1 . . . . 2.96(14) ?
    Ni1_1 N2_1 C8_1 C7_1 . . . . -174.12(9) ?
    C6_1 C7_1 C8_1 N2_1 . . . . -3.17(15) ?
    C6_1 C7_1 C8_1 C9_1 . . . . 167.39(13) ?
    N2_1 C8_1 C9_1 C10_1 . . . . 4.21(19) ?
    C7_1 C8_1 C9_1 C10_1 . . . . -164.99(12) ?
    N2_1 C8_1 C9_1 C29_1 . . . . 179.48(11) ?
    C7_1 C8_1 C9_1 C29_1 . . . . 10.28(19) ?
    C13_1 N3_1 C10_1 C9_1 . . . . 171.29(12) ?
    Ni1_1 N3_1 C10_1 C9_1 . . . . -8.88(18) ?
    C13_1 N3_1 C10_1 C11_1 . . . . -2.88(14) ?
    Ni1_1 N3_1 C10_1 C11_1 . . . . 176.95(9) ?
    C8_1 C9_1 C10_1 N3_1 . . . . -7.29(19) ?
    C29_1 C9_1 C10_1 N3_1 . . . . 177.58(11) ?
    C8_1 C9_1 C10_1 C11_1 . . . . 165.98(12) ?
    C29_1 C9_1 C10_1 C11_1 . . . . -9.14(19) ?
    N3_1 C10_1 C11_1 C12_1 . . . . 4.04(15) ?
    C9_1 C10_1 C11_1 C12_1 . . . . -170.06(13) ?
    C10_1 C11_1 C12_1 C13_1 . . . . -3.42(15) ?
    C10_1 N3_1 C13_1 C14_1 . . . . 178.53(12) ?
    Ni1_1 N3_1 C13_1 C14_1 . . . . -1.30(19) ?
    C10_1 N3_1 C13_1 C12_1 . . . . 0.73(14) ?
    Ni1_1 N3_1 C13_1 C12_1 . . . . -179.10(9) ?
    C11_1 C12_1 C13_1 N3_1 . . . . 1.77(16) ?
    C11_1 C12_1 C13_1 C14_1 . . . . -176.01(13) ?
    N3_1 C13_1 C14_1 C15_1 . . . . -12.0(2) ?
    C12_1 C13_1 C14_1 C15_1 . . . . 165.47(13) ?
    N3_1 C13_1 C14_1 C35_1 . . . . 168.68(12) ?
    C12_1 C13_1 C14_1 C35_1 . . . . -13.9(2) ?
    C18_1 N4_1 C15_1 C14_1 . . . . -167.68(12) ?
    Ni1_1 N4_1 C15_1 C14_1 . . . . 20.71(18) ?
    C18_1 N4_1 C15_1 C16_1 . . . . 2.93(14) ?
    Ni1_1 N4_1 C15_1 C16_1 . . . . -168.68(9) ?
    C13_1 C14_1 C15_1 N4_1 . . . . 2.1(2) ?
    C35_1 C14_1 C15_1 N4_1 . . . . -178.56(12) ?
    C13_1 C14_1 C15_1 C16_1 . . . . -166.96(13) ?
    C35_1 C14_1 C15_1 C16_1 . . . . 12.4(2) ?
    N4_1 C15_1 C16_1 C17_1 . . . . -3.01(16) ?
    C14_1 C15_1 C16_1 C17_1 . . . . 167.33(13) ?
    C15_1 C16_1 C17_1 C18_1 . . . . 1.81(16) ?
    C15_1 N4_1 C18_1 C19_1 . . . . 176.72(12) ?
    Ni1_1 N4_1 C18_1 C19_1 . . . . -11.76(18) ?
    C15_1 N4_1 C18_1 C17_1 . . . . -1.80(14) ?
    Ni1_1 N4_1 C18_1 C17_1 . . . . 169.73(9) ?
    C16_1 C17_1 C18_1 N4_1 . . . . -0.04(15) ?
    C16_1 C17_1 C18_1 C19_1 . . . . -178.51(13) ?
    N4_1 C18_1 C19_1 C20_1 . . . . 21.94(19) ?
    C17_1 C18_1 C19_1 C20_1 . . . . -159.78(13) ?
    N4_1 C18_1 C19_1 C41_1 . . . . -165.57(11) ?
    C17_1 C18_1 C19_1 C41_1 . . . . 12.70(19) ?
    C18_1 C19_1 C20_1 N1_1 . . . . 5.43(18) ?
    C41_1 C19_1 C20_1 N1_1 . . . . -166.64(11) ?
    C18_1 C19_1 C20_1 C21_1 . . . . -167.78(12) ?
    C41_1 C19_1 C20_1 C21_1 . . . . 20.15(19) ?
    C3_1 N1_1 C20_1 C19_1 . . . . 135.50(12) ?
    Ni1_1 N1_1 C20_1 C19_1 . . . . -41.81(16) ?
    C3_1 N1_1 C20_1 C21_1 . . . . -50.75(15) ?
    Ni1_1 N1_1 C20_1 C21_1 . . . . 131.93(10) ?
    C19_1 C20_1 C21_1 O2_1 . . . . -160.19(13) ?
    N1_1 C20_1 C21_1 O2_1 . . . . 26.20(18) ?
    C19_1 C20_1 C21_1 C22_1 . . . . 27.72(19) ?
    N1_1 C20_1 C21_1 C22_1 . . . . -145.89(12) ?
    C3_1 C4_1 C23_1 C28_1 . . . . 47.55(18) ?
    C5_1 C4_1 C23_1 C28_1 . . . . -125.51(14) ?
    C3_1 C4_1 C23_1 C24_1 . . . . -130.42(14) ?
    C5_1 C4_1 C23_1 C24_1 . . . . 56.53(17) ?
    C28_1 C23_1 C24_1 C25_1 . . . . -2.4(2) ?
    C4_1 C23_1 C24_1 C25_1 . . . . 175.60(13) ?
    C23_1 C24_1 C25_1 C26_1 . . . . 1.1(2) ?
    C24_1 C25_1 C26_1 C27_1 . . . . 1.1(2) ?
    C25_1 C26_1 C27_1 C28_1 . . . . -2.0(2) ?
    C26_1 C27_1 C28_1 C23_1 . . . . 0.7(2) ?
    C24_1 C23_1 C28_1 C27_1 . . . . 1.4(2) ?
    C4_1 C23_1 C28_1 C27_1 . . . . -176.57(13) ?
    C8_1 C9_1 C29_1 C30_1 . . . . 59.97(17) ?
    C10_1 C9_1 C29_1 C30_1 . . . . -124.73(14) ?
    C8_1 C9_1 C29_1 C34_1 . . . . -116.99(14) ?
    C10_1 C9_1 C29_1 C34_1 . . . . 58.30(18) ?
    C34_1 C29_1 C30_1 C31_1 . . . . 0.6(2) ?
    C9_1 C29_1 C30_1 C31_1 . . . . -176.44(13) ?
    C29_1 C30_1 C31_1 C32_1 . . . . -0.2(2) ?
    C30_1 C31_1 C32_1 C33_1 . . . . -0.4(2) ?
    C31_1 C32_1 C33_1 C34_1 . . . . 0.6(2) ?
    C32_1 C33_1 C34_1 C29_1 . . . . -0.2(2) ?
    C30_1 C29_1 C34_1 C33_1 . . . . -0.4(2) ?
    C9_1 C29_1 C34_1 C33_1 . . . . 176.56(13) ?
    C15_1 C14_1 C35_1 C40_1 . . . . -97.1(2) ?
    C13_1 C14_1 C35_1 C40_1 . . . . 82.3(2) ?
    C15_1 C14_1 C35_1 C36_1 . . . . 85.30(18) ?
    C13_1 C14_1 C35_1 C36_1 . . . . -95.35(17) ?
    C40_1 C35_1 C36_1 C37_1 . . . . 0.1(3) ?
    C14_1 C35_1 C36_1 C37_1 . . . . 177.75(17) ?
    C35_1 C36_1 C37_1 C38_1 . . . . 1.3(3) ?
    C36_1 C37_1 C38_1 C39_1 . . . . -1.3(4) ?
    C37_1 C38_1 C39_1 C40_1 . . . . 0.0(4) ?
    C36_1 C35_1 C40_1 C39_1 . . . . -1.4(3) ?
    C14_1 C35_1 C40_1 C39_1 . . . . -179.0(2) ?
    C38_1 C39_1 C40_1 C35_1 . . . . 1.4(4) ?
    C20_1 C19_1 C41_1 C42_1 . . . . 57.29(18) ?
    C18_1 C19_1 C41_1 C42_1 . . . . -115.05(14) ?
    C20_1 C19_1 C41_1 C46_1 . . . . -126.06(14) ?
    C18_1 C19_1 C41_1 C46_1 . . . . 61.60(16) ?
    C46_1 C41_1 C42_1 C43_1 . . . . 0.9(2) ?
    C19_1 C41_1 C42_1 C43_1 . . . . 177.64(13) ?
    C41_1 C42_1 C43_1 C44_1 . . . . 0.6(2) ?
    C42_1 C43_1 C44_1 C45_1 . . . . -1.6(2) ?
    C43_1 C44_1 C45_1 C46_1 . . . . 1.0(2) ?
    C44_1 C45_1 C46_1 C41_1 . . . . 0.5(2) ?
    C42_1 C41_1 C46_1 C45_1 . . . . -1.5(2) ?
    C19_1 C41_1 C46_1 C45_1 . . . . -178.15(12) ?
    N3_2 Ni1_2 N2_2 C5_2 . . . . 154.78(11) ?
    N1_2 Ni1_2 N2_2 C5_2 . . . . -26.71(11) ?
    N3_2 Ni1_2 N2_2 C8_2 . . . . -20.15(11) ?
    N1_2 Ni1_2 N2_2 C8_2 . . . . 158.36(11) ?
    N3_2 Ni1_2 N4_2 C18_2 . . . . 165.64(10) ?
    N1_2 Ni1_2 N4_2 C18_2 . . . . -12.89(11) ?
    N3_2 Ni1_2 N4_2 C15_2 . . . . -27.18(10) ?
    N1_2 Ni1_2 N4_2 C15_2 . . . . 154.29(10) ?
    C20_2 N1_2 C3_2 C4_2 . . . . 154.90(12) ?
    Ni1_2 N1_2 C3_2 C4_2 . . . . -25.72(17) ?
    C20_2 N1_2 C3_2 C2_2 . . . . -31.32(15) ?
    Ni1_2 N1_2 C3_2 C2_2 . . . . 148.07(9) ?
    O1_2 C2_2 C3_2 N1_2 . . . . -37.75(17) ?
    C1_2 C2_2 C3_2 N1_2 . . . . 143.45(13) ?
    O1_2 C2_2 C3_2 C4_2 . . . . 136.28(13) ?
    C1_2 C2_2 C3_2 C4_2 . . . . -42.52(18) ?
    N1_2 C3_2 C4_2 C5_2 . . . . -7.22(19) ?
    C2_2 C3_2 C4_2 C5_2 . . . . 179.12(11) ?
    N1_2 C3_2 C4_2 C23_2 . . . . 169.86(12) ?
    C2_2 C3_2 C4_2 C23_2 . . . . -3.80(18) ?
    C8_2 N2_2 C5_2 C4_2 . . . . -178.62(12) ?
    Ni1_2 N2_2 C5_2 C4_2 . . . . 5.57(18) ?
    C8_2 N2_2 C5_2 C6_2 . . . . 0.42(14) ?
    Ni1_2 N2_2 C5_2 C6_2 . . . . -175.40(9) ?
    C3_2 C4_2 C5_2 N2_2 . . . . 18.0(2) ?
    C23_2 C4_2 C5_2 N2_2 . . . . -159.19(12) ?
    C3_2 C4_2 C5_2 C6_2 . . . . -160.86(13) ?
    C23_2 C4_2 C5_2 C6_2 . . . . 21.93(19) ?
    N2_2 C5_2 C6_2 C7_2 . . . . -2.88(16) ?
    C4_2 C5_2 C6_2 C7_2 . . . . 176.14(13) ?
    C5_2 C6_2 C7_2 C8_2 . . . . 4.00(15) ?
    C5_2 N2_2 C8_2 C9_2 . . . . -166.97(12) ?
    Ni1_2 N2_2 C8_2 C9_2 . . . . 8.74(18) ?
    C5_2 N2_2 C8_2 C7_2 . . . . 2.07(14) ?
    Ni1_2 N2_2 C8_2 C7_2 . . . . 177.78(9) ?
    C6_2 C7_2 C8_2 C9_2 . . . . 165.08(13) ?
    C6_2 C7_2 C8_2 N2_2 . . . . -3.91(15) ?
    N2_2 C8_2 C9_2 C10_2 . . . . 8.94(19) ?
    C7_2 C8_2 C9_2 C10_2 . . . . -158.39(13) ?
    N2_2 C8_2 C9_2 C29_2 . . . . -176.68(11) ?
    C7_2 C8_2 C9_2 C29_2 . . . . 15.99(19) ?
    C13_2 N3_2 C10_2 C9_2 . . . . 169.02(12) ?
    Ni1_2 N3_2 C10_2 C9_2 . . . . -13.63(17) ?
    C13_2 N3_2 C10_2 C11_2 . . . . -3.32(14) ?
    Ni1_2 N3_2 C10_2 C11_2 . . . . 174.03(9) ?
    C8_2 C9_2 C10_2 N3_2 . . . . -6.32(19) ?
    C29_2 C9_2 C10_2 N3_2 . . . . 179.42(11) ?
    C8_2 C9_2 C10_2 C11_2 . . . . 164.83(12) ?
    C29_2 C9_2 C10_2 C11_2 . . . . -9.42(19) ?
    N3_2 C10_2 C11_2 C12_2 . . . . 4.29(15) ?
    C9_2 C10_2 C11_2 C12_2 . . . . -167.93(12) ?
    C10_2 C11_2 C12_2 C13_2 . . . . -3.36(15) ?
    C10_2 N3_2 C13_2 C14_2 . . . . 178.23(12) ?
    Ni1_2 N3_2 C13_2 C14_2 . . . . 0.87(18) ?
    C10_2 N3_2 C13_2 C12_2 . . . . 1.21(14) ?
    Ni1_2 N3_2 C13_2 C12_2 . . . . -176.14(9) ?
    C11_2 C12_2 C13_2 N3_2 . . . . 1.43(16) ?
    C11_2 C12_2 C13_2 C14_2 . . . . -175.58(13) ?
    N3_2 C13_2 C14_2 C15_2 . . . . -12.8(2) ?
    C12_2 C13_2 C14_2 C15_2 . . . . 163.74(13) ?
    N3_2 C13_2 C14_2 C35_2 . . . . 169.71(12) ?
    C12_2 C13_2 C14_2 C35_2 . . . . -13.7(2) ?
    C13_2 C14_2 C15_2 N4_2 . . . . 0.21(19) ?
    C35_2 C14_2 C15_2 N4_2 . . . . 177.64(12) ?
    C13_2 C14_2 C15_2 C16_2 . . . . -169.01(12) ?
    C35_2 C14_2 C15_2 C16_2 . . . . 8.4(2) ?
    C18_2 N4_2 C15_2 C14_2 . . . . -166.51(12) ?
    Ni1_2 N4_2 C15_2 C14_2 . . . . 24.16(17) ?
    C18_2 N4_2 C15_2 C16_2 . . . . 4.26(13) ?
    Ni1_2 N4_2 C15_2 C16_2 . . . . -165.08(8) ?
    C14_2 C15_2 C16_2 C17_2 . . . . 166.20(12) ?
    N4_2 C15_2 C16_2 C17_2 . . . . -4.26(14) ?
    C15_2 C16_2 C17_2 C18_2 . . . . 2.45(14) ?
    C15_2 N4_2 C18_2 C19_2 . . . . 175.66(11) ?
    Ni1_2 N4_2 C18_2 C19_2 . . . . -14.99(17) ?
    C15_2 N4_2 C18_2 C17_2 . . . . -2.73(13) ?
    Ni1_2 N4_2 C18_2 C17_2 . . . . 166.61(8) ?
    C16_2 C17_2 C18_2 N4_2 . . . . 0.13(14) ?
    C16_2 C17_2 C18_2 C19_2 . . . . -178.21(12) ?
    N4_2 C18_2 C19_2 C20_2 . . . . 22.87(18) ?
    C17_2 C18_2 C19_2 C20_2 . . . . -158.98(12) ?
    N4_2 C18_2 C19_2 C41_2 . . . . -166.25(11) ?
    C17_2 C18_2 C19_2 C41_2 . . . . 11.90(18) ?
    C18_2 C19_2 C20_2 N1_2 . . . . 7.98(18) ?
    C41_2 C19_2 C20_2 N1_2 . . . . -162.37(11) ?
    C18_2 C19_2 C20_2 C21_2 . . . . -168.41(11) ?
    C41_2 C19_2 C20_2 C21_2 . . . . 21.23(18) ?
    C3_2 N1_2 C20_2 C19_2 . . . . 135.71(12) ?
    Ni1_2 N1_2 C20_2 C19_2 . . . . -43.69(15) ?
    C3_2 N1_2 C20_2 C21_2 . . . . -47.71(15) ?
    Ni1_2 N1_2 C20_2 C21_2 . . . . 132.89(9) ?
    C19_2 C20_2 C21_2 O2_2 . . . . -156.63(13) ?
    N1_2 C20_2 C21_2 O2_2 . . . . 26.78(18) ?
    C19_2 C20_2 C21_2 C22_2 . . . . 30.58(18) ?
    N1_2 C20_2 C21_2 C22_2 . . . . -146.01(12) ?
    C3_2 C4_2 C23_2 C28_2 . . . . -66.61(18) ?
    C5_2 C4_2 C23_2 C28_2 . . . . 110.57(15) ?
    C3_2 C4_2 C23_2 C24_2 . . . . 115.13(15) ?
    C5_2 C4_2 C23_2 C24_2 . . . . -67.69(17) ?
    C28_2 C23_2 C24_2 C25_2 . . . . -0.6(2) ?
    C4_2 C23_2 C24_2 C25_2 . . . . 177.65(14) ?
    C23_2 C24_2 C25_2 C26_2 . . . . 0.2(3) ?
    C24_2 C25_2 C26_2 C27_2 . . . . 0.6(3) ?
    C25_2 C26_2 C27_2 C28_2 . . . . -0.8(3) ?
    C26_2 C27_2 C28_2 C23_2 . . . . 0.4(3) ?
    C24_2 C23_2 C28_2 C27_2 . . . . 0.4(2) ?
    C4_2 C23_2 C28_2 C27_2 . . . . -177.98(15) ?
    C8_2 C9_2 C29_2 C34_2 . . . . -119.00(14) ?
    C10_2 C9_2 C29_2 C34_2 . . . . 55.43(17) ?
    C8_2 C9_2 C29_2 C30_2 . . . . 59.66(17) ?
    C10_2 C9_2 C29_2 C30_2 . . . . -125.91(14) ?
    C34_2 C29_2 C30_2 C31_2 . . . . -1.3(2) ?
    C9_2 C29_2 C30_2 C31_2 . . . . -179.96(14) ?
    C29_2 C30_2 C31_2 C32_2 . . . . 0.3(3) ?
    C30_2 C31_2 C32_2 C33_2 . . . . 0.8(3) ?
    C31_2 C32_2 C33_2 C34_2 . . . . -1.0(2) ?
    C32_2 C33_2 C34_2 C29_2 . . . . 0.1(2) ?
    C30_2 C29_2 C34_2 C33_2 . . . . 1.0(2) ?
    C9_2 C29_2 C34_2 C33_2 . . . . 179.70(12) ?
    C15_2 C14_2 C35_2 C40_2 . . . . -68.11(19) ?
    C13_2 C14_2 C35_2 C40_2 . . . . 109.40(17) ?
    C15_2 C14_2 C35_2 C36_2 . . . . 111.32(16) ?
    C13_2 C14_2 C35_2 C36_2 . . . . -71.18(18) ?
    C40_2 C35_2 C36_2 C37_2 . . . . -0.2(3) ?
    C14_2 C35_2 C36_2 C37_2 . . . . -179.63(16) ?
    C35_2 C36_2 C37_2 C38_2 . . . . -0.3(3) ?
    C36_2 C37_2 C38_2 C39_2 . . . . 0.6(3) ?
    C37_2 C38_2 C39_2 C40_2 . . . . -0.4(4) ?
    C36_2 C35_2 C40_2 C39_2 . . . . 0.4(3) ?
    C14_2 C35_2 C40_2 C39_2 . . . . 179.78(18) ?
    C38_2 C39_2 C40_2 C35_2 . . . . -0.1(3) ?
    C20_2 C19_2 C41_2 C42_2 . . . . 56.12(17) ?
    C18_2 C19_2 C41_2 C42_2 . . . . -114.65(14) ?
    C20_2 C19_2 C41_2 C46_2 . . . . -129.46(14) ?
    C18_2 C19_2 C41_2 C46_2 . . . . 59.77(16) ?
    C46_2 C41_2 C42_2 C43_2 . . . . -0.2(2) ?
    C19_2 C41_2 C42_2 C43_2 . . . . 174.36(13) ?
    C41_2 C42_2 C43_2 C44_2 . . . . 0.7(2) ?
    C42_2 C43_2 C44_2 C45_2 . . . . -0.3(2) ?
    C43_2 C44_2 C45_2 C46_2 . . . . -0.7(2) ?
    C44_2 C45_2 C46_2 C41_2 . . . . 1.3(2) ?
    C42_2 C41_2 C46_2 C45_2 . . . . -0.8(2) ?
    C19_2 C41_2 C46_2 C45_2 . . . . -175.22(12) ?
loop_
    _geom_hbond_atom_site_label_D
    _geom_hbond_atom_site_label_H
    _geom_hbond_atom_site_label_A
    _geom_hbond_site_symmetry_A
    _geom_hbond_distance_DH
    _geom_hbond_distance_HA
    _geom_hbond_distance_DA
    _geom_hbond_angle_DHA
    _geom_hbond_publ_flag
    C28_1 H28_1 O2_1 . 0.95 2.60 3.4517(17) 149.1 yes
    C42_1 H42_1 O1_1 . 0.95 2.55 3.3855(17) 147.3 yes
    C42_2 H42_2 O1_2 . 0.95 2.66 3.5120(17) 149.2 yes
    C6_1 H6_1 O2_1 2_667 0.95 2.49 3.3714(16) 154.7 yes
    C6_2 H6_2 O2_2 2_676 0.95 2.57 3.3569(17) 140.3 yes
    C17_2 H17_2 O1_2 2_666 0.95 2.40 3.2977(16) 157.7 yes
_shelx_space_group_comment
;
The symmetry employed for this shelxl refinement is uniquely defined
by the following loop, which should always be used as a source of
symmetry information in preference to the above space-group names.
They are only intended as comments.
;
_shelx_estimated_absorpt_T_min     0.869
_shelx_estimated_absorpt_T_max     0.920
_shelx_hkl_file
;
  -2   0   0 267.786 9.27654   8
  -2   0   0 262.048 9.46607   2
  -2   0   0 260.060 9.33861   3
  -2   0   0 262.747 9.37833   6
  -2   0   0 264.443 9.40106   7
  -2   0   0 273.760 9.43847   7
   2   0   0 269.942 9.40369   7
   2   0   0 264.462 9.27556   8
   2   0   0 261.313 9.31822   4
   2   0   0 260.029 9.43163   5
   2   0   0 259.028 9.36966   6
   2   0   0 270.253 9.43707   7
  -3   0   0 2007.41 132.934   9
  -3   0   0 1988.87 71.1316   1
   3   0   0 1898.21 130.643   9
   3   0   0 1893.47 70.7638   1
  -4   0   0 10.9980 0.93468   8
  -4   0   0 10.3560 1.65862   2
  -4   0   0 12.3157 1.45840   5
  -4   0   0 12.7987 1.33465   7
  -4   0   0 10.6934 1.43198   6
  -4   0   0 12.3614 1.55856   7
  -4   0   0 11.1477 1.23908   3
   4   0   0 16.3684 1.23442   4
   4   0   0 11.4512 0.96962   8
   4   0   0 12.5331 1.74672   2
   4   0   0 13.5826 1.57169   7
   4   0   0 13.0719 1.34506   7
   4   0   0 12.2447 1.59074   5
   4   0   0 12.9588 1.40752   6
  -5   0   0 312.157 11.1824   6
  -5   0   0 308.324 11.2174   7
  -5   0   0 307.977 11.2884   7
  -5   0   0 308.664 11.2813   5
  -5   0   0 312.711 10.8874   8
  -5   0   0 302.975 11.3634   2
  -5   0   0 302.315 11.0585   3
   5   0   0 302.901 11.3873   2
   5   0   0 296.277 10.9991   4
   5   0   0 305.322 11.2742   5
   5   0   0 302.232 11.1811   6
   5   0   0 298.846 11.2016   7
   5   0   0 304.963 11.2811   7
   5   0   0 305.896 10.8825   8
  -6   0   0 408.235 14.4224   7
  -6   0   0 403.160 14.0143   8
  -6   0   0 387.381 14.2369   3
  -6   0   0 381.838 14.5630   2
  -6   0   0 399.878 14.5032   5
  -6   0   0 400.555 14.3671   6
  -6   0   0 387.947 14.4613   7
   6   0   0 403.306 14.6538   2
   6   0   0 386.588 14.4715   7
   6   0   0 390.798 14.0064   8
   6   0   0 391.064 14.3519   6
   6   0   0 401.069 14.4892   5
   6   0   0 389.312 14.1657   4
   6   0   0 388.263 14.4605   7
  -7   0   0 236.327 8.87030   7
  -7   0   0 219.858 8.48726   3
  -7   0   0 224.779 8.85561   5
  -7   0   0 232.622 8.96937   2
  -7   0   0 222.644 8.81358   7
  -7   0   0 230.995 8.70528   6
   7   0   0 223.759 9.04961   2
   7   0   0 215.907 8.40574   4
   7   0   0 224.662 8.22999   8
   7   0   0 210.696 8.78009   7
   7   0   0 224.108 8.64947   6
   7   0   0 225.772 8.85878   5
   7   0   0 217.132 8.80132   7
  -8   0   0 201.837 8.14859   7
  -8   0   0 204.090 7.80809   3
  -8   0   0 183.113 7.86667   6
  -8   0   0 197.074 8.14371   7
  -8   0   0 204.349 8.31224   2
   8   0   0 208.624 8.34770   2
   8   0   0 204.117 8.19377   7
   8   0   0 195.729 7.92763   6
   8   0   0 191.397 8.10818   7
   8   0   0 194.153 7.42667   8
   8   0   0 202.032 8.15286   5
   8   0   0 202.072 7.69478   4
  -9   0   0 149.636 6.77213   7
  -9   0   0 161.023 6.79599   7
  -9   0   0 149.883 6.34224   3
  -9   0   0 144.426 6.49856   6
  -9   0   0 165.341 6.85362   5
  -9   0   0 155.992 6.96005   2
   9   0   0 141.227 6.67191   7
   9   0   0 154.229 6.81027   7
   9   0   0 132.994 6.86990   2
   9   0   0 148.546 5.88527   8
   9   0   0 150.008 6.21094   4
   9   0   0 150.010 6.76560   5
   9   0   0 164.589 6.60937   6
 -10   0   0 76.8708 4.69508   5
 -10   0   0 80.9725 4.69757   7
 -10   0   0 79.5357 4.76216   7
 -10   0   0 77.4177 4.11472   3
 -10   0   0 75.5270 4.71636   2
 -10   0   0 67.5246 4.44570   6
  10   0   0 88.3859 5.17049   2
  10   0   0 76.6596 4.67944   5
  10   0   0 80.4692 4.00122   4
  10   0   0 77.8780 4.80215   7
  10   0   0 85.9351 4.54439   6
  10   0   0 76.2254 3.58079   8
  10   0   0 74.6390 4.62322   7
 -11   0   0 30.5469 2.82127   3
 -11   0   0 26.9456 2.93623   6
 -11   0   0 27.8055 3.17800   5
 -11   0   0 29.4580 3.26717   7
 -11   0   0 28.0659 3.11463   7
 -11   0   0 34.0940 3.36194   2
  11   0   0 33.9110 2.83138   4
  11   0   0 33.1123 3.54324   2
  11   0   0 31.5731 2.98681   7
  11   0   0 30.4410 2.32317   8
  11   0   0 28.4662 2.86445   6
  11   0   0 34.6154 3.42071   7
  11   0   0 32.8873 3.21503   5
 -12   0   0 13.1138 2.91946   7
 -12   0   0 11.3995 2.75303   2
 -12   0   0 11.3054 2.28993   7
 -12   0   0 13.9483 2.42199   3
 -12   0   0 8.04988 2.70336   5
 -12   0   0 12.7448 2.55883   6
  12   0   0 10.3878 2.20877   7
  12   0   0 6.99376 2.50797   5
  12   0   0 8.25495 2.81802   7
  12   0   0 14.2114 1.65968   8
  12   0   0 13.3025 2.50000   6
  12   0   0 11.5753 2.22480   4
  12   0   0 15.1355 3.11723   2
 -13   0   0 73.9251 5.34186   7
 -13   0   0 68.0274 5.24200   2
 -13   0   0 62.6247 4.70115   6
 -13   0   0 71.6092 5.26534   5
 -13   0   0 78.6770 4.68991   3
 -13   0   0 72.5986 4.61142   7
  13   0   0 72.1678 5.55828   2
  13   0   0 64.0916 4.91833   6
  13   0   0 65.1915 5.32037   7
  13   0   0 70.4836 3.63456   8
  13   0   0 67.4306 4.29609   4
  13   0   0 69.3861 5.17617   7
  13   0   0 66.1970 4.99266   5
 -14   0   0 33.7368 3.58776   6
 -14   0   0 25.9974 3.63783   2
 -14   0   0 31.1471 3.92909   5
 -14   0   0 37.3481 3.92218   7
 -14   0   0 30.9517 3.95323   7
 -14   0   0 34.9633 3.59857   3
  14   0   0 27.0124 3.68776   7
  14   0   0 28.0218 2.63891   8
  14   0   0 37.7363 3.69744   7
  14   0   0 32.8697 3.59298   6
  14   0   0 37.4343 4.32667   2
  14   0   0 32.4877 3.08699   4
 -15   0   0 -2.3959 2.16500   7
 -15   0   0 1.20681 2.90543   5
 -15   0   0 -6.7796 2.64934   7
 -15   0   0 2.16192 2.54941   3
  15   0   0 -0.6247 2.86379   7
  15   0   0 0.06079 2.14534   4
  15   0   0 0.40870 2.60293   6
  15   0   0 0.33537 1.38569   8
  15   0   0 -0.2094 2.40547   7
  15   0   0 1.47448 3.16335   2
 -16   0   0 2.26942 2.99560   7
 -16   0   0 1.48280 2.71621   3
 -16   0   0 -0.6259 2.97273   5
 -16   0   0 1.78091 3.27067   7
  16   0   0 0.30787 2.40021   4
  16   0   0 1.04501 1.36187   8
  16   0   0 1.31733 2.99707   7
  16   0   0 2.92322 3.38102   7
  16   0   0 2.89576 1.39924   8
  16   0   0 1.71086 2.78014   6
  16   0   0 -2.4477 3.21609   2
 -17   0   0 10.6498 3.81572   7
 -17   0   0 6.37522 3.10881   3
 -17   0   0 6.33548 3.49200   5
  17   0   0 3.26799 2.63751   4
  17   0   0 7.52161 3.93960   2
  17   0   0 4.26429 3.04349   6
  17   0   0 3.43328 3.62237   7
  17   0   0 5.37832 1.39304   8
  17   0   0 7.36099 1.45864   8
  17   0   0 -0.6709 3.01206   7
 -18   0   0 3.27171 3.19510   3
 -18   0   0 6.41800 3.75667   7
 -18   0   0 -0.0016 3.56056   5
  18   0   0 5.56630 2.74424   4
  18   0   0 -0.1379 0.97104   8
  18   0   0 -1.0591 3.39846   7
  18   0   0 -0.7690 3.71848   7
  18   0   0 1.25701 1.10462   8
  18   0   0 2.06942 3.00721   6
  18   0   0 3.01645 3.68706   2
 -19   0   0 1.24605 3.62952   5
 -19   0   0 -1.4673 3.31891   3
 -19   0   0 -0.6786 3.59875   7
  19   0   0 -0.6638 3.73629   2
  19   0   0 -2.6758 3.10406   6
  19   0   0 0.04436 2.60418   4
  19   0   0 -0.4731 3.77773   7
 -20   0   0 -4.6244 3.63426   7
 -20   0   0 7.46330 4.05650   5
 -20   0   0 3.84766 3.26588   3
  20   0   0 -1.1301 3.80275   7
  20   0   0 0.86047 2.67696   4
  20   0   0 2.10845 3.67683   2
  20   0   0 -1.0243 3.03296   6
  19  -1   0 68.3686 5.69216   4
  19  -1   0 90.1137 7.45925   2
  19  -1   0 91.9921 7.34520   7
  19  -1   0 67.8051 5.84051   6
 -19   1   0 78.6723 7.29740   5
 -19   1   0 61.7074 6.14108   7
 -19   1   0 73.1261 6.22404   3
  18  -1   0 25.9373 4.54697   2
  18  -1   0 27.1423 4.58946   7
  18  -1   0 19.5878 3.92129   6
  18  -1   0 18.3173 4.10546   7
  18  -1   0 20.8273 3.54787   4
 -18   1   0 22.8314 4.32331   7
 -18   1   0 26.4071 3.88864   3
 -18   1   0 20.4618 4.30969   5
  17  -1   0 0.30759 0.88328   8
  17  -1   0 0.32302 3.42535   2
  17  -1   0 3.09117 3.56486   7
  17  -1   0 -0.3426 0.82951   8
  17  -1   0 0.00209 2.97186   7
  17  -1   0 3.06664 2.68018   4
  17  -1   0 -3.2077 2.78517   6
 -17   1   0 5.83642 3.59528   5
 -17   1   0 -1.8368 2.95812   3
 -17   1   0 3.40412 3.50634   7
  16  -1   0 6.18734 3.42453   2
  16  -1   0 0.46202 2.88155   7
  16  -1   0 0.98142 2.49844   4
  16  -1   0 3.64296 1.15916   8
  16  -1   0 0.69063 2.75236   6
  16  -1   0 3.92006 1.15054   8
  16  -1   0 1.09784 3.43249   7
 -16   1   0 1.19758 3.14756   5
 -16   1   0 1.81168 2.84481   3
 -16   1   0 3.72299 3.35573   7
  15  -1   0 83.0267 6.09236   7
  15  -1   0 90.8174 6.53740   2
  15  -1   0 85.2804 3.99821   8
  15  -1   0 79.7669 6.01638   6
  15  -1   0 84.5613 5.40068   4
  15  -1   0 92.2260 6.54574   7
 -15   1   0 98.4200 6.48136   7
 -15   1   0 90.3910 5.55838   3
 -15   1   0 82.0190 6.02930   7
 -15   1   0 101.838 6.54029   5
  14  -1   0 -0.3982 2.20302   4
  14  -1   0 -3.7327 2.73836   2
  14  -1   0 2.03390 2.75711   7
  14  -1   0 3.70646 2.96153   7
  14  -1   0 2.34299 1.30613   8
  14  -1   0 4.41079 2.63644   6
 -14   1   0 -1.5250 2.29100   3
 -14   1   0 -2.1994 2.55045   7
 -14   1   0 0.45742 2.86374   5
 -14   1   0 2.25062 2.84919   7
 -14   1   0 5.50383 2.68293   2
  13  -1   0 224.015 9.59407   6
  13  -1   0 230.982 9.27302   4
  13  -1   0 212.698 9.76855   7
  13  -1   0 213.360 8.27653   8
  13  -1   0 205.476 9.74153   5
  13  -1   0 240.313 10.2818   2
  13  -1   0 211.030 9.52474   7
 -13   1   0 207.262 9.44836   7
 -13   1   0 202.936 9.78521   2
 -13   1   0 231.178 9.96447   5
 -13   1   0 207.892 9.45254   6
 -13   1   0 218.377 9.77159   7
 -13   1   0 224.414 9.38238   3
  12  -1   0 93.0030 5.71995   7
  12  -1   0 97.4660 5.01809   4
  12  -1   0 88.2799 5.46490   5
  12  -1   0 92.1710 4.12143   8
  12  -1   0 91.0668 5.59729   7
  12  -1   0 94.2759 5.93021   2
  12  -1   0 90.1476 5.42888   6
 -12   1   0 95.7543 5.79334   5
 -12   1   0 85.1465 5.39462   6
 -12   1   0 81.1167 5.47762   2
 -12   1   0 93.0694 5.54393   7
 -12   1   0 92.7706 5.03464   3
 -12   1   0 91.0900 5.65626   7
  11  -1   0 77.2047 4.73338   6
  11  -1   0 82.1718 5.05175   2
  11  -1   0 70.0243 4.10873   4
  11  -1   0 69.4398 4.69540   5
  11  -1   0 71.5671 3.43115   8
  11  -1   0 70.7992 4.90244   7
  11  -1   0 68.7628 4.76133   7
 -11   1   0 70.2730 4.79429   7
 -11   1   0 70.3397 4.82639   2
 -11   1   0 72.8409 4.80394   7
 -11   1   0 76.5256 4.88852   5
 -11   1   0 74.1344 4.11817   3
 -11   1   0 68.6650 4.62865   6
  10  -1   0 3.12706 2.12952   7
  10  -1   0 3.93712 1.73333   4
  10  -1   0 1.87707 2.16576   2
  10  -1   0 1.66156 2.05742   5
  10  -1   0 0.51090 1.04925   8
  10  -1   0 1.76180 2.15626   7
  10  -1   0 0.24459 1.82991   6
 -10   1   0 0.79708 1.68190   3
 -10   1   0 1.91347 2.00294   2
 -10   1   0 1.34762 2.03915   5
 -10   1   0 2.27807 2.16020   7
 -10   1   0 8.70140 2.20075   6
 -10   1   0 -0.8720 1.99250   7
   9  -1   0 180.628 6.96277   8
   9  -1   0 210.857 8.14834   2
   9  -1   0 181.703 7.85908   7
   9  -1   0 185.155 7.88358   5
   9  -1   0 186.890 7.78105   6
   9  -1   0 186.519 7.72852   7
   9  -1   0 180.194 7.49218   4
  -9   1   0 183.711 8.01031   2
  -9   1   0 179.442 7.50012   3
  -9   1   0 183.449 7.77421   6
  -9   1   0 183.078 7.68706   7
  -9   1   0 185.917 7.93429   5
  -9   1   0 188.609 7.88474   7
   8  -1   0 397.504 14.9598   7
   8  -1   0 442.646 14.9740   6
   8  -1   0 401.267 14.6900   4
   8  -1   0 385.665 15.0686   2
   8  -1   0 382.955 14.9592   5
   8  -1   0 394.544 14.9864   7
   8  -1   0 393.335 14.2798   8
  -8   1   0 408.209 14.2873   8
  -8   1   0 384.558 15.0005   2
  -8   1   0 408.595 15.0057   7
  -8   1   0 401.880 14.8673   6
  -8   1   0 396.648 14.9830   7
  -8   1   0 397.282 14.6997   3
  -8   1   0 413.740 15.0446   5
   7  -1   0 24.3214 1.67335   8
   7  -1   0 26.2738 2.18341   6
   7  -1   0 23.9918 2.17028   4
   7  -1   0 22.4365 2.38681   2
   7  -1   0 25.3397 2.14479   7
   7  -1   0 22.8122 2.28342   5
   7  -1   0 21.8872 2.31246   7
  -7   1   0 24.8616 2.24877   6
  -7   1   0 28.8223 2.70486   7
  -7   1   0 25.6058 2.39562   2
  -7   1   0 20.2161 1.57726   8
  -7   1   0 22.6155 2.30812   5
  -7   1   0 24.0830 2.19873   3
  -7   1   0 25.7946 2.19106   7
   6  -1   0 182.132 7.13572   7
   6  -1   0 180.140 7.07912   6
   6  -1   0 172.735 6.51835   8
   6  -1   0 176.034 7.18560   5
   6  -1   0 175.929 6.89230   4
   6  -1   0 185.820 7.31706   2
   6  -1   0 169.120 6.97120   7
  -6   1   0 173.107 7.19765   5
  -6   1   0 171.921 7.09847   6
  -6   1   0 176.652 7.23104   2
  -6   1   0 179.741 7.14342   7
  -6   1   0 183.434 6.51289   8
  -6   1   0 177.934 6.99693   7
  -6   1   0 177.254 6.83446   3
   5  -1   0 27.0369 1.96163   4
   5  -1   0 27.0067 2.36107   6
   5  -1   0 24.8049 2.32688   2
   5  -1   0 24.5433 2.34216   7
   5  -1   0 26.1393 1.55642   8
   5  -1   0 30.0726 2.43704   5
   5  -1   0 26.0384 2.41809   7
  -5   1   0 27.1413 1.53281   8
  -5   1   0 24.4897 2.00013   3
  -5   1   0 25.3445 2.14718   7
  -5   1   0 32.7394 2.42961   7
  -5   1   0 27.1378 2.47838   5
  -5   1   0 25.3602 2.32647   2
  -5   1   0 32.7830 2.31555   6
   4  -1   0 417.107 14.9178   8
   4  -1   0 425.153 15.2810   7
   4  -1   0 423.666 15.2839   7
   4  -1   0 426.154 15.3103   2
   4  -1   0 424.545 15.2948   5
   4  -1   0 424.425 15.1600   4
   4  -1   0 426.023 15.2545   6
  -4   1   0 436.010 14.9262   8
  -4   1   0 419.299 15.1204   3
  -4   1   0 420.589 15.2587   6
  -4   1   0 436.320 15.2889   7
  -4   1   0 429.198 15.3176   5
  -4   1   0 431.211 15.2885   7
  -4   1   0 421.926 15.2956   2
   3  -1   0 13.2317 1.37090   2
   3  -1   0 14.2893 1.05265   8
   3  -1   0 9.25868 1.31374   7
   3  -1   0 14.7218 1.33424   6
   3  -1   0 12.1538 1.33892   7
   3  -1   0 15.1103 1.29115   4
   3  -1   0 15.4304 1.50774   5
  -3   1   0 11.5325 1.31608   2
  -3   1   0 12.2861 1.42270   7
  -3   1   0 12.9721 1.36316   6
  -3   1   0 12.0594 1.19642   3
  -3   1   0 10.8488 1.43716   5
  -3   1   0 13.9165 0.98730   8
  -3   1   0 13.5415 1.40423   7
   2  -1   0 1.98344 0.45459   8
   2  -1   0 2.30884 0.88889   7
   2  -1   0 3.07190 0.82857   6
   2  -1   0 2.98932 0.93126   5
   2  -1   0 2.67818 0.73831   2
   2  -1   0 1.94559 0.75593   4
  -2   1   0 3.38099 0.76714   3
  -2   1   0 3.62271 0.88906   5
  -2   1   0 1.67304 0.86073   7
  -2   1   0 1.84174 0.67439   7
  -2   1   0 2.21383 0.45789   8
  -2   1   0 2.46940 0.78380   2
  -2   1   0 1.54226 0.91623   6
   1  -1   0 2.61874 0.58340   5
  -1   1   0 3.28574 0.40125   2
  -1   1   0 2.67369 0.56313   6
  -1   1   0 1.79446 0.28074   8
  -1   1   0 2.46934 0.49899   7
  -1   1   0 1.91910 0.50030   7
  -1  -1   0 -0.4470 0.42347   7
  -1  -1   0 -0.0279 0.27521   3
  -1  -1   0 -0.6663 0.33635   5
   1   1   0 -0.0832 0.43556   2
  -2  -1   0 3.58032 0.84137   7
  -2  -1   0 3.56889 0.64129   6
  -2  -1   0 2.65343 0.71706   5
  -2  -1   0 2.97351 0.77148   7
  -2  -1   0 3.89270 0.99643   2
  -2  -1   0 3.42212 0.66640   3
   2   1   0 3.04317 0.85950   2
   2   1   0 3.83286 0.80627   7
   2   1   0 2.17196 0.58337   6
   2   1   0 3.61858 0.69621   7
   2   1   0 2.16939 0.34527   4
   2   1   0 3.06517 0.86932   5
   2   1   0 2.04181 0.66956   8
  -3  -1   0 11.2308 1.06640   3
  -3  -1   0 8.46598 0.98931   6
  -3  -1   0 10.5690 1.30209   7
  -3  -1   0 10.6560 1.11216   7
  -3  -1   0 8.29004 1.33771   2
  -3  -1   0 6.65400 1.20382   5
   3   1   0 8.35206 0.95915   8
   3   1   0 9.23556 0.87132   4
   3   1   0 9.46323 1.51456   2
   3   1   0 9.12465 0.94769   6
   3   1   0 11.4155 1.22801   5
   3   1   0 8.38830 1.08587   7
   3   1   0 9.47801 1.28940   7
  -4  -1   0 19.9669 1.68211   3
  -4  -1   0 20.3155 1.72721   7
  -4  -1   0 22.9456 2.00632   2
  -4  -1   0 19.2760 1.74920   7
  -4  -1   0 20.6189 1.83595   6
  -4  -1   0 16.4140 1.74237   5
   4   1   0 18.9800 1.56164   8
   4   1   0 24.1835 2.08427   5
   4   1   0 22.6652 2.09445   7
   4   1   0 21.8187 2.01637   2
   4   1   0 18.7193 1.29506   4
   4   1   0 19.3102 1.75409   7
   4   1   0 19.5888 1.46844   6
  -5  -1   0 9.35105 1.67942   2
  -5  -1   0 9.67370 1.31864   3
  -5  -1   0 13.1930 1.39500   6
  -5  -1   0 6.76486 1.56961   7
  -5  -1   0 8.83272 1.31224   7
  -5  -1   0 9.08898 1.61943   5
   5   1   0 9.26100 1.82869   2
   5   1   0 10.5420 1.39640   7
   5   1   0 8.29711 1.06398   8
   5   1   0 9.72199 1.29003   6
   5   1   0 9.41765 1.55402   5
   5   1   0 10.2135 1.02459   4
   5   1   0 6.74952 1.58825   7
  -6  -1   0 3.30773 1.61021   7
  -6  -1   0 0.03082 1.18464   3
  -6  -1   0 0.76481 1.60503   5
  -6  -1   0 2.57465 1.58414   7
  -6  -1   0 5.35606 1.45870   6
   6   1   0 0.63190 1.20366   6
   6   1   0 5.12275 1.60550   5
   6   1   0 1.68432 1.17704   7
   6   1   0 1.04167 0.92084   4
   6   1   0 3.58865 1.97566   2
   6   1   0 0.91339 0.97006   8
   6   1   0 0.23508 1.59859   7
  -7  -1   0 405.961 14.5568   3
  -7  -1   0 402.410 14.7275   7
  -7  -1   0 398.916 14.7981   5
  -7  -1   0 397.801 14.9747   2
  -7  -1   0 393.010 14.7684   7
  -7  -1   0 392.837 14.5549   6
   7   1   0 408.532 15.0872   2
   7   1   0 404.187 14.8053   5
   7   1   0 401.307 14.7979   7
   7   1   0 399.166 14.3321   4
   7   1   0 388.066 14.3187   8
   7   1   0 403.501 14.6010   6
   7   1   0 401.245 14.7820   7
  -8  -1   0 13.5527 1.83514   7
  -8  -1   0 9.78110 2.02660   7
  -8  -1   0 12.4896 1.71943   3
  -8  -1   0 9.43766 1.99625   5
  -8  -1   0 11.1312 2.15792   2
  -8  -1   0 12.1270 1.75553   6
   8   1   0 12.9787 1.44763   4
   8   1   0 10.1024 1.69517   6
   8   1   0 8.56725 1.24823   8
   8   1   0 12.1166 2.03108   5
   8   1   0 11.1751 2.04617   7
   8   1   0 13.3413 1.84159   7
   8   1   0 6.39915 2.18474   2
  -9  -1   0 86.0895 4.72967   2
  -9  -1   0 83.8847 4.11737   3
  -9  -1   0 85.5430 4.60255   7
  -9  -1   0 83.9517 4.55892   7
  -9  -1   0 91.3999 4.61029   5
  -9  -1   0 88.2082 4.27845   6
   9   1   0 83.7596 4.28387   7
   9   1   0 81.1418 4.58342   5
   9   1   0 79.5501 3.77787   4
   9   1   0 80.5994 4.20300   7
   9   1   0 79.0905 3.70747   8
   9   1   0 75.4533 4.90409   2
   9   1   0 75.8934 4.21684   6
 -10  -1   0 56.6559 3.97926   5
 -10  -1   0 52.5436 3.41899   3
 -10  -1   0 54.1214 4.00641   7
 -10  -1   0 54.5216 3.56472   6
 -10  -1   0 46.5728 3.36203   7
 -10  -1   0 53.1256 4.03568   2
  10   1   0 50.0606 3.37295   7
  10   1   0 47.8043 3.85483   5
  10   1   0 46.8627 2.96159   4
  10   1   0 51.2063 2.86150   8
  10   1   0 51.2420 4.01477   7
  10   1   0 51.6913 3.55724   6
  10   1   0 54.8427 4.28154   2
 -11  -1   0 5.58161 2.02369   3
 -11  -1   0 5.98788 2.14947   6
 -11  -1   0 5.18732 2.42174   5
 -11  -1   0 7.60077 2.44831   7
 -11  -1   0 9.06273 2.58733   7
 -11  -1   0 5.21615 2.41576   2
  11   1   0 4.47537 2.45225   7
  11   1   0 4.59780 1.98927   6
  11   1   0 5.29964 1.42066   8
  11   1   0 8.00559 2.76833   2
  11   1   0 4.60318 2.27704   5
  11   1   0 7.78517 1.70110   4
  11   1   0 3.31071 2.32863   7
 -12  -1   0 117.162 6.36934   7
 -12  -1   0 117.890 5.83526   3
 -12  -1   0 118.365 6.45550   2
 -12  -1   0 119.802 6.34709   5
 -12  -1   0 117.090 6.03796   6
 -12  -1   0 122.476 6.48070   7
  12   1   0 123.732 6.98316   2
  12   1   0 114.936 6.33890   7
  12   1   0 126.379 6.08066   6
  12   1   0 113.551 5.37113   4
  12   1   0 112.716 5.12029   8
  12   1   0 117.141 6.27088   5
  12   1   0 113.000 6.42388   7
 -13  -1   0 31.1258 3.71528   2
 -13  -1   0 33.0918 3.31937   6
 -13  -1   0 32.6402 3.59933   5
 -13  -1   0 32.3451 3.22552   3
 -13  -1   0 19.4887 3.33587   7
 -13  -1   0 34.8715 3.65109   7
  13   1   0 33.4536 3.30798   6
  13   1   0 35.2444 3.67249   7
  13   1   0 30.2441 2.66380   8
  13   1   0 34.3905 3.54549   5
  13   1   0 32.8412 3.05860   4
  13   1   0 30.0853 3.98528   2
  13   1   0 26.2109 3.60492   7
 -14  -1   0 16.5505 2.91144   6
 -14  -1   0 19.0618 3.30252   2
 -14  -1   0 20.8452 2.91599   7
 -14  -1   0 22.5942 3.50406   5
 -14  -1   0 18.9559 3.56552   7
 -14  -1   0 24.9161 3.11590   3
  14   1   0 21.0707 2.09824   8
  14   1   0 24.3256 2.64141   4
  14   1   0 21.8777 3.08655   6
  14   1   0 23.3916 3.01798   7
  14   1   0 27.4441 3.81457   7
  14   1   0 24.5319 3.91987   2
 -15  -1   0 2.45851 3.16888   7
 -15  -1   0 4.62608 2.96309   5
 -15  -1   0 3.68277 2.89400   7
 -15  -1   0 1.18172 2.60513   3
  15   1   0 -5.1019 2.95919   7
  15   1   0 -1.6367 2.52328   6
  15   1   0 -0.0368 1.96291   4
  15   1   0 2.66847 2.91447   7
  15   1   0 0.69883 1.50705   8
  15   1   0 1.89020 3.36648   2
 -16  -1   0 189.308 9.67004   7
 -16  -1   0 199.572 9.92636   7
 -16  -1   0 198.084 10.0086   5
 -16  -1   0 197.006 9.18365   3
  16   1   0 180.631 7.86301   8
  16   1   0 207.068 9.33321   6
  16   1   0 198.533 8.55324   4
  16   1   0 194.262 9.43814   7
  16   1   0 207.270 10.4785   2
  16   1   0 198.883 9.71878   7
 -17  -1   0 3.73638 3.04827   3
 -17  -1   0 1.72018 2.66482   7
 -17  -1   0 0.98887 3.23590   5
  17   1   0 2.40871 2.79302   7
  17   1   0 1.12016 2.78370   6
  17   1   0 2.52706 3.11560   7
  17   1   0 1.18284 1.54433   8
  17   1   0 3.17990 3.69632   2
  17   1   0 3.14800 2.21933   4
  17   1   0 3.99690 1.56104   8
 -18  -1   0 91.7518 7.25948   5
 -18  -1   0 86.6853 7.05777   7
 -18  -1   0 86.6603 6.41963   3
  18   1   0 81.4390 4.17556   8
  18   1   0 102.932 7.68124   2
  18   1   0 85.7247 7.14996   7
  18   1   0 84.8777 4.20753   8
  18   1   0 80.5033 6.24873   6
  18   1   0 84.9506 6.82936   7
  18   1   0 86.4956 5.27290   4
 -19  -1   0 -1.2770 3.62377   7
 -19  -1   0 -1.0607 3.49337   5
 -19  -1   0 3.05856 3.04119   3
  19   1   0 0.63102 1.28079   8
  19   1   0 -3.5002 3.65373   7
  19   1   0 -2.3989 2.99762   6
  19   1   0 1.30315 2.39003   4
  19   1   0 8.44059 4.13142   2
 -20  -1   0 2.05378 3.11917   3
 -20  -1   0 4.21481 4.12111   7
 -20  -1   0 -0.5619 3.70761   5
  20   1   0 3.52002 3.18257   6
  20   1   0 0.26614 2.33227   4
  20   1   0 0.40747 4.02232   7
  20   1   0 3.18014 3.99026   2
  19  -2   0 0.17728 3.76167   7
  19  -2   0 1.58305 3.77395   2
  19  -2   0 -2.3912 3.07875   4
  19  -2   0 -3.3692 3.13225   6
 -19   2   0 -1.6366 3.27157   3
 -19   2   0 2.08931 3.79082   5
 -19   2   0 0.83783 3.49305   7
  18  -2   0 2.82099 3.33693   6
  18  -2   0 1.01056 3.76130   7
  18  -2   0 -0.4643 3.00952   4
  18  -2   0 -0.3585 3.31146   2
 -18   2   0 -2.8632 3.31683   5
 -18   2   0 3.39708 3.35109   3
 -18   2   0 -1.1332 3.57049   7
  17  -2   0 1.95483 3.00424   7
  17  -2   0 3.45482 3.46900   2
  17  -2   0 -0.0198 3.02125   6
  17  -2   0 -0.5725 2.85901   4
  17  -2   0 3.40786 3.57611   7
 -17   2   0 0.88791 3.36407   5
 -17   2   0 2.87943 3.53909   7
 -17   2   0 0.20914 3.05540   3
  16  -2   0 -0.7587 3.20605   2
  16  -2   0 -0.0391 2.80683   7
  16  -2   0 1.22892 2.88447   6
  16  -2   0 -4.5051 3.15079   7
  16  -2   0 2.40646 2.87663   4
  16  -2   0 0.83869 0.64704   8
  16  -2   0 0.09883 1.01680   8
 -16   2   0 2.63032 2.83665   3
 -16   2   0 3.84856 3.36247   5
 -16   2   0 -3.2733 2.96992   7
  15  -2   0 9.51153 1.11163   8
  15  -2   0 14.8305 3.52293   2
  15  -2   0 15.7028 3.14903   4
  15  -2   0 13.7476 3.27809   7
  15  -2   0 2.15957 2.89060   6
  15  -2   0 9.50238 3.42560   7
 -15   2   0 7.68902 3.29280   7
 -15   2   0 11.5848 3.58078   7
 -15   2   0 10.6824 2.91395   3
 -15   2   0 9.10430 3.34074   5
  14  -2   0 1.20246 2.41465   4
  14  -2   0 -1.4774 2.69499   2
  14  -2   0 -2.6946 2.85928   7
  14  -2   0 -4.6270 2.48257   7
  14  -2   0 -0.1437 1.01413   8
  14  -2   0 -0.8318 2.61650   6
 -14   2   0 2.08706 2.92102   5
 -14   2   0 -4.0016 2.31907   2
 -14   2   0 -5.1427 2.38429   7
 -14   2   0 -0.2809 2.36832   3
 -14   2   0 -0.7935 2.82107   7
  13  -2   0 1.85533 2.59763   7
  13  -2   0 0.97722 1.07965   8
  13  -2   0 -1.2942 2.76438   7
  13  -2   0 0.29769 2.57509   2
  13  -2   0 -0.0104 2.20240   4
  13  -2   0 -0.9030 2.40826   6
 -13   2   0 0.86688 2.39879   2
 -13   2   0 0.92742 2.14917   3
 -13   2   0 1.03669 2.52990   7
 -13   2   0 -1.7651 2.41304   5
 -13   2   0 -1.3307 2.57713   7
 -13   2   0 -1.8227 2.36621   6
  12  -2   0 13.0294 2.83444   7
  12  -2   0 16.8048 2.63201   7
  12  -2   0 13.4428 2.58973   4
  12  -2   0 11.4158 2.85901   2
  12  -2   0 12.0637 2.71882   5
  12  -2   0 18.9089 2.92187   6
  12  -2   0 13.7586 1.46178   8
 -12   2   0 19.3628 2.63079   3
 -12   2   0 16.6659 2.93333   7
 -12   2   0 12.3920 2.35931   7
 -12   2   0 16.8012 2.83160   2
 -12   2   0 19.0014 3.21547   5
 -12   2   0 17.4311 2.81669   6
  11  -2   0 1.09422 2.37105   7
  11  -2   0 0.99615 1.96438   4
  11  -2   0 0.01035 1.05723   8
  11  -2   0 0.60736 2.13241   6
  11  -2   0 -0.7079 2.20720   2
  11  -2   0 2.25790 2.33717   7
  11  -2   0 2.95058 2.27990   5
 -11   2   0 1.33594 2.21392   7
 -11   2   0 0.31254 1.86097   3
 -11   2   0 0.20012 2.09836   2
 -11   2   0 1.15259 2.32448   7
 -11   2   0 1.39695 2.37102   5
 -11   2   0 1.87744 2.21026   6
  10  -2   0 13.2119 2.46380   2
  10  -2   0 11.4299 2.30302   6
  10  -2   0 13.4811 2.17295   4
  10  -2   0 15.2258 2.50110   7
  10  -2   0 12.6314 2.34279   5
  10  -2   0 13.1312 2.56842   7
 -10   2   0 14.4450 2.11114   3
 -10   2   0 14.0876 2.42914   2
 -10   2   0 11.7564 2.35906   6
 -10   2   0 12.0142 2.49551   5
 -10   2   0 11.6941 2.39272   7
 -10   2   0 9.79144 2.42231   7
   9  -2   0 23.0919 2.57458   5
   9  -2   0 21.5257 2.57049   2
   9  -2   0 17.5176 2.33275   6
   9  -2   0 21.3261 2.46889   7
   9  -2   0 22.6834 2.34449   4
   9  -2   0 15.9422 2.15179   7
   9  -2   0 22.0674 1.72594   8
  -9   2   0 17.4299 2.38214   6
  -9   2   0 22.0645 2.22838   3
  -9   2   0 23.0019 2.54522   2
  -9   2   0 18.2808 1.56846   8
  -9   2   0 17.9566 2.59211   5
  -9   2   0 21.8651 2.23752   7
  -9   2   0 17.4556 2.42069   7
   8  -2   0 212.177 8.37493   7
   8  -2   0 204.636 8.40844   5
   8  -2   0 207.433 8.37847   6
   8  -2   0 199.070 8.43172   2
   8  -2   0 203.705 8.19262   4
   8  -2   0 211.532 7.56703   8
   8  -2   0 201.352 8.40104   7
  -8   2   0 209.854 8.04986   3
  -8   2   0 200.377 8.31562   6
  -8   2   0 206.130 8.47909   5
  -8   2   0 204.262 8.40115   7
  -8   2   0 201.466 8.41363   2
  -8   2   0 208.071 7.53718   8
  -8   2   0 205.108 8.38407   7
   7  -2   0 202.153 8.08325   6
   7  -2   0 203.020 7.98475   7
   7  -2   0 194.492 7.36433   8
   7  -2   0 198.808 7.91572   4
   7  -2   0 206.155 8.17426   2
   7  -2   0 206.334 8.10045   7
   7  -2   0 206.332 8.15663   5
  -7   2   0 197.204 8.07818   7
  -7   2   0 210.570 7.99906   7
  -7   2   0 197.991 7.81729   3
  -7   2   0 204.271 7.35808   8
  -7   2   0 202.446 8.10763   6
  -7   2   0 201.018 8.11859   2
  -7   2   0 195.985 8.18221   5
   6  -2   0 612.947 21.9776   4
   6  -2   0 616.032 22.0985   5
   6  -2   0 630.722 22.0797   7
   6  -2   0 602.898 21.5174   8
   6  -2   0 608.046 22.0501   6
   6  -2   0 619.000 22.0822   2
   6  -2   0 601.663 22.0288   7
  -6   2   0 610.530 21.5084   8
  -6   2   0 618.600 22.0621   7
  -6   2   0 629.248 22.0671   7
  -6   2   0 607.811 21.8604   3
  -6   2   0 605.050 22.0356   6
  -6   2   0 623.071 22.0881   2
  -6   2   0 620.497 22.1453   5
   5  -2   0 14.0847 1.71783   7
   5  -2   0 12.3030 1.69645   7
   5  -2   0 12.4680 1.58108   4
   5  -2   0 11.5590 1.64390   2
   5  -2   0 11.6160 1.80069   5
   5  -2   0 13.9529 1.73121   6
   5  -2   0 11.6239 0.98255   8
  -5   2   0 11.5747 1.90598   5
  -5   2   0 10.4077 1.56196   2
  -5   2   0 12.0455 0.93314   8
  -5   2   0 14.3165 1.71232   7
  -5   2   0 10.7514 1.60058   6
  -5   2   0 13.6278 1.54947   3
  -5   2   0 10.0032 1.64327   7
   4  -2   0 20.2435 1.79307   5
   4  -2   0 18.3399 1.57944   2
   4  -2   0 17.2548 1.68556   7
   4  -2   0 18.5370 1.72679   6
   4  -2   0 17.3890 1.28286   8
   4  -2   0 25.0207 2.01648   7
   4  -2   0 19.1108 1.72131   4
  -4   2   0 21.2350 1.75694   7
  -4   2   0 21.6057 1.95419   5
  -4   2   0 22.9608 2.01905   7
  -4   2   0 19.9044 1.59113   3
  -4   2   0 21.0357 1.24037   8
  -4   2   0 23.2389 1.86527   6
  -4   2   0 22.1109 1.87326   2
   3  -2   0 243.614 9.04427   2
   3  -2   0 245.972 9.09446   7
   3  -2   0 243.878 8.80903   8
   3  -2   0 252.919 9.14522   4
   3  -2   0 239.846 9.16883   5
   3  -2   0 257.035 9.18461   6
  -3   2   0 253.443 9.10882   7
  -3   2   0 251.444 9.10537   7
  -3   2   0 258.347 9.18856   6
  -3   2   0 249.429 9.04359   3
  -3   2   0 247.027 9.05316   2
  -3   2   0 252.574 9.21753   5
  -3   2   0 245.905 8.81168   8
   2  -2   0 385.022 13.4697   4
   2  -2   0 359.381 13.2355   8
   2  -2   0 379.670 13.3873   7
   2  -2   0 379.565 13.4663   6
   2  -2   0 389.916 13.4903   5
   2  -2   0 371.328 13.3373   2
  -2   2   0 385.148 13.3911   7
  -2   2   0 370.317 13.4773   5
  -2   2   0 413.614 13.4106   7
  -2   2   0 375.881 13.3304   2
  -2   2   0 368.375 13.4605   6
  -2   2   0 366.458 13.2339   8
   1  -2   0 923.833 59.9976   9
   1  -2   0 904.675 33.7297   1
  -1   2   0 931.927 33.9140   1
  -1   2   0 1005.57 62.8005   9
   0   2   0 597.795 21.8284   1
   0   2   0 616.768 38.0726   9
   1   2   0 760.815 27.2492   1
   1   2   0 731.803 27.2113   1
  -2  -2   0 3072.64 158.050   9
   2   2   0 3171.54 109.703   1
   2   2   0 3010.77 157.121   9
  -3  -2   0 1027.90 36.1743   3
  -3  -2   0 1048.62 36.3863   2
  -4  -2   0 254.013 9.82323   2
  -4  -2   0 264.951 9.52111   3
  -4  -2   0 264.640 9.38713   6
  -4  -2   0 267.638 9.56026   7
  -4  -2   0 267.530 9.66267   5
  -4  -2   0 266.770 9.63881   7
   4   2   0 272.417 9.89951   2
   4   2   0 249.398 9.17808   4
   4   2   0 259.044 9.37893   6
   4   2   0 257.704 9.54634   7
   4   2   0 253.411 9.61966   5
   4   2   0 260.389 9.48894   8
   4   2   0 258.884 9.55648   7
  -5  -2   0 94.8928 4.17028   7
  -5  -2   0 91.6196 4.17534   5
  -5  -2   0 93.9774 4.18975   7
  -5  -2   0 92.4838 3.89837   3
  -5  -2   0 98.0349 4.39617   2
  -5  -2   0 93.2205 3.87081   6
   5   2   0 84.5353 4.15999   7
   5   2   0 87.3847 4.47738   2
   5   2   0 94.5297 3.89966   8
   5   2   0 88.3985 3.48094   4
   5   2   0 92.8393 3.82295   6
   5   2   0 88.7343 4.13856   7
   5   2   0 93.4980 4.15469   5
  -6  -2   0 168.379 7.06083   7
  -6  -2   0 175.278 7.34096   2
  -6  -2   0 177.543 6.81529   6
  -6  -2   0 179.016 6.96163   7
  -6  -2   0 172.221 7.09325   5
  -6  -2   0 174.658 6.84181   3
   6   2   0 170.601 7.07366   7
   6   2   0 174.943 7.43657   2
   6   2   0 196.707 6.82678   6
   6   2   0 184.411 7.07382   5
   6   2   0 176.737 7.10853   7
   6   2   0 174.465 6.72369   8
   6   2   0 172.212 6.47330   4
  -7  -2   0 24.5439 1.98261   6
  -7  -2   0 20.9389 1.95786   7
  -7  -2   0 21.3708 2.20612   7
  -7  -2   0 21.0300 2.12387   5
  -7  -2   0 22.0485 1.94529   3
   7   2   0 21.9478 2.29857   7
   7   2   0 19.3457 2.17727   7
   7   2   0 21.8916 2.73504   2
   7   2   0 22.9647 2.25733   5
   7   2   0 20.7199 1.83537   6
   7   2   0 22.8821 1.91954   8
   7   2   0 20.4427 1.53626   4
  -8  -2   0 221.896 8.64567   7
  -8  -2   0 208.925 8.28030   6
  -8  -2   0 218.278 8.66669   7
  -8  -2   0 220.468 8.37613   3
  -8  -2   0 214.867 8.88235   2
   8   2   0 215.485 8.50336   7
   8   2   0 210.392 8.60107   5
   8   2   0 217.443 9.00781   2
   8   2   0 208.215 8.59059   7
   8   2   0 205.949 7.92685   4
   8   2   0 210.682 8.10452   8
   8   2   0 216.936 8.28873   6
  -9  -2   0 195.398 7.79470   3
  -9  -2   0 190.676 7.82307   6
  -9  -2   0 203.526 8.18554   5
  -9  -2   0 203.851 8.23829   7
  -9  -2   0 191.571 8.41575   2
  -9  -2   0 184.621 7.91336   7
   9   2   0 198.562 8.56615   2
   9   2   0 193.084 8.13690   7
   9   2   0 189.889 7.38059   4
   9   2   0 192.861 7.54242   8
   9   2   0 197.069 8.22133   7
   9   2   0 192.733 8.15351   5
   9   2   0 198.757 7.83577   6
 -10  -2   0 84.2214 5.13783   2
 -10  -2   0 90.0323 4.54810   3
 -10  -2   0 96.3534 4.67174   6
 -10  -2   0 89.1562 5.01144   5
 -10  -2   0 76.8552 4.86608   7
 -10  -2   0 87.5765 5.03184   7
  10   2   0 93.0316 4.46583   6
  10   2   0 96.5242 4.98194   5
  10   2   0 88.6923 5.07469   7
  10   2   0 88.0432 3.97067   4
  10   2   0 83.1865 4.91430   7
  10   2   0 90.1895 5.44535   2
  10   2   0 87.6695 4.12146   8
 -11  -2   0 3.18862 1.96059   6
 -11  -2   0 0.28900 2.33933   2
 -11  -2   0 2.90863 1.85724   7
 -11  -2   0 5.99822 2.00580   3
 -11  -2   0 1.25582 2.17797   5
 -11  -2   0 -1.3216 2.12672   7
  11   2   0 2.56775 1.39700   4
  11   2   0 2.08228 1.73524   7
  11   2   0 4.30233 1.93109   7
  11   2   0 -0.0505 2.17521   5
  11   2   0 1.16573 1.36561   8
  11   2   0 2.30565 1.88021   6
  11   2   0 2.59071 2.52742   2
 -12  -2   0 34.2694 3.56346   7
 -12  -2   0 37.1167 3.28252   3
 -12  -2   0 31.3395 3.62960   7
 -12  -2   0 39.5468 3.84202   2
 -12  -2   0 36.1648 3.17763   6
 -12  -2   0 38.9058 3.64451   5
  12   2   0 40.1482 2.80678   4
  12   2   0 39.6386 3.64498   7
  12   2   0 34.1136 3.02873   6
  12   2   0 37.0704 4.04385   2
  12   2   0 38.7543 2.88597   8
  12   2   0 40.5288 3.52601   7
  12   2   0 36.2000 3.54055   5
 -13  -2   0 9.39174 2.96879   5
 -13  -2   0 13.6591 3.10243   7
 -13  -2   0 8.74945 2.88708   7
 -13  -2   0 14.6751 2.61272   6
 -13  -2   0 10.0669 2.56483   3
 -13  -2   0 15.0964 3.03661   2
  13   2   0 18.2241 2.61044   6
  13   2   0 14.9684 1.99922   4
  13   2   0 17.3601 3.22575   7
  13   2   0 7.43984 3.18318   2
  13   2   0 16.1860 3.04326   7
  13   2   0 12.0692 1.88394   8
  13   2   0 9.41583 2.74671   5
 -14  -2   0 -2.5085 2.68909   7
 -14  -2   0 -2.8740 2.53314   7
 -14  -2   0 2.43821 2.52343   2
 -14  -2   0 0.12911 2.75229   5
 -14  -2   0 -3.3456 2.22252   6
 -14  -2   0 -1.3533 2.29512   3
  14   2   0 1.20627 2.92977   7
  14   2   0 0.26697 2.21742   6
  14   2   0 3.28375 3.21025   2
  14   2   0 0.18940 1.56140   8
  14   2   0 1.37448 1.70854   4
  14   2   0 -1.8049 2.56086   7
 -15  -2   0 1.65499 3.13628   7
 -15  -2   0 0.77170 2.37043   6
 -15  -2   0 -0.1535 2.51245   3
 -15  -2   0 -0.8262 2.11062   7
 -15  -2   0 -0.7147 2.79868   5
  15   2   0 0.75260 1.79332   4
  15   2   0 0.61811 2.16850   7
  15   2   0 0.58887 1.59794   8
  15   2   0 -0.0698 2.40319   6
  15   2   0 -0.9343 3.27285   2
  15   2   0 3.47586 3.15243   7
 -16  -2   0 3.76309 3.42392   7
 -16  -2   0 1.67080 3.11587   5
 -16  -2   0 8.32243 3.24610   7
 -16  -2   0 0.86690 2.77230   3
  16   2   0 0.86889 2.60680   6
  16   2   0 3.16371 3.48393   7
  16   2   0 6.72431 3.22672   7
  16   2   0 -3.0490 3.44943   2
  16   2   0 1.74414 1.64381   8
  16   2   0 0.31709 1.92692   4
 -17  -2   0 -2.8976 2.96906   7
 -17  -2   0 -4.6443 3.06795   5
 -17  -2   0 -1.6363 3.40543   7
 -17  -2   0 -2.8846 2.64164   3
  17   2   0 -0.1726 1.94251   4
  17   2   0 0.34031 1.60454   8
  17   2   0 -1.0869 1.65040   8
  17   2   0 -2.4839 2.50666   6
  17   2   0 2.66667 3.77202   2
  17   2   0 5.06158 3.62328   7
  17   2   0 2.43679 3.09748   7
 -18  -2   0 3.25753 3.69830   7
 -18  -2   0 2.69622 3.49673   5
 -18  -2   0 -1.6536 3.00068   3
  18   2   0 -0.5207 3.76185   2
  18   2   0 -1.7507 2.02805   4
  18   2   0 -1.2131 3.46826   7
  18   2   0 -1.0015 2.82282   6
  18   2   0 1.26686 1.72561   8
  18   2   0 -9.4541 3.00110   7
  18   2   0 -2.9339 1.51511   8
 -19  -2   0 2.38928 3.83796   7
 -19  -2   0 -1.7178 3.48077   5
 -19  -2   0 -0.0763 3.11306   3
  19   2   0 1.00970 1.62826   8
  19   2   0 -0.4147 2.88615   6
  19   2   0 -1.1435 3.65363   7
  19   2   0 -1.4715 3.75044   2
 -20  -2   0 5.08547 3.88947   7
 -20  -2   0 3.34398 3.33052   3
 -20  -2   0 7.25862 3.94419   5
  20   2   0 7.96973 3.23022   6
  20   2   0 16.5327 4.60585   2
  20   2   0 0.95690 3.89325   7
  19  -3   0 15.2317 4.21630   7
  19  -3   0 20.0837 3.90953   4
  19  -3   0 16.9795 4.03846   6
  19  -3   0 17.7945 4.08681   2
 -19   3   0 18.3585 3.83016   3
 -19   3   0 21.0810 4.32592   7
 -19   3   0 16.8736 4.36131   5
  18  -3   0 2.70646 3.38140   6
  18  -3   0 1.68695 3.43993   2
  18  -3   0 5.05046 3.89291   7
  18  -3   0 3.39805 3.27568   4
 -18   3   0 1.48878 3.16429   3
 -18   3   0 2.89835 3.67760   5
 -18   3   0 0.95668 3.62616   7
  17  -3   0 0.63859 3.01060   4
  17  -3   0 4.42522 3.10285   7
  17  -3   0 2.17389 3.20590   2
  17  -3   0 6.11240 3.67380   7
  17  -3   0 6.62336 3.43391   6
 -17   3   0 2.91316 3.03739   3
 -17   3   0 5.82478 3.63205   5
 -17   3   0 4.08222 3.58531   7
  16  -3   0 -2.5088 2.83775   7
  16  -3   0 1.67719 3.41279   7
  16  -3   0 -0.2261 3.02507   4
  16  -3   0 0.49017 3.05865   2
  16  -3   0 2.68811 3.13548   6
 -16   3   0 -3.2179 3.09674   7
 -16   3   0 -0.5748 3.26586   5
 -16   3   0 6.17823 2.92262   3
  15  -3   0 94.4860 6.56032   7
  15  -3   0 102.163 6.62283   2
  15  -3   0 95.5879 6.42850   6
  15  -3   0 79.8941 6.02187   7
  15  -3   0 88.5303 5.98152   4
 -15   3   0 80.7027 6.56366   5
 -15   3   0 65.1729 6.51051   2
 -15   3   0 87.3523 6.41779   7
 -15   3   0 88.3618 5.74760   3
  14  -3   0 66.4823 4.92452   4
  14  -3   0 60.6726 5.42904   7
  14  -3   0 56.4520 2.50235   8
  14  -3   0 63.6153 5.44994   2
  14  -3   0 56.4926 5.08425   7
  14  -3   0 60.0191 5.34446   6
 -14   3   0 56.5119 5.28071   7
 -14   3   0 53.9646 4.95340   7
 -14   3   0 51.6645 4.82966   2
 -14   3   0 69.4912 4.85051   3
 -14   3   0 57.1784 5.42035   5
  13  -3   0 77.4709 5.56600   7
  13  -3   0 77.5949 5.35248   7
  13  -3   0 72.0300 3.21780   8
  13  -3   0 75.8812 5.07963   4
  13  -3   0 70.6381 5.47674   6
  13  -3   0 77.8457 5.63293   2
 -13   3   0 76.5448 5.29662   2
 -13   3   0 70.4860 5.65668   5
 -13   3   0 76.6945 5.31792   7
 -13   3   0 82.4193 5.49836   7
 -13   3   0 80.3258 4.99302   3
  12  -3   0 7.91966 2.55081   7
  12  -3   0 7.74605 2.83817   7
  12  -3   0 8.85942 2.63521   6
  12  -3   0 7.51336 2.56808   5
  12  -3   0 12.0151 2.80816   2
  12  -3   0 9.08840 1.11043   8
  12  -3   0 10.6572 2.62334   4
 -12   3   0 14.8030 2.56283   3
 -12   3   0 9.59995 2.68519   6
 -12   3   0 8.95467 2.63543   7
 -12   3   0 9.38668 2.77514   7
 -12   3   0 5.24349 2.81259   5
 -12   3   0 7.45126 2.47946   2
  11  -3   0 252.108 10.4008   7
  11  -3   0 248.287 10.2118   4
  11  -3   0 261.076 10.5599   2
  11  -3   0 243.661 10.4279   5
  11  -3   0 250.223 10.4514   7
  11  -3   0 255.218 9.07677   8
  11  -3   0 242.048 10.4620   6
 -11   3   0 244.225 10.4021   6
 -11   3   0 246.474 10.5641   5
 -11   3   0 257.963 10.0148   3
 -11   3   0 244.420 10.3907   7
 -11   3   0 251.976 10.4136   7
 -11   3   0 227.931 10.2618   2
  10  -3   0 7.93987 2.18102   4
  10  -3   0 5.73875 2.20399   7
  10  -3   0 5.72762 0.99573   8
  10  -3   0 2.97820 2.23897   7
  10  -3   0 7.25520 2.28565   2
  10  -3   0 7.11691 2.28503   6
  10  -3   0 2.23336 2.11890   5
 -10   3   0 4.57756 2.22708   6
 -10   3   0 6.18464 2.15297   2
 -10   3   0 3.35513 2.40374   5
 -10   3   0 7.96899 2.30402   7
 -10   3   0 8.44649 2.05024   3
 -10   3   0 3.74527 2.13674   7
   9  -3   0 1.69229 1.82146   6
   9  -3   0 2.57423 1.97263   5
   9  -3   0 2.55799 1.95119   7
   9  -3   0 1.15856 0.85644   8
   9  -3   0 1.97526 1.81811   2
   9  -3   0 3.92590 1.91319   7
   9  -3   0 2.11744 1.78994   4
  -9   3   0 1.26400 1.88395   7
  -9   3   0 3.18869 1.96663   6
  -9   3   0 2.18435 1.61077   3
  -9   3   0 2.36938 1.86026   7
  -9   3   0 2.11892 0.81183   8
  -9   3   0 3.29500 2.14634   5
  -9   3   0 1.85820 1.81973   2
   8  -3   0 2.52235 1.81020   5
   8  -3   0 -0.8640 1.70120   6
   8  -3   0 1.26492 1.72464   7
   8  -3   0 -1.1112 1.71153   7
   8  -3   0 -1.0236 1.61344   4
   8  -3   0 0.13580 1.57544   2
   8  -3   0 0.10543 0.76789   8
  -8   3   0 1.31727 1.70168   7
  -8   3   0 1.05361 0.72405   8
  -8   3   0 0.04928 1.47438   3
  -8   3   0 0.16836 2.00140   5
  -8   3   0 0.19265 1.69501   6
  -8   3   0 -0.6100 1.71062   7
  -8   3   0 0.73328 1.60747   2
   7  -3   0 49.3108 3.21928   7
   7  -3   0 50.3958 3.17603   7
   7  -3   0 48.7485 3.09724   2
   7  -3   0 47.2035 3.13510   4
   7  -3   0 47.4794 2.19217   8
   7  -3   0 45.7304 3.27969   5
  -7   3   0 42.1289 3.10479   7
  -7   3   0 46.9179 3.17010   7
  -7   3   0 43.5228 2.84977   3
  -7   3   0 46.6924 2.13289   8
  -7   3   0 50.5415 3.15016   2
  -7   3   0 36.3329 3.28491   5
  -7   3   0 49.0525 3.26565   6
   6  -3   0 189.427 7.56144   7
   6  -3   0 194.742 7.55147   4
   6  -3   0 195.647 7.67779   6
   6  -3   0 184.587 6.89781   8
   6  -3   0 195.754 7.56088   7
   6  -3   0 183.992 7.65515   5
   6  -3   0 192.797 7.53885   2
  -6   3   0 191.552 7.37478   3
  -6   3   0 198.967 7.55604   2
  -6   3   0 191.761 7.78588   5
  -6   3   0 182.753 6.87714   8
  -6   3   0 186.110 7.61682   6
  -6   3   0 189.568 7.55440   7
  -6   3   0 182.532 7.39223   7
   5  -3   0 0.81182 1.57106   5
   5  -3   0 1.74936 0.71999   8
   5  -3   0 2.21219 1.22230   2
   5  -3   0 0.68962 1.32672   7
   5  -3   0 1.96091 1.42894   6
   5  -3   0 2.93669 1.40169   7
   5  -3   0 -0.3178 1.38597   4
  -5   3   0 2.73577 1.37493   2
  -5   3   0 2.27743 1.45040   3
  -5   3   0 0.94745 1.37372   6
  -5   3   0 1.40177 1.34863   7
  -5   3   0 2.91115 1.67460   5
  -5   3   0 1.93194 1.33768   7
  -5   3   0 0.56546 0.68852   8
   4  -3   0 290.513 10.4311   8
   4  -3   0 294.949 10.9053   6
   4  -3   0 292.991 10.7994   7
   4  -3   0 291.946 10.9011   5
   4  -3   0 300.845 10.8961   4
   4  -3   0 295.032 10.7327   2
  -4   3   0 298.980 10.4408   8
  -4   3   0 292.830 10.7401   3
  -4   3   0 279.144 10.7018   2
  -4   3   0 294.685 10.9549   5
  -4   3   0 296.077 10.7928   7
  -4   3   0 303.610 10.9166   6
  -4   3   0 294.949 10.7986   7
   3  -3   0 957.890 33.1205   6
   3  -3   0 938.186 32.9368   2
   3  -3   0 917.130 33.1007   5
   3  -3   0 927.458 33.1140   4
  -3   3   0 937.828 32.9294   2
  -3   3   0 950.622 33.0044   7
  -3   3   0 977.102 33.1524   5
  -3   3   0 916.318 32.9762   3
  -3   3   0 970.074 33.1227   6
   2  -3   0 115.906 4.62961   4
   2  -3   0 115.819 4.64205   5
   2  -3   0 110.288 4.32628   2
   2  -3   0 122.065 4.38626   7
   2  -3   0 113.137 4.61531   6
   2  -3   0 114.827 4.41819   7
   2  -3   0 114.766 4.31509   8
  -2   3   0 114.530 4.41668   7
  -2   3   0 118.320 4.47695   7
  -2   3   0 112.527 4.30811   8
  -2   3   0 116.641 4.67245   5
  -2   3   0 113.671 4.60748   6
  -2   3   0 113.794 4.31250   2
   1  -3   0 29.4951 1.45463   2
   1  -3   0 25.5021 1.51091   7
   1  -3   0 32.3850 1.59751   7
   1  -3   0 24.3609 1.62403   8
   1  -3   0 29.6942 1.80181   4
   1  -3   0 27.7670 1.82054   6
  -1   3   0 27.8694 1.91142   5
  -1   3   0 27.9753 1.43836   2
  -1   3   0 27.3691 1.58434   8
  -1   3   0 29.7434 1.60097   7
  -1   3   0 29.1820 1.53788   7
  -1   3   0 27.5114 1.79169   6
   0  -3   0 237.640 8.29389   3
   0  -3   0 232.005 8.10375   7
   0  -3   0 222.037 8.18896   6
   0  -3   0 232.647 8.25612   4
   0  -3   0 227.022 8.09529   7
   0   3   0 224.214 8.17705   6
   0   3   0 227.845 8.26983   8
   0   3   0 232.424 8.10405   7
   0   3   0 230.358 8.09936   7
  -1  -3   0 94.9929 3.88632   2
  -1  -3   0 100.347 3.90093   5
  -1  -3   0 95.4604 3.63918   4
  -1  -3   0 97.9218 3.82294   3
  -1  -3   0 97.8983 3.62544   7
   1   3   0 97.2606 3.62937   7
   1   3   0 99.5609 3.65734   7
   1   3   0 99.5177 3.86377   2
   1   3   0 97.5593 3.55582   6
   1   3   0 93.5742 3.89343   5
  -2  -3   0 27.4767 2.05797   2
  -2  -3   0 28.1070 1.16965   4
  -2  -3   0 23.3293 1.38241   7
  -2  -3   0 25.1440 1.67031   7
  -2  -3   0 23.6711 1.88549   5
  -2  -3   0 29.2754 1.75674   3
   2   3   0 28.7662 1.71734   7
   2   3   0 26.9842 1.16430   6
   2   3   0 25.8511 2.07326   2
   2   3   0 23.9596 1.88909   5
   2   3   0 26.4135 1.57798   7
  -3  -3   0 4.22468 1.39548   2
  -3  -3   0 3.48284 1.12538   3
  -3  -3   0 2.44607 0.58072   6
  -3  -3   0 1.90522 1.10722   7
  -3  -3   0 2.94723 1.10945   5
   3   3   0 2.16153 1.25019   5
   3   3   0 4.03624 1.08296   7
   3   3   0 6.48632 1.52167   2
   3   3   0 1.59603 1.08492   7
  -4  -3   0 -0.1874 1.47856   2
  -4  -3   0 0.35244 0.72912   6
  -4  -3   0 1.29523 1.16811   7
  -4  -3   0 0.33997 1.18102   7
  -4  -3   0 -0.2682 1.07696   3
  -4  -3   0 0.20781 1.22362   5
   4   3   0 0.29707 1.07018   8
   4   3   0 -1.5604 1.61601   2
   4   3   0 -0.0638 1.28625   5
   4   3   0 0.58731 1.17520   7
   4   3   0 1.01152 1.24051   7
   4   3   0 1.34921 0.75030   6
  -5  -3   0 34.6885 2.54547   5
  -5  -3   0 31.5045 2.49400   7
  -5  -3   0 36.9631 2.79955   2
  -5  -3   0 34.0662 2.01913   6
  -5  -3   0 36.0224 2.49141   7
  -5  -3   0 33.1633 2.32023   3
   5   3   0 34.7468 2.53826   5
   5   3   0 40.2342 2.53019   7
   5   3   0 32.6729 2.23326   8
   5   3   0 36.7041 2.95555   2
   5   3   0 35.1334 2.17060   7
   5   3   0 36.8140 1.98185   6
  -6  -3   0 104.703 4.52294   6
  -6  -3   0 109.295 4.88492   5
  -6  -3   0 115.122 4.91641   7
  -6  -3   0 116.357 4.73302   7
  -6  -3   0 101.655 5.21878   2
  -6  -3   0 114.262 4.70089   3
   6   3   0 109.878 4.65511   8
   6   3   0 112.540 4.92904   5
   6   3   0 108.256 4.06269   4
   6   3   0 111.017 4.89564   7
   6   3   0 108.346 4.46282   6
   6   3   0 104.322 5.39165   2
   6   3   0 108.527 4.90715   7
  -7  -3   0 25.3794 2.34193   7
  -7  -3   0 21.8671 2.20659   7
  -7  -3   0 22.4335 2.02608   3
  -7  -3   0 25.3215 2.21777   6
  -7  -3   0 18.5346 2.42757   2
  -7  -3   0 26.0888 2.28673   5
   7   3   0 20.6238 2.09180   5
   7   3   0 23.8701 1.86556   8
   7   3   0 18.6428 1.64810   6
   7   3   0 22.5516 2.20864   7
   7   3   0 20.9336 1.34613   4
   7   3   0 21.6310 1.97283   7
   7   3   0 23.3468 2.77518   2
  -8  -3   0 196.414 7.60421   6
  -8  -3   0 197.836 7.87271   7
  -8  -3   0 186.013 7.79450   7
  -8  -3   0 193.160 8.31393   2
  -8  -3   0 204.562 8.08312   5
  -8  -3   0 188.513 7.71257   3
   8   3   0 192.931 7.82310   7
   8   3   0 196.310 7.97377   5
   8   3   0 195.972 7.60239   8
   8   3   0 193.676 7.17532   4
   8   3   0 195.585 7.86270   7
   8   3   0 203.551 7.60280   6
  -9  -3   0 6.20520 1.73277   3
  -9  -3   0 11.6129 2.21635   7
  -9  -3   0 11.1237 2.14416   7
  -9  -3   0 8.21902 2.34689   2
  -9  -3   0 8.61697 1.69613   6
  -9  -3   0 7.27295 2.01329   5
   9   3   0 4.43688 2.23998   2
   9   3   0 8.86341 2.01899   5
   9   3   0 5.63061 1.48298   8
   9   3   0 9.57651 2.17345   7
   9   3   0 8.01089 1.56759   6
   9   3   0 9.00113 1.12341   4
   9   3   0 7.55260 2.03474   7
 -10  -3   0 236.717 10.1314   2
 -10  -3   0 243.631 9.44777   3
 -10  -3   0 239.211 9.81241   7
 -10  -3   0 243.616 9.31833   6
 -10  -3   0 229.399 9.52984   7
 -10  -3   0 248.529 9.84679   5
  10   3   0 238.616 9.62486   7
  10   3   0 238.616 9.18903   8
  10   3   0 238.035 9.30703   6
  10   3   0 230.078 10.2567   2
  10   3   0 232.928 9.74234   7
  10   3   0 225.788 9.69185   5
  10   3   0 237.917 8.82154   4
 -11  -3   0 -1.4781 2.13822   7
 -11  -3   0 -2.2893 2.16846   2
 -11  -3   0 0.11813 2.33381   5
 -11  -3   0 -0.6777 1.83950   3
 -11  -3   0 3.01321 1.87912   6
 -11  -3   0 -0.5115 2.30897   7
  11   3   0 -1.8933 2.16945   7
  11   3   0 1.67552 1.48304   8
  11   3   0 0.02221 2.30845   7
  11   3   0 0.13808 1.59532   6
  11   3   0 -0.6685 2.13329   5
  11   3   0 2.03761 2.60070   2
  11   3   0 1.67991 1.19228   4
 -12  -3   0 87.5873 5.55888   7
 -12  -3   0 90.1755 4.99955   6
 -12  -3   0 89.3776 5.02268   7
 -12  -3   0 90.5872 5.10660   3
 -12  -3   0 87.2570 5.69808   2
 -12  -3   0 90.1963 5.52077   5
  12   3   0 94.3184 4.16212   4
  12   3   0 91.7341 5.03942   7
  12   3   0 87.8746 6.13066   2
  12   3   0 95.8390 5.66613   7
  12   3   0 91.5404 4.52892   8
  12   3   0 86.1574 4.92452   6
  12   3   0 95.8011 5.45900   5
 -13  -3   0 16.1631 3.11578   2
 -13  -3   0 10.5950 2.62527   3
 -13  -3   0 12.2603 2.58383   7
 -13  -3   0 14.5494 3.02465   5
 -13  -3   0 15.6791 3.04109   7
 -13  -3   0 15.1760 2.53868   6
  13   3   0 10.3784 1.88164   8
  13   3   0 12.0425 3.43162   2
  13   3   0 14.1745 2.38381   6
  13   3   0 13.1034 2.75925   5
  13   3   0 9.09798 2.90401   7
  13   3   0 14.6526 1.78419   4
  13   3   0 13.5232 2.60871   7
 -14  -3   0 19.8716 3.37631   5
 -14  -3   0 29.6127 3.76206   7
 -14  -3   0 19.1988 2.97258   3
 -14  -3   0 15.1652 2.71948   6
 -14  -3   0 18.0256 3.38525   7
  14   3   0 25.1388 4.09407   2
  14   3   0 17.6068 3.38630   7
  14   3   0 17.8189 2.25809   8
  14   3   0 21.6349 2.83803   6
  14   3   0 17.7033 3.36018   7
  14   3   0 21.7813 2.13564   4
 -15  -3   0 17.6697 2.88882   7
 -15  -3   0 14.9053 2.94470   3
 -15  -3   0 17.6209 3.63692   7
 -15  -3   0 18.1061 2.87862   6
 -15  -3   0 8.26714 3.20093   5
  15   3   0 17.0538 2.87355   7
  15   3   0 8.06302 2.55931   6
  15   3   0 18.7516 3.99672   2
  15   3   0 11.7320 3.39997   7
  15   3   0 12.9516 2.12107   8
  15   3   0 13.4195 2.00463   4
 -16  -3   0 88.3624 6.58791   7
 -16  -3   0 86.3894 5.61333   3
 -16  -3   0 85.7343 6.62113   5
 -16  -3   0 89.0947 6.43663   7
  16   3   0 92.8763 4.85473   8
  16   3   0 91.3466 5.76433   6
  16   3   0 90.1804 4.50534   4
  16   3   0 89.0214 6.77500   7
  16   3   0 78.8669 6.34790   7
  16   3   0 78.1208 4.65731   8
  16   3   0 87.6639 7.18783   2
 -17  -3   0 61.4238 5.65065   5
 -17  -3   0 69.6090 5.38332   3
 -17  -3   0 67.0939 5.89015   7
 -17  -3   0 67.4710 6.28701   7
  17   3   0 59.0864 5.74184   7
  17   3   0 68.7526 6.07181   7
  17   3   0 70.0402 5.32604   6
  17   3   0 69.8796 6.43183   2
  17   3   0 67.9558 3.95571   4
  17   3   0 67.6145 4.12878   8
  17   3   0 66.8461 4.29082   8
 -18  -3   0 2.03667 3.43364   5
 -18  -3   0 2.85998 3.27036   7
 -18  -3   0 6.36287 3.79504   7
 -18  -3   0 3.89263 3.17827   3
  18   3   0 5.47492 4.02299   2
  18   3   0 1.21763 1.78123   8
  18   3   0 4.60332 3.81614   7
  18   3   0 1.18865 2.71074   6
  18   3   0 3.10574 1.96049   8
 -19  -3   0 72.4324 6.00707   3
 -19  -3   0 58.6435 5.91670   5
 -19  -3   0 78.3093 7.13438   7
  19   3   0 68.5050 5.73740   6
  19   3   0 84.2636 7.66244   2
  19   3   0 60.4897 6.16020   7
  19   3   0 61.6233 4.20452   8
 -20  -3   0 -2.6031 3.60682   5
 -20  -3   0 4.08916 4.09426   7
 -20  -3   0 4.38439 3.27230   3
  20   3   0 0.72916 4.09752   2
  20   3   0 -0.2846 2.70954   6
  20   3   0 -1.1558 3.90045   7
  20   3   0 1.63355 1.76195   8
  19  -4   0 7.35616 3.96201   7
  19  -4   0 -3.2796 3.22821   4
  19  -4   0 -0.8186 3.38881   6
  19  -4   0 -2.9800 3.15289   2
 -19   4   0 2.56559 3.72979   5
 -19   4   0 0.10821 3.31404   3
  18  -4   0 2.27790 3.38879   4
  18  -4   0 -3.4778 3.49082   7
  18  -4   0 -4.8418 3.14118   6
  18  -4   0 1.22042 3.16478   2
 -18   4   0 -3.5394 3.41272   5
 -18   4   0 0.75571 3.14476   3
 -18   4   0 4.17326 3.77261   7
  17  -4   0 -0.6130 2.77655   7
  17  -4   0 2.08120 3.35016   4
  17  -4   0 0.79000 3.97781   7
  17  -4   0 0.72293 3.25417   6
  17  -4   0 -2.9790 2.81640   2
 -17   4   0 1.00031 2.91309   3
 -17   4   0 2.52274 3.47149   5
 -17   4   0 -2.3959 3.10309   7
  16  -4   0 6.28446 3.30403   6
  16  -4   0 2.09234 3.40199   7
  16  -4   0 -4.7362 2.53364   7
  16  -4   0 1.46011 3.10160   2
  16  -4   0 2.21693 3.19747   4
 -16   4   0 0.32192 3.26614   5
 -16   4   0 -5.6011 2.93348   7
 -16   4   0 -1.3320 2.64288   3
  15  -4   0 0.07803 2.89653   2
  15  -4   0 0.22900 3.22319   7
  15  -4   0 1.77353 2.77364   7
  15  -4   0 1.14577 2.92458   4
  15  -4   0 0.82930 2.97382   6
 -15   4   0 0.68691 3.12085   7
 -15   4   0 4.66075 2.81948   3
 -15   4   0 3.01030 2.56179   2
 -15   4   0 1.62310 3.33537   5
  14  -4   0 2.60394 3.08970   7
  14  -4   0 2.14495 2.76621   2
  14  -4   0 3.63425 2.88493   4
  14  -4   0 4.12585 2.84452   7
  14  -4   0 5.71681 3.04356   6
 -14   4   0 -2.0477 3.03180   5
 -14   4   0 0.56154 2.41593   2
 -14   4   0 1.36512 2.89402   7
 -14   4   0 8.28071 2.77421   3
  13  -4   0 -0.5385 2.68227   4
  13  -4   0 -0.6766 2.80750   7
  13  -4   0 0.21206 0.50857   8
  13  -4   0 3.29923 2.63811   2
  13  -4   0 0.49176 2.57322   7
  13  -4   0 -1.4781 2.55282   6
 -13   4   0 -2.7858 2.39823   7
 -13   4   0 -2.3920 2.22653   2
 -13   4   0 0.35333 2.24955   3
 -13   4   0 -0.2625 2.73430   5
  12  -4   0 10.7324 2.28342   7
  12  -4   0 6.56401 2.65349   4
  12  -4   0 10.7532 0.97279   8
  12  -4   0 7.89109 2.63607   2
  12  -4   0 13.2501 2.92499   7
  12  -4   0 16.6530 2.86598   5
  12  -4   0 10.4568 2.78849   6
 -12   4   0 17.1167 2.89406   7
 -12   4   0 13.8951 2.69887   7
 -12   4   0 7.24029 2.69020   6
 -12   4   0 14.6612 2.70722   2
 -12   4   0 13.5970 2.61559   3
 -12   4   0 15.1252 3.18553   5
  11  -4   0 0.96855 0.77185   8
  11  -4   0 2.08448 2.29686   4
  11  -4   0 -0.3513 2.39696   7
  11  -4   0 2.93876 2.24819   2
  11  -4   0 1.22704 2.40783   6
  11  -4   0 -1.4107 2.22284   7
  11  -4   0 -2.7308 1.97912   5
 -11   4   0 3.25706 2.09988   2
 -11   4   0 0.36865 1.98150   3
 -11   4   0 0.27832 2.29333   7
 -11   4   0 1.07441 2.59475   5
 -11   4   0 -2.5220 2.24852   6
 -11   4   0 -0.5496 2.13641   7
  10  -4   0 16.1752 2.57350   7
  10  -4   0 14.8202 2.69225   6
  10  -4   0 16.5252 1.45687   8
  10  -4   0 17.1061 2.56071   2
  10  -4   0 15.2220 2.52643   5
  10  -4   0 17.0136 2.68764   7
  10  -4   0 17.7165 2.72647   4
 -10   4   0 17.9905 1.38748   8
 -10   4   0 16.9296 2.68400   6
 -10   4   0 18.5622 2.63255   7
 -10   4   0 15.2175 2.38419   2
 -10   4   0 14.4424 2.82887   5
 -10   4   0 15.7770 2.50980   7
 -10   4   0 14.3877 2.38485   3
   9  -4   0 90.3366 4.79634   7
   9  -4   0 83.9770 4.82941   6
   9  -4   0 85.6831 4.58698   2
   9  -4   0 78.6405 3.32652   8
   9  -4   0 75.1081 4.67862   5
   9  -4   0 80.5849 4.58836   4
   9  -4   0 84.2695 4.62175   7
  -9   4   0 80.2887 3.30338   8
  -9   4   0 73.5206 4.56471   7
  -9   4   0 90.0440 4.59437   2
  -9   4   0 83.2447 4.61945   7
  -9   4   0 76.5093 4.69762   6
  -9   4   0 83.2419 5.11265   5
  -9   4   0 80.3083 4.38744   3
   8  -4   0 26.6633 2.46410   2
   8  -4   0 20.9469 2.50410   5
   8  -4   0 22.6334 2.57960   6
   8  -4   0 21.1743 2.40171   7
   8  -4   0 25.6033 2.54955   7
   8  -4   0 31.9143 2.71276   4
   8  -4   0 24.8802 1.60009   8
  -8   4   0 30.1981 2.68189   3
  -8   4   0 27.2058 2.55143   7
  -8   4   0 27.4903 2.51672   2
  -8   4   0 25.8653 2.50402   7
  -8   4   0 29.8050 2.70971   6
  -8   4   0 20.4153 2.67103   5
  -8   4   0 26.4317 1.57408   8
   7  -4   0 1.21995 1.38817   2
   7  -4   0 2.21282 1.57455   7
   7  -4   0 2.37851 1.65694   6
   7  -4   0 -1.6128 1.62582   4
   7  -4   0 -0.3024 1.51017   7
   7  -4   0 1.52519 0.74581   8
   7  -4   0 1.66268 1.62509   5
  -7   4   0 1.70452 1.54673   7
  -7   4   0 -0.2369 1.62311   6
  -7   4   0 2.50566 1.88836   5
  -7   4   0 3.16898 0.74899   8
  -7   4   0 1.90259 1.54252   3
  -7   4   0 1.63970 1.22906   7
  -7   4   0 2.76982 1.40650   2
   6  -4   0 0.21864 1.50901   6
   6  -4   0 2.08998 1.45227   7
   6  -4   0 -0.5793 0.68208   8
   6  -4   0 -1.1373 1.42087   4
   6  -4   0 -3.0660 1.44614   5
   6  -4   0 -0.2509 1.23160   2
  -6   4   0 -1.1399 1.46854   6
  -6   4   0 0.68294 1.48233   3
  -6   4   0 1.15141 1.83227   5
  -6   4   0 1.96696 1.41117   7
  -6   4   0 -0.1160 1.23512   2
  -6   4   0 -0.5015 0.68456   8
  -6   4   0 -1.2422 1.35012   7
   5  -4   0 5.93191 1.25093   2
   5  -4   0 2.91323 1.37481   7
   5  -4   0 1.61664 1.60066   6
   5  -4   0 5.16467 0.82221   8
   5  -4   0 2.34879 1.53370   5
   5  -4   0 7.08038 1.71097   4
  -5   4   0 3.57057 1.35902   7
  -5   4   0 3.89380 1.64699   6
  -5   4   0 2.96603 0.90514   8
  -5   4   0 6.74913 1.56159   3
  -5   4   0 4.22640 1.40330   7
  -5   4   0 5.05555 1.74532   5
  -5   4   0 3.13033 1.24099   2
   4  -4   0 79.2695 3.74893   6
   4  -4   0 73.9992 3.70717   4
   4  -4   0 76.5129 3.49593   7
   4  -4   0 77.6740 3.32233   2
   4  -4   0 71.5160 3.03552   8
   4  -4   0 74.5296 3.75732   5
  -4   4   0 69.7727 3.29970   2
  -4   4   0 75.6084 3.47251   7
  -4   4   0 70.7882 3.08367   8
  -4   4   0 75.3464 3.45990   7
  -4   4   0 79.5767 3.88418   5
  -4   4   0 74.0093 3.50094   3
  -4   4   0 73.3005 3.70304   6
   3  -4   0 798.477 28.4951   6
   3  -4   0 794.143 28.2529   2
   3  -4   0 819.841 28.5271   5
   3  -4   0 800.362 28.1927   8
   3  -4   0 806.125 28.3443   7
   3  -4   0 812.984 28.5498   4
   3  -4   0 808.101 28.3359   7
  -3   4   0 820.927 28.3473   7
  -3   4   0 781.981 28.1866   8
  -3   4   0 819.318 28.5532   5
  -3   4   0 829.327 28.3641   7
  -3   4   0 807.892 28.4926   6
  -3   4   0 801.523 28.2454   2
   2  -4   0 59.9733 2.67472   2
   2  -4   0 64.2236 3.12184   4
   2  -4   0 62.6012 2.83818   7
   2  -4   0 62.5591 2.78177   8
   2  -4   0 66.9105 3.16323   6
   2  -4   0 63.5522 2.83461   7
  -2   4   0 65.6826 3.20071   5
  -2   4   0 62.8060 2.66115   2
  -2   4   0 65.7160 2.76601   7
  -2   4   0 66.6900 2.76849   8
  -2   4   0 62.5254 3.06879   6
  -2   4   0 67.8116 2.87255   7
   1  -4   0 251.644 8.90444   7
   1  -4   0 246.674 9.06830   6
   1  -4   0 256.676 9.17881   4
   1  -4   0 245.609 9.02569   8
   1  -4   0 250.111 8.89452   7
  -1   4   0 251.278 8.91413   7
  -1   4   0 250.321 9.05711   6
  -1   4   0 246.295 8.90533   2
  -1   4   0 244.207 9.00540   8
  -1   4   0 250.049 8.89870   7
   0  -4   0 203.854 7.29982   7
   0  -4   0 207.188 7.42856   6
   0  -4   0 207.053 7.51771   4
   0  -4   0 212.852 7.57214   3
   0  -4   0 198.264 7.29448   7
   0   4   0 204.053 7.29565   7
   0   4   0 203.365 7.40384   6
   0   4   0 199.755 7.28889   7
   0   4   0 203.974 7.54389   8
  -1  -4   0 407.160 14.1729   3
  -1  -4   0 397.046 14.2061   5
  -1  -4   0 392.142 13.9250   6
  -1  -4   0 392.615 14.0295   4
  -1  -4   0 393.025 13.9501   7
  -1  -4   0 397.386 13.9415   7
   1   4   0 397.333 13.9512   7
   1   4   0 403.459 14.2116   5
   1   4   0 391.574 13.9396   7
   1   4   0 398.549 13.9288   6
   1   4   0 396.366 14.1959   8
   1   4   0 401.856 14.1755   2
  -2  -4   0 424.500 14.9743   7
  -2  -4   0 410.928 14.8673   4
  -2  -4   0 418.008 15.1357   3
  -2  -4   0 429.185 14.9769   7
  -2  -4   0 432.633 15.2560   2
  -2  -4   0 434.482 15.1929   5
   2   4   0 415.551 14.7931   6
   2   4   0 416.704 14.9703   7
   2   4   0 434.725 15.2654   2
   2   4   0 443.582 15.1897   5
   2   4   0 412.720 14.7952   6
  -3  -4   0 1781.72 65.1963   1
  -3  -4   0 1820.70 65.3666   1
   3   4   0 1721.59 126.056   9
   3   4   0 1761.29 65.4830   1
  -4  -4   0 936.919 32.7329   6
  -4  -4   0 934.912 33.0398   7
  -4  -4   0 960.024 33.3540   2
  -4  -4   0 952.392 33.1043   3
  -4  -4   0 930.709 33.1503   5
   4   4   0 965.094 33.1581   5
   4   4   0 920.436 33.3462   2
   4   4   0 938.402 33.0358   7
  -5  -4   0 440.440 16.1293   3
  -5  -4   0 432.702 16.4463   2
  -5  -4   0 455.831 16.2564   5
  -5  -4   0 444.898 16.1435   7
  -5  -4   0 458.598 16.1772   7
  -5  -4   0 445.382 15.7835   6
   5   4   0 447.245 16.1310   8
   5   4   0 451.344 16.1565   7
   5   4   0 446.315 16.1379   7
   5   4   0 448.096 15.7842   6
   5   4   0 444.196 16.2208   5
   5   4   0 459.791 16.5857   2
  -6  -4   0 488.290 18.1358   2
  -6  -4   0 499.372 17.7938   7
  -6  -4   0 497.923 17.8851   5
  -6  -4   0 497.231 17.4142   6
  -6  -4   0 499.976 17.8224   7
  -6  -4   0 468.695 17.7139   3
   6   4   0 501.638 17.7998   7
   6   4   0 492.751 17.7092   8
   6   4   0 479.248 17.7923   7
   6   4   0 487.023 18.2216   2
   6   4   0 494.506 17.8540   5
   6   4   0 494.761 17.4076   6
  -7  -4   0 32.3053 2.78711   7
  -7  -4   0 29.7238 2.70033   7
  -7  -4   0 26.2882 2.38385   3
  -7  -4   0 31.0712 2.81837   2
  -7  -4   0 31.1852 2.12575   6
  -7  -4   0 32.9287 2.81564   5
   7   4   0 31.7741 2.77420   7
   7   4   0 32.3639 2.70393   7
   7   4   0 31.4027 2.45816   8
   7   4   0 25.1968 2.99462   2
   7   4   0 29.3703 2.10046   6
   7   4   0 34.6206 2.73746   5
  -8  -4   0 267.460 10.4519   7
  -8  -4   0 271.169 10.5271   5
  -8  -4   0 274.217 10.8704   2
  -8  -4   0 275.215 10.5206   7
  -8  -4   0 256.760 9.98462   6
  -8  -4   0 274.049 10.3132   3
   8   4   0 266.094 10.1962   8
   8   4   0 274.013 10.4914   7
   8   4   0 275.033 10.5305   7
   8   4   0 261.614 10.4648   5
   8   4   0 268.149 10.9776   2
   8   4   0 269.380 10.0059   6
  -9  -4   0 141.717 6.47433   7
  -9  -4   0 141.128 6.21863   3
  -9  -4   0 146.931 6.45737   7
  -9  -4   0 142.261 5.92995   6
  -9  -4   0 141.285 6.82433   2
  -9  -4   0 145.599 6.50330   5
   9   4   0 145.333 5.89726   6
   9   4   0 145.019 6.51975   7
   9   4   0 146.585 6.47007   7
   9   4   0 136.059 5.31333   4
   9   4   0 151.195 7.12428   2
   9   4   0 138.076 6.39284   5
   9   4   0 143.361 6.01918   8
 -10  -4   0 285.093 12.0628   2
 -10  -4   0 277.646 11.6427   7
 -10  -4   0 296.403 11.2211   6
 -10  -4   0 300.613 11.8064   5
 -10  -4   0 311.967 11.5569   3
  10   4   0 302.367 11.2057   6
  10   4   0 310.353 11.8420   7
  10   4   0 290.864 11.5433   7
  10   4   0 293.561 11.7006   5
  10   4   0 296.054 10.6554   4
  10   4   0 283.639 12.3027   2
  10   4   0 297.456 11.2505   8
 -11  -4   0 38.4395 3.25563   5
 -11  -4   0 30.5489 2.88724   7
 -11  -4   0 29.2139 3.33037   2
 -11  -4   0 30.1328 2.88211   3
 -11  -4   0 23.2561 2.36664   6
 -11  -4   0 28.3937 3.12092   7
  11   4   0 23.1050 2.97533   5
  11   4   0 20.9329 3.62015   2
  11   4   0 27.0296 3.11780   7
  11   4   0 25.8049 2.41688   8
  11   4   0 26.8490 3.17170   7
  11   4   0 24.1820 1.81061   4
 -12  -4   0 19.7359 3.09103   7
 -12  -4   0 13.4967 2.20218   6
 -12  -4   0 19.4380 3.14214   2
 -12  -4   0 20.2012 3.04455   5
 -12  -4   0 17.0106 2.58539   3
 -12  -4   0 18.1939 2.93460   7
  12   4   0 13.3809 2.90536   7
  12   4   0 13.6330 2.21488   6
  12   4   0 15.2985 2.12166   8
  12   4   0 14.1114 1.44681   4
  12   4   0 11.5908 3.19416   2
  12   4   0 17.7776 2.89257   5
  12   4   0 13.6683 2.35507   7
 -13  -4   0 9.50931 2.79817   7
 -13  -4   0 10.7590 2.99964   7
 -13  -4   0 5.99775 2.55745   5
 -13  -4   0 9.45086 2.09419   6
 -13  -4   0 12.6264 3.02579   2
 -13  -4   0 7.29396 2.40649   3
  13   4   0 8.32252 2.73985   5
  13   4   0 11.8619 1.45542   4
  13   4   0 6.78638 2.80710   7
  13   4   0 9.09081 2.93141   7
  13   4   0 5.93028 1.97798   6
  13   4   0 8.39444 3.27403   2
  13   4   0 6.30634 1.86124   8
 -14  -4   0 31.6731 3.73061   5
 -14  -4   0 31.1418 3.46051   7
 -14  -4   0 31.6896 3.42169   3
 -14  -4   0 24.6972 3.61380   7
 -14  -4   0 29.4013 2.95454   6
  14   4   0 19.4275 3.08762   7
  14   4   0 30.2375 4.35648   2
  14   4   0 31.3000 3.73593   7
  14   4   0 31.1270 3.02293   6
  14   4   0 27.2410 2.61080   8
 -15  -4   0 33.3795 4.05093   5
 -15  -4   0 28.5904 3.49271   7
 -15  -4   0 30.1951 3.54192   3
 -15  -4   0 26.7514 3.02793   6
 -15  -4   0 34.2669 4.18432   7
  15   4   0 40.1120 4.33832   7
  15   4   0 30.5494 2.81728   8
  15   4   0 27.5943 3.09977   6
  15   4   0 33.4090 4.70512   2
 -16  -4   0 0.32027 2.18118   6
 -16  -4   0 2.59803 2.79289   3
 -16  -4   0 1.27561 3.04674   7
 -16  -4   0 4.87619 3.35131   7
 -16  -4   0 -3.1318 2.90807   5
  16   4   0 1.23164 2.36277   6
  16   4   0 -1.5412 3.51419   2
  16   4   0 -2.0741 3.17737   7
  16   4   0 -8.5924 2.70716   7
  16   4   0 -0.7746 1.94856   8
  16   4   0 -0.3997 1.84393   8
 -17  -4   0 32.4126 4.35834   5
 -17  -4   0 26.6906 3.77112   3
 -17  -4   0 28.1971 4.49975   7
 -17  -4   0 24.7521 3.85378   7
  17   4   0 21.8471 2.75767   8
  17   4   0 22.2638 4.75659   2
  17   4   0 21.6310 4.11208   7
  17   4   0 27.3654 4.48618   7
  17   4   0 22.4265 3.23530   6
  17   4   0 22.0609 2.63224   8
 -18  -4   0 2.29147 3.66499   7
 -18  -4   0 -0.4145 3.40556   5
 -18  -4   0 2.95684 3.00311   3
 -18  -4   0 -2.0559 3.02155   7
  18   4   0 2.26676 2.12438   8
  18   4   0 -0.3187 2.48374   6
  18   4   0 -2.0978 3.84233   2
  18   4   0 -2.2683 1.71957   8
  18   4   0 -3.0001 3.56701   7
 -19  -4   0 -2.4253 3.05605   3
 -19  -4   0 1.13648 3.89698   7
 -19  -4   0 2.46175 3.73584   5
  19   4   0 5.04186 4.06707   7
  19   4   0 0.96656 4.10767   2
  19   4   0 1.57023 2.03486   8
  19   4   0 0.79627 2.76267   6
 -20  -4   0 -0.9834 3.70797   5
 -20  -4   0 5.01003 3.52227   3
 -20  -4   0 5.10459 4.13459   7
  20   4   0 -7.0408 3.85455   2
  20   4   0 -4.1433 3.76034   7
  20   4   0 2.21612 2.09214   8
  20   4   0 2.17863 2.74207   6
  18  -5   0 3.59353 3.66251   7
  18  -5   0 -0.0422 3.55151   4
  18  -5   0 -0.0898 3.09211   2
  18  -5   0 -0.8620 3.40514   6
 -18   5   0 0.15329 3.68948   5
 -18   5   0 2.11144 3.24067   3
 -18   5   0 -0.1721 3.44458   7
  17  -5   0 9.76341 3.42690   7
  17  -5   0 8.36770 3.63696   4
  17  -5   0 6.12015 3.27023   2
  17  -5   0 7.98497 3.78954   7
  17  -5   0 3.12942 3.49306   6
 -17   5   0 9.02228 3.99524   7
 -17   5   0 3.17988 3.35970   3
 -17   5   0 8.98052 3.96590   5
  16  -5   0 25.6661 4.29000   7
  16  -5   0 24.5130 4.20153   6
  16  -5   0 22.5693 3.61732   7
  16  -5   0 23.6156 4.18176   4
  16  -5   0 24.3088 3.90723   2
 -16   5   0 22.5275 4.31281   5
 -16   5   0 28.9495 3.79483   3
 -16   5   0 24.6786 4.15006   7
  15  -5   0 64.7528 5.86125   7
  15  -5   0 70.5759 5.70603   2
  15  -5   0 65.0786 5.34075   7
  15  -5   0 74.4430 5.98689   4
  15  -5   0 72.1832 5.90033   6
 -15   5   0 61.4645 5.07350   2
 -15   5   0 61.8740 5.15318   3
 -15   5   0 74.7076 6.40174   5
 -15   5   0 64.3489 5.68802   7
  14  -5   0 95.6126 6.51016   4
  14  -5   0 92.4841 6.61822   7
  14  -5   0 98.0484 6.39338   2
  14  -5   0 105.373 6.72003   6
  14  -5   0 98.8012 6.33311   7
 -14   5   0 112.763 6.99051   5
 -14   5   0 102.901 6.52057   7
 -14   5   0 111.505 6.23692   3
 -14   5   0 105.511 6.17694   2
  13  -5   0 139.819 7.41349   7
  13  -5   0 142.331 7.47898   4
  13  -5   0 134.822 7.62100   6
  13  -5   0 144.663 7.62859   7
  13  -5   0 143.734 7.42094   2
 -13   5   0 138.097 7.19458   2
 -13   5   0 147.438 7.51059   7
 -13   5   0 146.495 7.07018   3
 -13   5   0 150.301 7.86486   5
  12  -5   0 106.337 6.11616   7
  12  -5   0 98.0088 6.08858   6
  12  -5   0 107.571 6.21711   4
  12  -5   0 94.5392 5.82246   7
  12  -5   0 102.764 5.83495   2
 -12   5   0 102.557 5.68189   3
 -12   5   0 99.8393 5.83650   7
 -12   5   0 111.698 6.48579   5
 -12   5   0 96.5462 5.92806   7
 -12   5   0 97.8245 5.71433   2
  11  -5   0 217.467 9.58144   7
  11  -5   0 227.988 9.62019   4
  11  -5   0 215.493 7.90759   8
  11  -5   0 214.573 9.74895   6
  11  -5   0 232.302 9.57454   7
  11  -5   0 217.681 9.65643   5
  11  -5   0 233.866 9.54670   2
 -11   5   0 222.460 9.90425   5
 -11   5   0 215.063 9.68152   6
 -11   5   0 219.456 9.50833   7
 -11   5   0 213.274 9.32014   2
 -11   5   0 214.838 9.49438   7
 -11   5   0 221.178 9.26804   3
  10  -5   0 5.87450 2.45282   6
  10  -5   0 5.81912 2.22333   7
  10  -5   0 8.22117 2.27876   5
  10  -5   0 5.38528 2.40489   7
  10  -5   0 6.27648 2.52538   4
  10  -5   0 6.41185 0.89949   8
 -10   5   0 7.61721 0.88482   8
 -10   5   0 7.83534 2.30770   7
 -10   5   0 4.58477 2.56121   5
 -10   5   0 6.30103 2.42382   6
 -10   5   0 6.91830 2.11790   2
 -10   5   0 7.87217 2.16732   3
 -10   5   0 8.65976 2.30607   7
   9  -5   0 115.130 4.56403   8
   9  -5   0 117.791 5.98855   7
   9  -5   0 114.485 6.05276   6
   9  -5   0 116.614 5.91547   5
   9  -5   0 120.879 5.98295   4
   9  -5   0 125.399 5.91222   7
   9  -5   0 119.761 5.68525   2
  -9   5   0 119.245 5.78489   7
  -9   5   0 119.117 4.55432   8
  -9   5   0 117.167 5.76662   7
  -9   5   0 125.486 5.71184   2
  -9   5   0 119.481 5.66479   3
  -9   5   0 126.200 6.29948   5
  -9   5   0 115.109 5.95934   6
   8  -5   0 31.4754 2.88382   2
   8  -5   0 36.9461 3.18957   7
   8  -5   0 36.9067 3.29408   5
   8  -5   0 37.1467 3.08958   6
   8  -5   0 32.6448 1.83737   8
   8  -5   0 30.5790 2.89248   7
   8  -5   0 35.8612 3.22380   4
  -8   5   0 43.9060 3.76725   5
  -8   5   0 35.4354 3.06565   7
  -8   5   0 33.1767 3.05838   7
  -8   5   0 32.0162 1.83295   8
  -8   5   0 33.6981 2.99528   3
  -8   5   0 35.7949 2.97321   2
  -8   5   0 32.4659 2.92842   6
   7  -5   0 278.625 10.2124   8
   7  -5   0 270.623 11.0977   6
   7  -5   0 282.250 10.8014   2
   7  -5   0 280.746 11.1239   4
   7  -5   0 293.652 10.9782   7
   7  -5   0 284.836 11.0973   5
  -7   5   0 281.682 10.8848   3
  -7   5   0 276.584 10.7841   2
  -7   5   0 277.417 11.0718   6
  -7   5   0 296.129 10.9619   7
  -7   5   0 289.921 10.9422   7
  -7   5   0 307.891 11.3221   5
  -7   5   0 280.023 10.2139   8
   6  -5   0 0.04651 0.74706   7
   6  -5   0 2.05423 1.62127   5
   6  -5   0 1.08902 1.17690   2
   6  -5   0 0.82266 0.75196   8
   6  -5   0 4.00960 1.69914   4
   6  -5   0 -0.1528 1.62821   6
   6  -5   0 3.37484 1.71996   7
  -6   5   0 0.36163 1.37236   7
  -6   5   0 -0.8046 1.47576   3
  -6   5   0 3.04666 1.72345   5
  -6   5   0 3.36267 1.65687   6
  -6   5   0 1.83459 1.24646   2
  -6   5   0 2.95478 0.85937   8
  -6   5   0 2.33957 1.40527   7
   5  -5   0 57.2488 2.98373   2
   5  -5   0 61.2328 3.48327   4
   5  -5   0 61.4945 3.02963   7
   5  -5   0 65.0868 3.59366   6
   5  -5   0 58.1424 3.21085   7
   5  -5   0 57.5116 2.64942   8
   5  -5   0 57.2955 3.44098   5
  -5   5   0 55.5042 3.31361   3
  -5   5   0 62.7088 3.66347   5
  -5   5   0 61.0721 3.18589   7
  -5   5   0 68.3704 3.55979   6
  -5   5   0 63.3971 3.03461   2
  -5   5   0 57.8356 3.16723   7
   4  -5   0 10.4159 1.42913   7
   4  -5   0 7.74338 1.69143   6
   4  -5   0 9.90068 1.09581   8
   4  -5   0 9.19325 1.68672   5
   4  -5   0 11.6279 1.25740   2
   4  -5   0 10.8740 1.52342   7
   4  -5   0 11.8413 1.83411   4
  -4   5   0 11.3637 1.58451   7
  -4   5   0 10.9682 1.87979   5
  -4   5   0 11.7049 1.83189   6
  -4   5   0 13.6836 1.19518   8
  -4   5   0 10.8430 1.44000   7
   3  -5   0 108.580 4.76532   4
   3  -5   0 111.006 4.47401   7
   3  -5   0 106.122 4.27271   2
   3  -5   0 105.554 4.74483   6
   3  -5   0 107.893 4.51404   7
   3  -5   0 105.553 4.30373   8
  -3   5   0 108.699 4.24859   2
  -3   5   0 112.659 4.85275   5
  -3   5   0 111.003 4.48856   7
  -3   5   0 110.957 4.49631   7
  -3   5   0 106.297 4.30787   8
  -3   5   0 111.580 4.72102   6
   2  -5   0 161.856 6.28304   6
   2  -5   0 160.159 6.32277   4
   2  -5   0 153.329 5.88588   2
   2  -5   0 155.931 6.01113   8
   2  -5   0 153.761 5.96875   7
   2  -5   0 157.216 5.96509   7
  -2   5   0 162.148 6.21026   6
  -2   5   0 159.871 5.97568   7
  -2   5   0 159.942 5.97551   7
  -2   5   0 167.465 6.41363   5
  -2   5   0 161.085 6.02137   8
  -2   5   0 154.650 5.87690   2
   1  -5   0 41.8080 2.29496   3
   1  -5   0 35.9041 1.94707   7
   1  -5   0 38.5501 2.37512   4
   1  -5   0 38.9115 2.31100   6
   1  -5   0 36.2038 1.90868   7
  -1   5   0 35.9332 1.91566   2
  -1   5   0 35.1853 2.20668   6
  -1   5   0 42.0859 1.97678   7
  -1   5   0 38.1019 2.20164   8
  -1   5   0 38.1291 1.97656   7
   0  -5   0 230.181 8.62362   7
   0  -5   0 245.388 8.78133   6
   0  -5   0 241.646 8.64479   7
   0  -5   0 253.167 8.98458   3
   0  -5   0 239.981 8.90473   4
   0   5   0 235.319 8.63228   7
   0   5   0 242.787 8.76214   6
   0   5   0 248.243 8.94319   8
   0   5   0 242.962 8.82448   2
   0   5   0 242.286 8.63816   7
  -1  -5   0 302.562 10.6003   7
  -1  -5   0 292.981 10.5987   6
  -1  -5   0 298.374 10.8936   3
  -1  -5   0 303.102 10.7490   4
  -1  -5   0 294.288 10.5858   7
   1   5   0 298.735 10.9332   8
   1   5   0 304.467 10.9435   5
   1   5   0 296.401 10.6041   6
   1   5   0 306.037 10.8779   2
   1   5   0 290.394 10.5741   7
   1   5   0 297.311 10.6001   7
  -2  -5   0 113.574 4.86602   2
  -2  -5   0 112.673 4.86990   5
  -2  -5   0 122.195 4.51955   7
  -2  -5   0 119.034 4.80191   3
  -2  -5   0 114.004 4.44445   4
  -2  -5   0 119.283 4.50710   7
   2   5   0 114.994 4.30149   6
   2   5   0 116.656 4.49614   7
   2   5   0 125.835 4.89041   5
   2   5   0 117.607 4.49686   7
   2   5   0 114.820 4.88773   2
  -3  -5   0 138.640 5.29055   7
  -3  -5   0 141.336 5.71902   2
  -3  -5   0 132.210 5.21007   7
  -3  -5   0 133.111 5.55885   5
  -3  -5   0 130.024 4.94862   4
  -3  -5   0 139.157 5.47140   3
   3   5   0 136.915 5.53970   5
   3   5   0 135.722 4.88643   6
   3   5   0 135.886 5.21458   7
   3   5   0 139.146 5.72687   2
  -4  -5   0 20.9917 2.14923   2
  -4  -5   0 23.7458 1.00610   4
  -4  -5   0 22.3775 1.91455   7
  -4  -5   0 20.0916 1.18291   6
  -4  -5   0 22.1252 1.86504   5
  -4  -5   0 24.0070 2.11270   3
  -4  -5   0 19.9757 1.61596   7
   4   5   0 21.7396 1.26881   6
   4   5   0 24.2252 2.29952   2
   4   5   0 26.9415 1.92158   7
   4   5   0 21.9494 1.90493   7
   4   5   0 20.2022 1.87804   5
  -5  -5   0 8.55776 0.84414   6
  -5  -5   0 4.40268 1.88495   2
  -5  -5   0 7.60999 1.53798   7
  -5  -5   0 7.61441 1.62406   5
  -5  -5   0 7.64073 1.57645   3
   5   5   0 10.1709 1.60347   5
   5   5   0 7.10386 1.42151   7
   5   5   0 6.94708 1.41350   7
  -6  -5   0 12.0094 1.08034   6
  -6  -5   0 13.0174 2.16158   2
  -6  -5   0 12.3282 1.75282   7
  -6  -5   0 11.5010 1.72253   7
  -6  -5   0 14.4798 1.79555   3
  -6  -5   0 9.32898 1.80160   5
   6   5   0 10.2287 1.70539   7
   6   5   0 14.0437 1.85558   5
   6   5   0 15.5816 2.43751   2
   6   5   0 12.9318 1.73686   8
   6   5   0 11.6485 1.09193   6
   6   5   0 12.4297 1.71873   7
  -7  -5   0 19.4145 2.45618   2
  -7  -5   0 16.8302 1.99104   7
  -7  -5   0 19.7641 2.16767   7
  -7  -5   0 17.8310 1.40610   6
  -7  -5   0 21.5933 2.05176   3
  -7  -5   0 19.4048 2.08346   5
   7   5   0 18.7832 1.92621   8
   7   5   0 17.2729 2.02105   7
   7   5   0 17.1458 1.39835   6
   7   5   0 18.0812 2.06500   7
   7   5   0 17.4979 1.99048   5
   7   5   0 16.5628 2.61476   2
  -8  -5   0 6.23058 1.78889   7
  -8  -5   0 8.92951 1.80107   3
  -8  -5   0 6.63209 2.10266   2
  -8  -5   0 6.65924 1.83569   7
  -8  -5   0 7.56028 1.21337   6
  -8  -5   0 8.32814 0.56703   4
  -8  -5   0 7.17166 1.91650   5
   8   5   0 6.94625 1.22660   6
   8   5   0 8.08458 1.65373   8
   8   5   0 4.69305 1.78692   7
   8   5   0 7.09907 1.87613   5
   8   5   0 6.07314 2.32421   2
   8   5   0 7.65562 1.57325   7
  -9  -5   0 81.6038 3.81122   6
  -9  -5   0 90.8105 5.03634   2
  -9  -5   0 78.7633 4.26234   3
  -9  -5   0 87.1342 4.68129   5
  -9  -5   0 78.4607 4.45540   7
   9   5   0 78.6936 4.49169   7
   9   5   0 82.0850 3.81357   6
   9   5   0 83.1910 4.57120   7
   9   5   0 85.4400 5.35403   2
   9   5   0 77.8516 4.18964   8
   9   5   0 79.6112 4.49931   5
 -10  -5   0 1.87045 2.11493   5
 -10  -5   0 2.94231 2.15722   7
 -10  -5   0 -0.6406 1.34388   6
 -10  -5   0 -1.8648 1.94004   7
 -10  -5   0 0.87282 2.09179   2
 -10  -5   0 2.81719 1.89742   3
  10   5   0 0.27574 1.88157   5
  10   5   0 0.61950 1.30552   6
  10   5   0 -0.3844 2.01825   7
  10   5   0 1.66649 2.59919   2
  10   5   0 2.24590 1.58432   7
  10   5   0 0.58395 1.52234   8
 -11  -5   0 5.97408 2.17805   3
 -11  -5   0 4.62902 1.68903   6
 -11  -5   0 1.94475 2.23309   7
 -11  -5   0 2.78094 2.35616   7
 -11  -5   0 5.37447 2.61136   2
 -11  -5   0 3.00602 2.25043   5
  11   5   0 6.81097 1.98113   7
  11   5   0 4.91207 1.77749   8
  11   5   0 8.66416 2.36406   5
  11   5   0 4.76152 1.58955   6
  11   5   0 5.80351 3.06380   2
  11   5   0 6.43247 2.37133   7
 -12  -5   0 33.6420 3.24001   3
 -12  -5   0 29.2063 3.42912   7
 -12  -5   0 31.9406 3.38689   5
 -12  -5   0 31.0885 3.03969   7
 -12  -5   0 31.0187 2.62855   6
 -12  -5   0 32.2136 3.65991   2
  12   5   0 31.7032 2.66342   6
  12   5   0 28.2826 3.18035   5
  12   5   0 30.2237 2.73111   8
  12   5   0 29.0717 2.98891   7
  12   5   0 29.2738 3.93889   2
  12   5   0 27.8582 3.39337   7
 -13  -5   0 3.69465 1.82928   6
 -13  -5   0 3.89871 2.60820   7
 -13  -5   0 5.22358 2.74045   2
 -13  -5   0 2.24099 2.64198   5
 -13  -5   0 5.63519 2.41474   3
 -13  -5   0 2.78712 2.74625   7
  13   5   0 2.80746 2.36144   5
  13   5   0 0.86240 3.24813   2
  13   5   0 3.50908 1.81174   8
  13   5   0 3.73978 2.63557   7
  13   5   0 2.12223 1.81887   6
  13   5   0 5.03927 2.76812   7
 -14  -5   0 7.70055 3.00036   5
 -14  -5   0 10.1141 2.20608   6
 -14  -5   0 4.93546 2.81240   7
 -14  -5   0 4.10646 2.55146   3
 -14  -5   0 3.19138 2.92996   7
  14   5   0 7.11367 2.15262   6
  14   5   0 5.17398 2.26700   7
  14   5   0 7.91858 3.12645   7
  14   5   0 8.89893 3.65020   2
  14   5   0 9.95604 2.11788   8
 -15  -5   0 45.9415 4.02179   6
 -15  -5   0 55.0274 5.16588   7
 -15  -5   0 65.2031 5.22084   5
 -15  -5   0 52.9275 4.74770   3
 -15  -5   0 50.4936 4.50614   7
  15   5   0 52.3012 4.01281   8
  15   5   0 60.4651 4.36148   6
  15   5   0 59.8178 5.46757   7
  15   5   0 56.2811 5.64595   2
  15   5   0 51.8215 4.70832   7
 -16  -5   0 35.0104 4.13956   7
 -16  -5   0 24.0399 3.66549   3
 -16  -5   0 31.5278 4.23539   5
 -16  -5   0 22.1515 4.05844   7
 -16  -5   0 20.6511 2.80562   6
  16   5   0 23.6164 2.96133   6
  16   5   0 21.1764 2.77823   8
  16   5   0 26.6288 4.80484   2
  16   5   0 27.4268 2.98083   8
  16   5   0 17.5966 3.64985   7
  16   5   0 26.7890 4.15810   7
 -17  -5   0 24.7992 4.46136   7
 -17  -5   0 20.8598 3.61743   3
 -17  -5   0 22.3586 3.35814   7
 -17  -5   0 29.1285 4.31358   5
  17   5   0 24.4801 2.94990   8
  17   5   0 19.4956 4.11460   7
  17   5   0 23.4103 2.72356   8
  17   5   0 27.8146 3.24188   6
  17   5   0 18.6405 4.72367   2
 -18  -5   0 58.6728 5.53674   5
 -18  -5   0 42.0416 4.92439   7
 -18  -5   0 56.8726 5.15870   3
 -18  -5   0 51.3649 5.42774   7
  18   5   0 49.8062 4.09628   8
  18   5   0 49.0534 4.36852   8
  18   5   0 53.5427 6.15926   2
  18   5   0 49.7466 5.56757   7
  18   5   0 41.7227 3.98547   6
 -19  -5   0 9.30840 4.07874   7
 -19  -5   0 2.94003 3.68255   5
 -19  -5   0 -1.0416 3.02498   3
  19   5   0 2.73325 3.86567   7
  19   5   0 -2.2428 4.00780   2
  19   5   0 -1.6512 2.14349   8
  19   5   0 -0.5454 2.44859   6
 -20  -5   0 32.6415 4.94028   5
 -20  -5   0 24.7693 4.20732   3
 -20  -5   0 33.6192 5.08916   7
  20   5   0 25.3344 2.99836   8
  20   5   0 35.0782 5.22681   7
  20   5   0 32.3441 3.75573   6
  20   5   0 32.7678 5.59128   2
  18  -6   0 -5.6424 3.58400   4
  18  -6   0 0.25056 2.70640   2
  18  -6   0 -0.4008 3.58854   7
  18  -6   0 -4.2796 3.37930   6
 -18   6   0 -3.8819 3.16918   3
 -18   6   0 6.63785 3.95171   5
  17  -6   0 9.69345 3.14067   2
  17  -6   0 7.12390 3.88869   4
  17  -6   0 6.71430 3.75364   6
  17  -6   0 5.57531 4.18329   7
 -17   6   0 12.5032 4.18326   5
 -17   6   0 8.44559 3.38042   3
 -17   6   0 1.61961 3.77938   7
  16  -6   0 14.8013 3.41224   7
  16  -6   0 7.38555 3.68112   6
  16  -6   0 9.43574 3.05851   2
  16  -6   0 17.1336 4.04156   7
  16  -6   0 10.3448 3.87494   4
 -16   6   0 8.46719 3.84978   5
 -16   6   0 8.35166 3.56968   7
 -16   6   0 6.19065 3.26875   3
  15  -6   0 19.3033 3.88448   6
  15  -6   0 15.2306 3.39797   7
  15  -6   0 14.7685 3.66941   7
  15  -6   0 19.1922 3.99301   4
  15  -6   0 15.7138 3.15746   2
 -15   6   0 16.1325 3.50492   7
 -15   6   0 9.05607 2.63981   2
 -15   6   0 16.7373 3.35462   3
 -15   6   0 19.1838 3.99429   5
  14  -6   0 1.34519 3.15518   4
  14  -6   0 -3.7423 2.47807   7
  14  -6   0 -3.1324 2.46168   2
  14  -6   0 1.13753 3.05761   7
  14  -6   0 2.68572 3.06192   6
 -14   6   0 0.63059 2.71622   3
 -14   6   0 0.14804 2.16151   2
 -14   6   0 -0.0523 2.80113   7
 -14   6   0 -0.7500 3.06727   5
  13  -6   0 1.89378 2.93191   6
  13  -6   0 2.63064 2.64441   7
  13  -6   0 -0.1778 2.94031   4
  13  -6   0 3.99670 2.88670   7
  13  -6   0 1.73968 2.38526   2
 -13   6   0 3.48205 2.23656   2
 -13   6   0 -0.4066 3.06086   5
 -13   6   0 -1.7081 2.49490   7
 -13   6   0 1.89863 2.48559   3
  12  -6   0 2.37753 2.77610   6
  12  -6   0 4.51362 2.81457   7
  12  -6   0 -0.5749 2.73562   4
  12  -6   0 1.29796 2.44995   7
  12  -6   0 -0.3562 2.24880   2
 -12   6   0 0.52746 2.04762   2
 -12   6   0 3.00737 2.54208   7
 -12   6   0 0.29925 2.62350   7
 -12   6   0 -0.0534 2.88181   5
 -12   6   0 -1.4679 2.27054   3
  11  -6   0 17.1184 2.86024   5
  11  -6   0 15.1464 2.75045   7
  11  -6   0 15.3432 2.96767   6
  11  -6   0 18.0606 2.61730   2
  11  -6   0 16.9986 2.86045   7
  11  -6   0 19.3619 3.27763   4
 -11   6   0 17.9249 2.58024   2
 -11   6   0 19.6648 3.44271   5
 -11   6   0 12.3585 2.69602   7
 -11   6   0 15.7496 2.70043   7
 -11   6   0 19.9226 2.86187   3
 -11   6   0 11.2440 2.80935   6
  10  -6   0 14.2549 2.30192   2
  10  -6   0 13.8266 2.64523   7
  10  -6   0 10.9215 2.45069   5
  10  -6   0 7.65423 2.61937   6
  10  -6   0 13.6934 2.89101   4
  10  -6   0 14.6746 2.51372   7
  10  -6   0 12.0695 1.01487   8
 -10   6   0 9.76101 2.63633   6
 -10   6   0 7.08229 2.10651   2
 -10   6   0 11.6449 2.47215   3
 -10   6   0 11.6063 1.00473   8
 -10   6   0 12.6125 2.42570   7
 -10   6   0 14.5264 3.04033   5
 -10   6   0 13.3973 2.49837   7
   9  -6   0 6.39671 1.87734   2
   9  -6   0 5.49221 2.22557   5
   9  -6   0 5.30316 0.90890   8
   9  -6   0 0.87341 2.07394   7
   9  -6   0 10.0794 2.55432   4
   9  -6   0 8.87226 2.49664   6
  -9   6   0 9.34165 2.22815   3
  -9   6   0 6.25950 2.33215   6
  -9   6   0 4.86799 2.04200   7
  -9   6   0 9.64309 2.13518   7
  -9   6   0 5.61325 1.81941   2
  -9   6   0 10.4743 2.73882   5
  -9   6   0 6.47080 0.93096   8
   8  -6   0 9.18950 2.05268   7
   8  -6   0 6.59891 2.28874   6
   8  -6   0 13.3730 2.49411   4
   8  -6   0 10.4063 1.07551   8
   8  -6   0 11.0126 2.22140   5
   8  -6   0 6.15174 1.67931   2
  -8   6   0 11.4224 1.09813   8
  -8   6   0 12.8719 2.37843   6
  -8   6   0 11.0155 2.21472   7
  -8   6   0 10.6396 2.22080   3
  -8   6   0 9.51421 1.83959   2
  -8   6   0 11.2827 2.59739   5
  -8   6   0 12.1727 2.25846   7
   7  -6   0 33.5786 2.49590   7
   7  -6   0 26.4311 2.47628   2
   7  -6   0 28.4265 2.70298   6
   7  -6   0 28.8092 1.80394   8
   7  -6   0 29.3405 2.79991   7
   7  -6   0 32.7181 3.03904   5
   7  -6   0 31.4807 3.03435   4
  -7   6   0 32.7132 2.74424   7
  -7   6   0 27.6002 2.83398   5
  -7   6   0 32.4379 2.84887   6
  -7   6   0 30.6703 2.68664   3
  -7   6   0 26.4911 2.56852   7
  -7   6   0 27.4029 2.52332   2
  -7   6   0 26.1426 1.86167   8
   6  -6   0 67.1833 4.09127   6
   6  -6   0 74.0266 3.71011   7
   6  -6   0 72.6876 3.52911   2
   6  -6   0 76.5502 4.07630   5
   6  -6   0 69.2002 3.11180   8
   6  -6   0 65.7066 3.73823   7
   6  -6   0 75.0613 4.18997   4
  -6   6   0 76.8465 3.96960   3
  -6   6   0 68.9295 3.53900   2
  -6   6   0 74.4803 3.23588   8
  -6   6   0 68.9398 3.70451   7
  -6   6   0 71.7060 4.23729   5
  -6   6   0 79.5038 4.16392   6
  -6   6   0 72.5525 3.76127   7
   5  -6   0 121.107 5.40526   5
   5  -6   0 125.901 5.08783   7
   5  -6   0 118.425 4.89020   2
   5  -6   0 126.468 5.50402   4
   5  -6   0 115.364 4.68828   8
  -5   6   0 116.919 5.14225   3
  -5   6   0 118.381 5.07401   7
  -5   6   0 124.630 5.43043   6
  -5   6   0 120.422 5.18431   7
  -5   6   0 110.302 4.84589   2
  -5   6   0 120.154 4.75048   8
   4  -6   0 161.257 6.09894   8
   4  -6   0 157.865 6.28827   7
   4  -6   0 157.648 6.62747   6
   4  -6   0 158.082 6.11616   2
   4  -6   0 166.996 6.73845   4
   4  -6   0 156.560 6.32697   7
  -4   6   0 161.095 6.61288   6
  -4   6   0 157.402 6.73385   5
  -4   6   0 162.034 6.35605   7
  -4   6   0 163.890 6.28605   7
  -4   6   0 157.407 6.09396   2
  -4   6   0 160.892 6.13438   8
   3  -6   0 217.840 8.21050   2
   3  -6   0 224.253 8.31403   8
   3  -6   0 225.603 8.35913   7
   3  -6   0 218.346 8.73569   4
   3  -6   0 226.261 8.65590   6
   3  -6   0 224.718 8.37684   7
  -3   6   0 219.903 8.75515   5
  -3   6   0 222.206 8.19927   2
  -3   6   0 226.676 8.36583   7
  -3   6   0 228.583 8.67061   6
  -3   6   0 226.473 8.32561   7
  -3   6   0 229.750 8.33822   8
   2  -6   0 75.2065 3.66651   6
   2  -6   0 72.6350 3.22142   7
   2  -6   0 71.5477 3.26192   7
   2  -6   0 74.9206 3.71614   4
  -2   6   0 75.1358 3.59439   6
  -2   6   0 67.4978 3.09281   2
  -2   6   0 75.6560 3.35958   8
  -2   6   0 78.4918 3.28608   7
  -2   6   0 79.7836 3.80598   5
  -2   6   0 72.9763 3.20960   7
   1  -6   0 1043.13 37.5552   4
   1  -6   0 1052.11 37.2301   7
   1  -6   0 1084.63 37.4577   6
   1  -6   0 1097.45 37.5624   3
  -1   6   0 1058.56 37.2921   2
  -1   6   0 1072.87 37.4323   6
  -1   6   0 1074.82 37.2265   7
   0  -6   0 270.935 9.97833   4
   0  -6   0 274.051 10.0529   3
   0  -6   0 266.118 9.64928   7
   0  -6   0 265.661 9.83641   6
   0  -6   0 262.265 9.65771   7
   0   6   0 277.849 9.83303   6
   0   6   0 276.089 9.87975   2
   0   6   0 264.541 10.0292   8
   0   6   0 269.270 10.0996   5
   0   6   0 273.560 9.65894   7
   0   6   0 272.802 9.66293   7
  -1  -6   0 31.5502 2.01571   4
  -1  -6   0 29.1139 1.71809   7
  -1  -6   0 26.6089 1.74827   6
  -1  -6   0 28.2255 1.68704   7
  -1  -6   0 33.2583 2.26248   3
   1   6   0 29.9116 2.35853   5
   1   6   0 28.3456 2.06804   2
   1   6   0 31.8452 1.69619   7
   1   6   0 29.1012 1.62125   7
   1   6   0 27.4738 1.72780   6
   1   6   0 30.3798 2.42627   8
  -2  -6   0 231.711 8.84504   5
  -2  -6   0 231.297 8.44248   7
  -2  -6   0 228.924 8.46722   4
  -2  -6   0 231.891 8.44599   7
  -2  -6   0 234.152 8.77328   3
   2   6   0 228.872 8.41493   7
   2   6   0 231.225 8.82739   2
   2   6   0 238.183 8.86763   8
   2   6   0 226.493 8.30097   6
   2   6   0 234.966 8.82388   5
   2   6   0 237.373 8.42726   7
  -3  -6   0 951.534 32.8567   7
  -3  -6   0 925.662 32.7104   4
  -3  -6   0 925.624 33.2038   2
  -3  -6   0 916.530 33.0880   3
  -3  -6   0 926.978 33.1329   5
  -3  -6   0 923.412 32.8434   7
   3   6   0 934.301 32.5941   6
   3   6   0 950.928 32.8539   7
   3   6   0 959.501 33.2680   2
   3   6   0 947.328 32.8491   7
   3   6   0 966.916 33.1509   5
  -4  -6   0 582.881 20.9149   5
  -4  -6   0 562.571 20.2891   4
  -4  -6   0 579.536 20.6563   7
  -4  -6   0 587.464 20.8579   3
  -4  -6   0 583.586 21.0610   2
  -4  -6   0 588.867 20.6408   7
   4   6   0 594.455 21.1467   2
   4   6   0 568.905 20.2553   6
   4   6   0 592.146 20.6656   7
   4   6   0 580.131 20.8896   5
  -5  -6   0 19.1592 1.92641   3
  -5  -6   0 16.5575 1.51058   7
  -5  -6   0 15.0172 2.11368   2
  -5  -6   0 11.4538 1.90840   5
  -5  -6   0 16.3040 0.72273   4
  -5  -6   0 16.2004 1.08666   6
  -5  -6   0 16.2498 1.73652   7
   5   6   0 18.9405 1.96309   5
   5   6   0 17.6416 1.69962   7
   5   6   0 16.5289 1.80186   7
   5   6   0 12.2362 2.32615   2
   5   6   0 17.9073 1.24989   6
  -6  -6   0 70.8371 3.53673   7
  -6  -6   0 66.2382 3.79731   5
  -6  -6   0 68.8233 2.76533   6
  -6  -6   0 62.6848 3.54189   3
  -6  -6   0 69.9079 4.07776   2
   6   6   0 75.3980 4.29979   2
   6   6   0 63.8931 3.46450   7
   6   6   0 66.0243 3.60010   8
   6   6   0 68.2937 2.79692   6
   6   6   0 65.2790 3.68354   5
   6   6   0 65.6274 3.48541   7
  -7  -6   0 47.5878 3.06371   7
  -7  -6   0 50.0074 3.26209   5
  -7  -6   0 46.6184 2.91284   7
  -7  -6   0 42.0745 2.13899   6
  -7  -6   0 46.5934 2.98403   3
  -7  -6   0 43.7149 3.55194   2
   7   6   0 42.1736 2.16754   6
   7   6   0 41.6809 3.10123   5
   7   6   0 34.3246 2.85692   8
   7   6   0 39.8616 2.92989   7
   7   6   0 49.9171 3.88317   2
   7   6   0 40.1636 2.91575   7
  -8  -6   0 253.955 9.35263   7
  -8  -6   0 218.213 9.67161   2
  -8  -6   0 232.309 9.22153   7
  -8  -6   0 228.385 9.23049   3
  -8  -6   0 231.445 8.58415   6
  -8  -6   0 237.638 9.41738   5
   8   6   0 230.049 9.14858   8
   8   6   0 227.678 8.57028   6
   8   6   0 245.447 9.98318   2
   8   6   0 235.014 9.22675   7
   8   6   0 233.415 9.26125   7
   8   6   0 219.273 9.28414   5
  -9  -6   0 449.042 16.4819   7
  -9  -6   0 441.316 16.4265   7
  -9  -6   0 443.108 15.8040   6
  -9  -6   0 426.851 16.9153   2
  -9  -6   0 443.924 16.6059   5
  -9  -6   0 439.654 16.4030   3
   9   6   0 445.769 16.4409   7
   9   6   0 438.066 16.2953   8
   9   6   0 433.506 16.4919   5
   9   6   0 435.188 15.7908   6
   9   6   0 431.677 16.4363   7
   9   6   0 442.388 17.1021   2
 -10  -6   0 39.7711 3.62511   7
 -10  -6   0 45.6245 4.18059   2
 -10  -6   0 42.8233 3.80795   5
 -10  -6   0 43.4302 3.80710   7
 -10  -6   0 43.7019 3.46828   3
 -10  -6   0 47.7317 2.80079   6
  10   6   0 48.2449 4.42179   2
  10   6   0 51.1872 3.82692   7
  10   6   0 46.1281 2.79957   6
  10   6   0 37.6103 3.10353   7
  10   6   0 45.4665 3.28578   8
  10   6   0 47.2082 3.70216   5
 -11  -6   0 1.82980 2.30522   7
 -11  -6   0 1.63843 1.39178   6
 -11  -6   0 2.96814 2.48007   2
 -11  -6   0 1.50603 2.25253   7
 -11  -6   0 2.69490 2.25143   5
 -11  -6   0 1.27388 2.06571   3
  11   6   0 1.72135 2.07872   5
  11   6   0 5.68886 2.36080   7
  11   6   0 0.90030 1.36065   6
  11   6   0 2.43611 1.81774   8
  11   6   0 -1.0340 2.12251   7
  11   6   0 0.11912 2.72156   2
 -12  -6   0 80.7533 4.91377   3
 -12  -6   0 86.6697 5.28491   7
 -12  -6   0 90.4014 5.40798   7
 -12  -6   0 84.1474 5.75450   2
 -12  -6   0 77.3987 4.28370   6
 -12  -6   0 88.6927 5.46612   5
  12   6   0 89.3937 5.30096   5
  12   6   0 80.4048 5.26454   7
  12   6   0 83.7176 5.33335   7
  12   6   0 76.1225 6.26159   2
  12   6   0 86.4879 4.63229   8
 -13  -6   0 2.77591 2.69329   2
 -13  -6   0 1.51899 2.36332   3
 -13  -6   0 3.52550 2.61849   7
 -13  -6   0 1.45320 2.72081   7
 -13  -6   0 2.71619 2.66047   5
 -13  -6   0 2.29162 1.70282   6
  13   6   0 0.73563 2.65207   7
  13   6   0 1.41241 2.52294   7
  13   6   0 2.72540 3.37488   2
  13   6   0 0.55386 2.66959   5
  13   6   0 3.30655 1.78747   6
  13   6   0 0.83023 1.95544   8
 -14  -6   0 28.5283 3.81723   5
 -14  -6   0 29.1263 3.59259   7
 -14  -6   0 24.0086 3.63005   7
 -14  -6   0 26.7880 2.55755   6
 -14  -6   0 27.3632 3.42591   3
  14   6   0 24.0889 2.61540   6
  14   6   0 26.3530 2.84460   8
  14   6   0 27.1944 4.34115   2
  14   6   0 23.0880 3.44788   7
  14   6   0 22.1935 3.58655   7
 -15  -6   0 0.52760 2.81940   7
 -15  -6   0 3.50188 3.11225   5
 -15  -6   0 7.36988 2.86260   3
 -15  -6   0 1.28570 3.03662   7
 -15  -6   0 -0.3970 1.82453   6
  15   6   0 2.67159 3.15113   7
  15   6   0 0.61118 1.91693   6
  15   6   0 2.27026 2.90027   7
  15   6   0 1.60951 3.69005   2
  15   6   0 -0.3167 1.91675   8
 -16  -6   0 71.6917 5.96759   5
 -16  -6   0 51.1704 4.21726   6
 -16  -6   0 64.0864 4.83276   7
 -16  -6   0 61.9642 5.02031   7
 -16  -6   0 65.2024 5.35628   3
  16   6   0 65.3372 4.80012   8
  16   6   0 67.8869 6.32740   2
  16   6   0 52.1024 4.37713   8
  16   6   0 57.9712 4.42742   6
  16   6   0 64.8018 5.85978   7
 -17  -6   0 -0.9827 1.91230   6
 -17  -6   0 -1.2711 3.54230   7
 -17  -6   0 1.85881 3.26305   5
 -17  -6   0 -1.5787 2.90543   3
 -17  -6   0 -0.7510 2.91486   7
  17   6   0 1.63789 2.15652   8
  17   6   0 -0.5583 2.25775   8
  17   6   0 -0.0860 2.20942   6
  17   6   0 -2.2471 3.34897   7
  17   6   0 -0.1516 4.08862   2
 -18  -6   0 2.02996 3.31778   7
 -18  -6   0 1.44961 3.71078   7
 -18  -6   0 3.75438 3.58643   5
 -18  -6   0 2.66485 3.13874   3
  18   6   0 1.78233 3.57380   7
  18   6   0 0.88940 4.09568   2
  18   6   0 0.28723 2.38107   8
  18   6   0 -2.1331 2.22482   6
 -19  -6   0 13.9384 4.30318   7
 -19  -6   0 5.37320 3.52829   3
 -19  -6   0 2.39900 3.60415   5
  19   6   0 8.63120 4.02192   7
  19   6   0 0.30305 2.36352   8
  19   6   0 5.69430 4.36655   2
  19   6   0 6.31580 2.62511   6
 -20  -6   0 -0.7938 3.64960   5
 -20  -6   0 4.58974 3.93678   7
 -20  -6   0 -0.6312 3.30315   3
  20   6   0 -1.1715 2.37056   8
  20   6   0 -2.3036 3.75324   7
  20   6   0 -5.5195 3.96346   2
  20   6   0 1.55485 2.46681   6
  17  -7   0 41.9821 5.41309   4
  17  -7   0 38.8685 5.17664   6
  17  -7   0 38.6973 4.96943   7
  17  -7   0 42.7854 4.40375   2
 -17   7   0 40.7796 7.58428   7
 -17   7   0 40.8460 5.32692   5
 -17   7   0 45.6269 4.73473   3
  16  -7   0 18.8237 4.03595   7
  16  -7   0 24.2901 3.98615   7
  16  -7   0 30.9912 4.73396   4
  16  -7   0 23.3198 4.25132   6
  16  -7   0 15.5600 3.31304   2
 -16   7   0 22.3121 3.84542   3
 -16   7   0 32.2891 4.75418   5
 -16   7   0 17.3206 3.82978   7
  15  -7   0 213.269 9.17534   2
  15  -7   0 193.931 9.61464   7
  15  -7   0 189.189 9.93583   6
  15  -7   0 171.297 9.14794   7
  15  -7   0 185.486 9.84437   4
 -15   7   0 185.218 9.15764   3
 -15   7   0 182.951 9.37387   7
 -15   7   0 175.774 8.64959   2
 -15   7   0 188.516 9.95403   5
  14  -7   0 32.8168 3.87202   7
  14  -7   0 39.5631 3.77545   2
  14  -7   0 28.4549 4.28132   6
  14  -7   0 34.1227 4.23978   7
  14  -7   0 33.3389 4.48203   4
 -14   7   0 40.7259 3.69159   2
 -14   7   0 38.2557 3.94327   3
 -14   7   0 32.9994 3.92156   7
 -14   7   0 31.7312 4.53840   5
  13  -7   0 3.02841 2.58092   7
  13  -7   0 1.75452 3.17788   4
  13  -7   0 -1.2959 2.90507   6
  13  -7   0 -2.3056 2.11719   2
  13  -7   0 0.61726 2.73625   7
 -13   7   0 2.50352 2.58594   3
 -13   7   0 4.33386 2.31550   2
 -13   7   0 4.27323 2.68218   7
 -13   7   0 4.46988 3.34682   5
  12  -7   0 141.032 7.65651   6
  12  -7   0 153.665 7.69803   4
  12  -7   0 130.124 7.09061   7
  12  -7   0 134.659 7.25500   7
  12  -7   0 136.008 6.84753   2
 -12   7   0 132.988 6.74204   2
 -12   7   0 143.108 7.09261   3
 -12   7   0 146.067 7.84301   5
 -12   7   0 141.628 7.15359   7
  11  -7   0 3.76691 2.86972   4
  11  -7   0 0.81204 2.57961   6
  11  -7   0 6.22532 2.86848   7
  11  -7   0 2.71260 1.98574   2
 -11   7   0 5.50738 1.99904   2
 -11   7   0 4.14435 2.31325   7
 -11   7   0 6.33334 2.38724   7
 -11   7   0 5.07384 2.98058   5
 -11   7   0 6.27057 2.62407   3
  10  -7   0 4.73075 2.25142   5
  10  -7   0 5.31676 1.86929   2
  10  -7   0 2.64010 2.52406   6
  10  -7   0 4.38339 2.33223   7
  10  -7   0 2.57773 2.62064   4
 -10   7   0 4.75923 2.14082   7
 -10   7   0 3.83829 1.86643   2
 -10   7   0 4.66854 2.33180   3
 -10   7   0 3.90636 0.83656   8
 -10   7   0 6.36964 2.22010   7
 -10   7   0 3.44387 2.43244   6
 -10   7   0 5.71475 2.99511   5
   9  -7   0 32.6909 3.57533   4
   9  -7   0 30.7136 3.02059   7
   9  -7   0 25.3982 2.51318   7
   9  -7   0 28.9649 2.53834   2
   9  -7   0 27.2919 3.05734   5
   9  -7   0 34.6955 3.27996   6
  -9   7   0 31.4588 2.93022   7
  -9   7   0 35.0892 3.11999   3
  -9   7   0 35.0835 3.73427   5
  -9   7   0 25.3479 3.06881   6
  -9   7   0 28.9761 1.82371   8
  -9   7   0 31.9705 2.93397   7
  -9   7   0 27.9362 2.54650   2
   8  -7   0 28.6760 3.08854   6
   8  -7   0 25.3038 2.71030   7
   8  -7   0 27.0218 2.53278   7
   8  -7   0 26.4360 1.82758   8
   8  -7   0 28.5516 3.11881   4
   8  -7   0 25.9267 2.30986   2
   8  -7   0 29.4735 2.91907   5
  -8   7   0 25.5850 1.86398   8
  -8   7   0 29.5295 2.77068   2
  -8   7   0 32.1937 3.01681   6
  -8   7   0 27.9119 2.78219   7
  -8   7   0 28.1673 2.81217   7
  -8   7   0 22.8834 3.18466   5
  -8   7   0 28.8559 2.91438   3
   7  -7   0 17.7425 1.84726   2
   7  -7   0 16.3125 2.03998   7
   7  -7   0 16.9146 2.38676   5
   7  -7   0 17.1001 2.16347   7
   7  -7   0 18.3884 2.66915   4
   7  -7   0 13.8538 2.53068   6
   7  -7   0 17.0619 1.38485   8
  -7   7   0 16.2560 2.08125   7
  -7   7   0 17.6033 2.42984   3
  -7   7   0 19.0640 1.92116   2
  -7   7   0 15.8692 2.45701   6
  -7   7   0 19.3991 1.81326   8
  -7   7   0 15.9459 2.64239   5
  -7   7   0 16.8794 2.23300   7
   6  -7   0 494.174 18.1294   7
   6  -7   0 500.929 18.5665   4
   6  -7   0 510.009 18.4873   6
   6  -7   0 487.102 17.6901   8
   6  -7   0 502.702 18.1589   7
   6  -7   0 480.991 17.8790   2
   6  -7   0 484.118 18.4158   5
  -6   7   0 494.840 17.9006   2
  -6   7   0 507.471 18.1424   7
  -6   7   0 494.441 18.1119   7
  -6   7   0 494.871 18.4328   6
  -6   7   0 500.206 18.2526   3
  -6   7   0 499.386 17.7313   8
  -6   7   0 516.428 18.5916   5
   5  -7   0 189.362 8.32089   7
   5  -7   0 220.296 8.45117   7
   5  -7   0 226.030 8.81195   6
   5  -7   0 215.230 8.86376   4
   5  -7   0 217.224 8.11645   8
   5  -7   0 217.599 8.17834   2
  -5   7   0 225.704 8.46793   7
  -5   7   0 219.172 8.18280   2
  -5   7   0 214.478 8.37181   7
  -5   7   0 245.268 9.01909   5
  -5   7   0 218.795 8.14820   8
  -5   7   0 210.978 8.52997   3
  -5   7   0 210.747 8.72066   6
   4  -7   0 232.976 8.94879   6
   4  -7   0 224.677 8.52676   7
   4  -7   0 219.393 8.36156   2
   4  -7   0 235.560 8.62541   7
   4  -7   0 233.103 9.08563   4
  -4   7   0 225.946 8.90982   6
  -4   7   0 221.935 8.33865   2
  -4   7   0 221.511 8.52137   7
  -4   7   0 218.970 8.43887   8
  -4   7   0 227.589 8.57532   7
   3  -7   0 12.2793 1.41365   7
   3  -7   0 15.3709 2.07336   4
   3  -7   0 10.8335 1.77149   6
   3  -7   0 10.4950 1.38891   7
  -3   7   0 9.97751 1.30531   7
  -3   7   0 11.9533 1.97134   5
  -3   7   0 11.7819 1.39389   7
  -3   7   0 11.6669 1.69636   6
  -3   7   0 10.4998 1.37705   8
  -3   7   0 11.8102 1.14678   2
   2  -7   0 173.005 6.74209   7
   2  -7   0 178.398 7.23864   4
   2  -7   0 179.822 6.74734   7
   2  -7   0 173.802 7.10142   6
  -2   7   0 187.468 6.77918   7
  -2   7   0 177.954 7.27801   5
  -2   7   0 183.843 6.97964   8
  -2   7   0 182.250 6.73206   7
  -2   7   0 175.309 6.69612   2
  -2   7   0 180.324 7.04060   6
   1  -7   0 22.7455 1.67136   7
   1  -7   0 26.2553 2.25019   4
   1  -7   0 22.9227 2.01524   6
   1  -7   0 20.1539 2.03116   3
   1  -7   0 21.9204 1.67830   7
  -1   7   0 20.6632 1.68728   2
  -1   7   0 18.2626 1.61240   7
  -1   7   0 20.9340 1.95038   6
  -1   7   0 22.4889 1.64383   7
  -1   7   0 25.9413 2.19946   8
   0  -7   0 0.00358 1.26985   4
   0  -7   0 0.01955 0.85253   7
   0  -7   0 -0.4176 0.99029   6
   0  -7   0 0.75327 0.83644   7
   0  -7   0 0.40083 1.27832   3
   0   7   0 -1.8034 1.31892   5
   0   7   0 -0.9974 0.79674   7
   0   7   0 0.30812 1.03684   2
   0   7   0 0.68392 1.28199   8
   0   7   0 0.15200 0.82231   7
   0   7   0 -0.8616 0.92462   6
  -1  -7   0 121.466 5.02330   4
  -1  -7   0 125.182 4.79149   7
  -1  -7   0 124.153 4.74711   7
  -1  -7   0 126.426 4.83548   6
  -1  -7   0 123.369 5.29125   3
   1   7   0 123.147 5.32238   8
   1   7   0 122.678 4.74509   7
   1   7   0 126.672 4.83956   6
   1   7   0 121.781 5.13090   2
   1   7   0 124.403 4.74398   7
   1   7   0 129.031 5.36035   5
  -2  -7   0 4.18677 1.05918   7
  -2  -7   0 3.69674 1.06671   7
  -2  -7   0 5.54748 1.55246   3
  -2  -7   0 5.52744 1.12701   4
   2   7   0 5.13207 0.95657   7
   2   7   0 4.81712 1.54912   8
   2   7   0 4.44933 0.82099   6
   2   7   0 5.53310 0.97284   7
   2   7   0 4.14764 1.51498   5
   2   7   0 2.77097 1.39968   2
  -3  -7   0 3.43217 1.49776   2
  -3  -7   0 0.62287 0.82840   4
  -3  -7   0 0.33455 1.03561   7
  -3  -7   0 -0.4199 1.42745   3
  -3  -7   0 1.70687 1.08499   7
  -3  -7   0 -0.9878 1.50169   5
   3   7   0 -0.3594 0.58062   6
   3   7   0 1.41515 1.60149   2
   3   7   0 -0.4279 1.34014   5
   3   7   0 -1.0701 0.94266   7
   3   7   0 1.57440 1.59473   8
   3   7   0 -0.1762 1.05017   7
   3   7   0 -0.1422 0.59706   6
  -4  -7   0 -0.0656 1.15918   7
  -4  -7   0 -1.3493 1.40826   3
  -4  -7   0 -0.2210 1.13814   7
  -4  -7   0 -0.8715 0.63896   4
  -4  -7   0 -1.4920 1.51156   5
  -4  -7   0 0.84159 1.50695   2
   4   7   0 -1.0629 1.12980   7
   4   7   0 -2.6716 1.66879   2
   4   7   0 0.65140 1.42185   5
   4   7   0 0.84217 1.15398   7
   4   7   0 0.37678 0.51062   6
   4   7   0 0.22476 0.48825   6
  -5  -7   0 8.83360 1.88486   2
  -5  -7   0 5.11717 1.73249   5
  -5  -7   0 5.44506 1.52380   7
  -5  -7   0 6.18937 1.31000   7
  -5  -7   0 8.62301 1.73646   3
  -5  -7   0 6.59498 0.62195   4
   5   7   0 3.35784 1.28313   7
   5   7   0 5.07287 1.56753   5
   5   7   0 5.07525 1.99971   2
   5   7   0 8.32642 0.71104   6
  -6  -7   0 1.56135 1.15756   7
  -6  -7   0 0.24079 1.32325   7
  -6  -7   0 0.94258 1.65922   2
  -6  -7   0 0.73827 1.51865   3
  -6  -7   0 1.93135 1.56167   5
   6   7   0 -0.1781 1.25149   7
   6   7   0 -0.2802 0.58798   6
   6   7   0 -0.4496 1.54111   5
   6   7   0 0.44170 1.45082   8
   6   7   0 -2.4594 1.93023   2
   6   7   0 2.39943 1.32801   7
  -7  -7   0 4.66642 1.81437   5
  -7  -7   0 7.30542 0.83266   6
  -7  -7   0 5.80313 1.92139   2
  -7  -7   0 3.25390 1.59221   7
  -7  -7   0 7.91297 1.79212   3
   7   7   0 3.54059 1.66796   8
   7   7   0 5.94721 1.61922   7
   7   7   0 3.21655 1.72723   7
   7   7   0 5.06925 1.75358   5
   7   7   0 6.03227 2.42789   2
   7   7   0 6.36595 0.84983   6
  -8  -7   0 7.70381 1.94157   5
  -8  -7   0 3.68232 1.73743   7
  -8  -7   0 5.79283 0.94855   6
  -8  -7   0 7.84219 2.25327   2
  -8  -7   0 3.87129 1.80115   7
  -8  -7   0 6.48592 1.93416   3
   8   7   0 6.13534 1.75453   8
   8   7   0 3.85100 1.73565   7
   8   7   0 3.03235 2.54286   2
   8   7   0 0.47019 1.73558   5
   8   7   0 5.48123 1.77527   7
   8   7   0 5.74366 0.95914   6
  -9  -7   0 33.1861 3.07988   7
  -9  -7   0 30.7424 2.83086   3
  -9  -7   0 28.4385 2.00605   6
  -9  -7   0 26.1868 3.13932   2
  -9  -7   0 29.9343 2.83378   7
  -9  -7   0 32.4593 3.02142   5
   9   7   0 29.0287 2.82704   5
   9   7   0 28.2615 2.66443   8
   9   7   0 28.1336 2.02712   6
   9   7   0 26.3913 3.56142   2
   9   7   0 27.9585 2.71721   7
   9   7   0 38.1993 3.11055   7
 -10  -7   0 55.4330 3.87976   3
 -10  -7   0 48.8447 3.85450   7
 -10  -7   0 56.7564 3.61365   7
 -10  -7   0 52.6360 2.89646   6
 -10  -7   0 53.4937 4.38739   2
 -10  -7   0 58.1137 4.25634   5
  10   7   0 51.1639 4.00021   5
  10   7   0 52.4923 3.92466   7
  10   7   0 57.3957 4.03968   7
  10   7   0 62.8361 5.17911   2
  10   7   0 49.6603 3.64582   8
  10   7   0 56.1819 2.94531   6
 -11  -7   0 1.33774 2.24537   7
 -11  -7   0 1.55018 2.19281   3
 -11  -7   0 -0.1959 1.26217   6
 -11  -7   0 2.79897 2.56718   2
 -11  -7   0 4.42071 2.52868   5
 -11  -7   0 1.18479 2.34973   7
  11   7   0 2.65670 1.31599   6
  11   7   0 -0.2088 2.14744   5
  11   7   0 2.59211 1.78431   7
  11   7   0 2.79315 2.16064   7
  11   7   0 2.68999 3.10588   2
  11   7   0 -0.6275 1.82332   8
 -12  -7   0 20.1730 3.24998   5
 -12  -7   0 32.3553 3.34481   3
 -12  -7   0 32.5742 3.56784   7
 -12  -7   0 28.0871 3.38288   7
 -12  -7   0 29.5759 2.60095   6
 -12  -7   0 27.2140 3.68211   2
  12   7   0 32.0402 2.73482   6
  12   7   0 31.3199 3.12724   7
  12   7   0 26.7190 3.29521   7
  12   7   0 34.8394 3.04646   8
  12   7   0 31.8225 3.33788   5
  12   7   0 27.9207 4.06920   2
 -13  -7   0 0.24906 2.38915   3
 -13  -7   0 2.39090 2.11555   7
 -13  -7   0 -0.0156 2.38161   7
 -13  -7   0 5.26757 2.77302   5
 -13  -7   0 0.65235 1.46832   6
  13   7   0 0.91884 1.58665   6
  13   7   0 1.22881 2.03400   8
  13   7   0 2.85411 3.35045   2
  13   7   0 0.62591 2.53036   7
  13   7   0 3.91432 2.55305   7
 -14  -7   0 2.59790 2.76197   7
 -14  -7   0 0.89992 1.54627   6
 -14  -7   0 -2.6758 2.40552   3
 -14  -7   0 -1.4867 2.75187   7
 -14  -7   0 -5.0970 2.40350   5
  14   7   0 -0.2749 1.62676   6
  14   7   0 -0.3856 3.41294   2
  14   7   0 3.25685 2.05699   8
  14   7   0 2.97610 2.70881   7
  14   7   0 0.23544 2.76830   7
 -15  -7   0 4.71189 1.81306   6
 -15  -7   0 2.03304 2.77852   3
 -15  -7   0 5.22615 3.06485   5
 -15  -7   0 5.03908 3.21532   7
 -15  -7   0 2.22554 2.16625   7
  15   7   0 3.17063 1.88110   6
  15   7   0 2.00190 2.96045   7
  15   7   0 1.25040 3.64317   2
  15   7   0 3.27174 2.57452   8
  15   7   0 4.12117 2.21142   8
 -16  -7   0 111.544 6.65127   3
 -16  -7   0 102.460 7.03824   7
 -16  -7   0 96.5411 6.58831   7
 -16  -7   0 97.7936 7.10626   5
 -16  -7   0 90.0695 5.15403   6
  16   7   0 98.7260 6.93483   7
  16   7   0 104.349 7.95310   2
  16   7   0 104.107 6.03815   8
  16   7   0 110.983 5.83064   8
  16   7   0 100.709 5.42191   6
 -17  -7   0 14.6991 2.29375   6
 -17  -7   0 17.3693 3.93431   5
 -17  -7   0 15.0120 3.51815   3
 -17  -7   0 16.0172 3.97288   7
 -17  -7   0 20.7852 3.68704   7
  17   7   0 19.8034 4.78756   2
  17   7   0 8.07969 2.91504   8
  17   7   0 17.4554 2.62007   6
  17   7   0 14.4275 3.81963   7
 -18  -7   0 6.99229 3.79929   7
 -18  -7   0 1.36974 3.29417   7
 -18  -7   0 2.45869 3.55820   5
 -18  -7   0 5.60739 3.31873   3
  18   7   0 4.59171 3.58196   7
  18   7   0 -3.6352 4.02350   2
  18   7   0 0.76300 2.14713   6
  18   7   0 -5.5009 2.34713   8
 -19  -7   0 -3.3181 3.16675   3
 -19  -7   0 -0.5303 3.69828   7
 -19  -7   0 8.21120 3.85735   5
  19   7   0 2.12009 2.28340   6
  19   7   0 3.39623 3.81973   7
  19   7   0 3.29001 2.62362   8
  19   7   0 2.38388 4.32662   2
 -20  -7   0 2.62733 3.58348   3
 -20  -7   0 1.99589 3.85773   7
 -20  -7   0 6.27360 3.90934   5
  20   7   0 1.86353 2.33682   6
  20   7   0 -0.0230 2.53645   8
  20   7   0 -2.2743 3.80995   7
  20   7   0 2.73438 4.49815   2
  17  -8   0 21.0083 4.47733   6
  17  -8   0 24.8263 4.41596   7
  17  -8   0 20.5677 4.79613   4
  17  -8   0 10.9124 3.06752   2
 -17   8   0 13.6786 4.35167   5
 -17   8   0 19.0489 3.89902   3
  16  -8   0 -4.2617 3.32784   6
  16  -8   0 -0.9971 2.38553   2
  16  -8   0 2.48799 3.81843   7
  16  -8   0 1.67615 3.86276   4
  16  -8   0 -2.3591 3.27647   7
 -16   8   0 -4.2907 3.52843   5
 -16   8   0 -0.4656 3.38705   7
 -16   8   0 2.42661 3.18813   3
  15  -8   0 24.2050 4.04993   7
  15  -8   0 15.8913 4.03951   6
  15  -8   0 14.9817 4.26240   4
  15  -8   0 26.6908 3.75701   7
  15  -8   0 19.1073 3.03104   2
 -15   8   0 19.9389 2.95807   2
 -15   8   0 20.8437 3.75851   7
 -15   8   0 24.6130 3.76444   3
 -15   8   0 31.4669 4.63349   5
  14  -8   0 28.9700 4.39495   7
  14  -8   0 27.9592 4.37638   6
  14  -8   0 33.1402 4.62498   4
  14  -8   0 24.2448 3.24043   2
  14  -8   0 26.9535 3.66676   7
 -14   8   0 29.1014 4.63081   5
 -14   8   0 38.6661 4.35297   7
 -14   8   0 27.4804 3.10392   2
 -14   8   0 30.6743 3.98194   3
  13  -8   0 0.95886 2.18058   2
  13  -8   0 3.00139 3.37177   4
  13  -8   0 -0.1095 3.05032   6
  13  -8   0 4.65668 2.94603   7
 -13   8   0 1.87966 3.35818   5
 -13   8   0 3.38246 2.10975   2
 -13   8   0 6.52357 2.86378   3
 -13   8   0 2.57908 2.63906   7
  12  -8   0 3.43981 2.05532   2
  12  -8   0 -0.0827 2.58867   7
  12  -8   0 0.92653 3.07257   4
  12  -8   0 0.68359 2.86044   6
 -12   8   0 0.73817 2.59161   3
 -12   8   0 0.41954 2.72628   7
 -12   8   0 -2.5854 1.80212   2
 -12   8   0 2.29160 3.17984   5
  11  -8   0 5.59257 1.84279   7
  11  -8   0 3.99643 2.51578   7
  11  -8   0 -0.1290 1.89390   2
  11  -8   0 2.65305 3.09411   4
  11  -8   0 -2.1480 2.70732   6
 -11   8   0 1.54355 2.25024   7
 -11   8   0 3.87220 2.57397   3
 -11   8   0 -0.5130 2.92843   5
 -11   8   0 1.67627 1.86403   2
  10  -8   0 -0.3639 2.38140   5
  10  -8   0 0.43714 2.44585   6
  10  -8   0 2.69937 1.74033   2
  10  -8   0 1.22799 2.25752   7
  10  -8   0 2.25683 1.96842   7
  10  -8   0 -0.4361 2.55137   4
 -10   8   0 1.50457 2.25204   7
 -10   8   0 -0.3396 0.76871   8
 -10   8   0 0.78300 1.69108   2
 -10   8   0 -1.8606 1.97239   7
 -10   8   0 -1.2069 2.43012   3
 -10   8   0 2.46341 2.98198   5
   9  -8   0 -2.5336 1.91125   7
   9  -8   0 1.91002 2.16753   5
   9  -8   0 -1.2016 1.43901   2
   9  -8   0 0.44682 2.30191   6
   9  -8   0 1.62351 2.12283   7
   9  -8   0 -1.1944 2.56688   4
  -9   8   0 1.53569 0.95309   8
  -9   8   0 -2.2459 2.24153   3
  -9   8   0 -0.4553 2.08728   7
  -9   8   0 2.75691 2.68095   5
  -9   8   0 0.67831 1.78225   7
  -9   8   0 1.95170 1.63806   2
  -9   8   0 2.33871 2.38877   6
   8  -8   0 0.40199 2.43523   4
   8  -8   0 1.44968 1.83598   7
   8  -8   0 -0.1407 1.34227   2
   8  -8   0 4.65669 2.18658   5
   8  -8   0 1.98708 2.27556   6
   8  -8   0 0.74711 1.99731   7
  -8   8   0 -1.3118 2.26282   5
  -8   8   0 1.40456 1.05391   8
  -8   8   0 1.59031 2.00524   7
  -8   8   0 -1.4484 2.03282   6
  -8   8   0 1.92221 1.96878   7
  -8   8   0 3.26223 2.27728   3
  -8   8   0 2.49679 1.51741   2
   7  -8   0 14.0563 2.47338   6
   7  -8   0 9.99234 2.13026   7
   7  -8   0 9.83623 2.00342   7
   7  -8   0 14.0731 2.70739   4
   7  -8   0 8.59556 2.22274   5
   7  -8   0 7.09372 1.51797   2
  -7   8   0 9.93331 1.62439   2
  -7   8   0 7.65411 2.33844   6
  -7   8   0 6.54143 1.94976   7
  -7   8   0 10.3352 2.38361   3
  -7   8   0 14.6794 2.18153   7
  -7   8   0 7.45691 1.43070   8
  -7   8   0 7.82573 2.46859   5
   6  -8   0 32.7246 2.96966   6
   6  -8   0 30.7958 2.62935   7
   6  -8   0 33.5928 3.21777   4
   6  -8   0 32.9095 2.30189   2
   6  -8   0 27.8719 2.65661   7
  -6   8   0 29.0053 2.40420   8
  -6   8   0 22.2371 2.98042   5
  -6   8   0 31.7113 2.90442   6
  -6   8   0 28.2796 2.47628   7
  -6   8   0 31.7718 2.85409   3
  -6   8   0 35.6592 2.70549   7
  -6   8   0 29.1478 2.37082   2
   5  -8   0 134.719 6.13225   6
   5  -8   0 130.740 5.66094   7
   5  -8   0 135.951 6.21667   4
   5  -8   0 125.959 5.54512   7
   5  -8   0 131.017 5.30304   2
  -5   8   0 133.194 5.65540   7
  -5   8   0 133.313 6.11997   6
  -5   8   0 130.570 5.30263   2
  -5   8   0 129.912 5.40672   8
  -5   8   0 136.135 5.55162   7
  -5   8   0 132.717 6.32763   5
   4  -8   0 243.572 9.71664   6
   4  -8   0 251.032 9.31411   7
   4  -8   0 244.321 9.27523   7
   4  -8   0 239.890 9.82422   4
  -4   8   0 241.669 9.63368   6
  -4   8   0 251.944 9.06252   2
  -4   8   0 224.948 9.78744   5
  -4   8   0 253.928 9.29577   7
  -4   8   0 249.084 9.25378   8
  -4   8   0 252.947 9.29962   7
   3  -8   0 43.8567 3.19403   6
   3  -8   0 44.9266 2.53174   7
   3  -8   0 47.0142 2.60021   7
   3  -8   0 52.5160 3.34760   4
  -3   8   0 48.7758 3.40580   5
  -3   8   0 45.0799 2.31881   2
  -3   8   0 45.2988 3.07679   6
  -3   8   0 42.3100 2.66050   8
  -3   8   0 43.5224 2.52022   7
  -3   8   0 47.0696 2.65538   7
   2  -8   0 5.70463 1.15239   7
   2  -8   0 4.34408 1.49451   6
   2  -8   0 4.15738 1.13534   7
   2  -8   0 5.22693 1.71275   4
  -2   8   0 2.32252 1.32284   6
  -2   8   0 8.76016 1.17699   7
  -2   8   0 7.03063 1.11891   7
  -2   8   0 7.22742 1.42092   8
  -2   8   0 5.05502 1.69180   5
  -2   8   0 3.97926 0.98132   2
   1  -8   0 270.938 10.5669   3
   1  -8   0 284.780 10.4300   6
   1  -8   0 279.760 10.6216   4
   1  -8   0 274.360 10.1064   7
   1  -8   0 276.360 10.0845   7
  -1   8   0 265.612 10.0737   7
  -1   8   0 280.014 10.2198   2
  -1   8   0 291.056 10.5398   8
  -1   8   0 275.151 10.2447   2
  -1   8   0 283.351 10.3978   6
  -1   8   0 289.452 10.1113   7
   0  -8   0 114.667 4.62222   6
   0  -8   0 110.376 4.87013   4
   0  -8   0 104.993 4.30850   7
   0  -8   0 106.198 4.32725   7
   0  -8   0 113.574 4.93657   3
   0   8   0 113.780 4.98330   8
   0   8   0 111.127 4.58799   2
   0   8   0 108.740 4.62001   2
   0   8   0 107.590 4.28881   7
   0   8   0 112.238 4.31510   7
   0   8   0 109.570 5.00471   5
   0   8   0 107.662 4.55892   6
  -1  -8   0 1109.35 39.3803   6
  -1  -8   0 1141.38 39.8047   3
  -1  -8   0 1105.65 39.2730   7
  -1  -8   0 1125.06 39.6098   4
  -1  -8   0 1144.92 39.2975   7
   1   8   0 1129.24 39.2791   7
   1   8   0 1133.51 39.2835   7
   1   8   0 1124.03 39.7984   5
   1   8   0 1116.65 39.6422   2
   1   8   0 1144.46 39.7936   8
   1   8   0 1128.16 39.3931   6
  -2  -8   0 40.5619 2.18307   7
  -2  -8   0 40.7544 2.22659   7
  -2  -8   0 41.5825 2.82121   3
  -2  -8   0 36.1639 2.37328   4
   2   8   0 36.8156 2.05640   6
   2   8   0 42.7555 2.85947   2
   2   8   0 43.2598 2.91881   5
   2   8   0 40.4721 2.09504   7
   2   8   0 41.7082 3.01968   8
   2   8   0 39.4240 2.16505   7
  -3  -8   0 738.467 26.1093   4
  -3  -8   0 742.980 26.1103   7
  -3  -8   0 734.107 26.5185   3
  -3  -8   0 757.241 26.5833   5
  -3  -8   0 732.499 26.1030   7
   3   8   0 753.431 26.5618   5
   3   8   0 747.347 26.6284   2
   3   8   0 744.029 26.0970   7
   3   8   0 744.425 26.5867   8
   3   8   0 724.922 26.0865   7
   3   8   0 742.076 25.9058   6
  -4  -8   0 394.002 14.4212   7
  -4  -8   0 402.121 14.8759   5
  -4  -8   0 406.721 14.9794   2
  -4  -8   0 383.293 14.2018   4
  -4  -8   0 395.986 14.7991   3
  -4  -8   0 407.497 14.4440   7
   4   8   0 392.177 14.4196   7
   4   8   0 394.917 14.0327   6
   4   8   0 403.081 14.4326   7
   4   8   0 400.869 15.0125   2
   4   8   0 404.128 14.8490   5
   4   8   0 411.565 14.9155   8
   4   8   0 403.829 14.0350   6
  -5  -8   0 4.63782 1.63103   5
  -5  -8   0 0.68143 1.60223   3
  -5  -8   0 0.17080 1.14137   7
  -5  -8   0 0.16514 0.61393   4
  -5  -8   0 -1.2578 1.56987   2
  -5  -8   0 1.01025 1.14890   7
   5   8   0 0.43543 0.48144   6
   5   8   0 -1.2437 1.39648   5
   5   8   0 1.04320 0.52051   6
   5   8   0 -0.7310 1.26407   7
   5   8   0 1.30204 1.29133   7
   5   8   0 -1.3285 1.80503   2
  -6  -8   0 130.886 6.17212   2
  -6  -8   0 131.499 5.51631   7
  -6  -8   0 131.773 5.87587   3
  -6  -8   0 139.002 6.00955   5
  -6  -8   0 126.068 5.45677   7
  -6  -8   0 123.437 4.64691   4
   6   8   0 126.903 4.75072   6
   6   8   0 136.224 5.89826   5
   6   8   0 141.250 6.51280   2
   6   8   0 131.512 5.60219   7
  -7  -8   0 25.7429 2.50036   3
  -7  -8   0 18.5802 2.08398   7
  -7  -8   0 19.1435 1.96232   7
  -7  -8   0 21.8406 2.42563   5
  -7  -8   0 20.6662 2.66163   2
   7   8   0 17.5495 2.26781   5
   7   8   0 18.6585 1.27220   6
   7   8   0 19.3163 2.06119   7
   7   8   0 19.4124 2.04082   7
   7   8   0 19.5025 2.30891   8
   7   8   0 20.3985 2.80478   2
  -8  -8   0 30.1445 3.13309   2
  -8  -8   0 28.2078 2.85224   3
  -8  -8   0 27.8479 2.89103   5
  -8  -8   0 29.2259 1.63618   6
  -8  -8   0 32.0400 2.93382   7
   8   8   0 29.4178 2.73153   5
   8   8   0 28.1225 1.68787   6
   8   8   0 33.9899 3.14421   7
   8   8   0 31.7833 2.84674   7
   8   8   0 25.8913 2.59166   8
   8   8   0 34.4879 3.58287   2
  -9  -8   0 98.2565 5.07635   7
  -9  -8   0 96.4992 5.70640   2
  -9  -8   0 101.512 3.95624   6
  -9  -8   0 89.2177 5.30326   5
  -9  -8   0 92.9581 5.16596   3
   9   8   0 96.9516 3.94700   6
   9   8   0 98.6286 5.02600   7
   9   8   0 102.481 6.22911   2
   9   8   0 101.203 5.10745   8
   9   8   0 95.1969 5.17282   5
   9   8   0 93.0098 5.17454   7
 -10  -8   0 40.1512 2.31438   6
 -10  -8   0 35.5216 3.38748   3
 -10  -8   0 47.5279 4.11326   2
 -10  -8   0 39.0259 3.53308   5
 -10  -8   0 50.3069 3.84315   7
 -10  -8   0 33.3430 3.21877   7
  10   8   0 37.7135 4.12243   2
  10   8   0 37.4639 3.42816   8
  10   8   0 40.5161 3.57432   7
  10   8   0 42.5550 3.63427   7
  10   8   0 45.0909 2.39821   6
  10   8   0 37.3326 3.39705   5
 -11  -8   0 1.34039 2.32260   5
 -11  -8   0 3.29848 1.23619   6
 -11  -8   0 1.22524 2.31033   3
 -11  -8   0 1.07011 2.41076   2
 -11  -8   0 4.88368 2.28183   7
 -11  -8   0 -0.0935 1.70287   7
  11   8   0 4.49999 3.08415   2
  11   8   0 3.35128 1.20382   6
  11   8   0 4.53087 2.28886   7
  11   8   0 2.91651 2.05538   8
  11   8   0 5.43616 2.33565   7
  11   8   0 1.27779 2.16424   5
 -12  -8   0 183.512 8.57852   5
 -12  -8   0 192.139 8.42062   7
 -12  -8   0 169.602 7.84691   7
 -12  -8   0 178.437 7.09024   6
 -12  -8   0 187.927 9.00331   2
 -12  -8   0 183.783 8.34912   3
  12   8   0 171.078 7.98854   8
  12   8   0 171.799 9.31330   2
  12   8   0 170.076 8.18259   7
  12   8   0 179.114 7.10116   6
  12   8   0 179.425 8.27108   7
  12   8   0 174.164 8.34274   5
 -13  -8   0 8.10386 2.87555   7
 -13  -8   0 6.18832 1.53297   6
 -13  -8   0 4.62835 2.62080   3
 -13  -8   0 4.43381 2.83300   5
 -13  -8   0 6.05852 2.70578   7
  13   8   0 2.44343 2.55157   7
  13   8   0 9.14639 2.32532   8
  13   8   0 2.58901 3.35605   2
  13   8   0 7.39237 1.62760   6
  13   8   0 10.9474 2.82993   7
 -14  -8   0 13.1610 3.08393   3
 -14  -8   0 12.9736 3.43804   5
 -14  -8   0 13.9603 2.81219   7
 -14  -8   0 9.53267 1.78503   6
 -14  -8   0 11.2763 2.87212   7
  14   8   0 12.1869 2.60171   8
  14   8   0 15.6860 3.18170   7
  14   8   0 14.2146 2.85811   8
  14   8   0 13.9541 4.02800   2
  14   8   0 9.88126 2.92092   7
  14   8   0 13.8094 1.99920   6
 -15  -8   0 8.65051 3.29538   7
 -15  -8   0 3.27813 2.87330   7
 -15  -8   0 6.62457 2.98305   3
 -15  -8   0 6.04557 1.72373   6
 -15  -8   0 6.65060 3.25592   5
  15   8   0 4.81172 3.18287   7
  15   8   0 3.00260 1.73296   6
  15   8   0 5.44901 2.70070   8
  15   8   0 7.31279 2.42329   8
  15   8   0 1.32092 3.62651   2
 -16  -8   0 8.37940 1.95552   6
 -16  -8   0 13.6725 2.76741   7
 -16  -8   0 15.7832 3.77301   5
 -16  -8   0 8.67025 3.59177   7
 -16  -8   0 11.6635 3.35950   3
  16   8   0 9.71821 3.47495   7
  16   8   0 12.7478 2.21152   6
  16   8   0 5.55402 4.22575   2
  16   8   0 12.4208 3.13237   8
 -17  -8   0 4.20324 3.23469   3
 -17  -8   0 5.92367 3.23574   7
 -17  -8   0 8.70857 3.72797   5
 -17  -8   0 9.79572 3.65042   7
 -17  -8   0 1.49164 1.75167   6
  17   8   0 3.95424 2.02292   6
  17   8   0 9.26315 4.45931   2
  17   8   0 9.02375 2.90175   8
  17   8   0 8.60437 3.62369   7
 -18  -8   0 8.84367 3.62675   3
 -18  -8   0 -0.6575 3.30401   7
 -18  -8   0 5.88977 3.77983   5
 -18  -8   0 7.06680 3.79981   7
 -18  -8   0 3.10907 2.09933   6
  18   8   0 -1.1590 3.35338   7
  18   8   0 0.72180 4.44381   2
  18   8   0 4.23582 2.94041   8
  18   8   0 4.24779 2.18650   6
 -19  -8   0 -1.0311 3.67071   7
 -19  -8   0 -0.3849 3.51225   5
 -19  -8   0 -2.0304 3.25301   3
  19   8   0 -0.2636 2.02153   6
  19   8   0 1.17207 3.54506   7
  19   8   0 -2.8034 4.08566   2
  19   8   0 7.70613 2.91382   8
 -20  -8   0 2.61338 3.86086   7
 -20  -8   0 -0.3116 3.71395   5
  20   8   0 0.21945 2.04369   6
  20   8   0 3.02924 3.76300   7
  20   8   0 -1.0538 2.60621   8
  20   8   0 5.82949 4.57988   2
  16  -9   0 7.90879 3.94390   6
  16  -9   0 9.01921 2.48933   2
  16  -9   0 5.52575 3.43637   7
  16  -9   0 6.68615 4.29192   4
 -16   9   0 15.2539 3.66517   3
 -16   9   0 4.17534 3.85249   5
  15  -9   0 5.88060 2.39860   2
  15  -9   0 5.67541 4.08198   4
  15  -9   0 5.41082 3.61717   7
  15  -9   0 7.27352 3.75704   6
 -15   9   0 8.27980 3.32907   3
 -15   9   0 0.53638 3.21210   7
 -15   9   0 4.61913 3.80797   5
  14  -9   0 99.0137 5.74012   2
  14  -9   0 107.607 7.60003   4
  14  -9   0 102.484 6.65661   7
  14  -9   0 110.052 7.29030   6
 -14   9   0 105.646 6.52657   7
 -14   9   0 107.280 6.64882   3
 -14   9   0 91.2764 5.51247   2
 -14   9   0 111.646 7.52940   5
  13  -9   0 39.0997 4.91426   4
  13  -9   0 31.4104 4.39571   6
  13  -9   0 28.8616 3.37029   7
  13  -9   0 35.8102 3.99348   7
  13  -9   0 32.3912 3.14735   2
 -13   9   0 37.3868 4.04324   7
 -13   9   0 30.7524 3.01556   2
 -13   9   0 38.4795 4.73518   5
 -13   9   0 38.8576 4.10607   3
  12  -9   0 58.1342 4.66832   7
  12  -9   0 68.7124 5.85419   6
  12  -9   0 59.3794 4.11667   2
  12  -9   0 62.2240 5.43043   7
  12  -9   0 62.5959 5.96351   4
 -12   9   0 51.0336 4.57474   3
 -12   9   0 70.1323 6.27515   5
 -12   9   0 57.9548 4.68634   7
 -12   9   0 58.6965 4.15864   2
  11  -9   0 57.9905 4.60087   7
  11  -9   0 66.8214 5.65315   4
  11  -9   0 68.8888 4.92079   7
  11  -9   0 63.4684 4.14697   2
  11  -9   0 73.8479 5.61277   6
 -11   9   0 63.6602 4.07425   2
 -11   9   0 70.1541 4.73186   7
 -11   9   0 69.0730 5.82727   5
 -11   9   0 65.0265 4.98275   3
  10  -9   0 49.3203 4.10598   7
  10  -9   0 54.3940 4.62425   6
  10  -9   0 52.7539 5.05998   4
  10  -9   0 58.4727 4.69859   7
  10  -9   0 58.4165 3.62155   2
 -10   9   0 50.9280 2.51876   8
 -10   9   0 54.7562 4.49703   3
 -10   9   0 50.0245 3.53072   2
 -10   9   0 62.1810 4.59679   7
 -10   9   0 51.6358 4.64766   5
   9  -9   0 -1.0647 1.45507   2
   9  -9   0 -2.0912 2.10671   7
   9  -9   0 -0.9779 2.30078   7
   9  -9   0 -1.2005 2.64553   4
   9  -9   0 3.48297 2.57634   6
  -9   9   0 -2.3046 2.33681   6
  -9   9   0 0.54928 1.00403   8
  -9   9   0 0.90977 2.48116   3
  -9   9   0 1.48610 2.95115   5
  -9   9   0 2.79758 1.84963   7
  -9   9   0 2.81125 2.23439   7
  -9   9   0 0.62325 1.50507   2
   8  -9   0 50.4159 4.32960   6
   8  -9   0 47.3507 4.37585   4
   8  -9   0 43.8961 3.81799   7
   8  -9   0 45.5991 2.95537   2
   8  -9   0 46.1614 3.71325   7
  -8   9   0 42.0496 3.01707   2
  -8   9   0 42.6027 3.93722   5
  -8   9   0 42.4678 3.98174   3
  -8   9   0 39.1219 3.36254   7
  -8   9   0 40.0297 3.52185   7
  -8   9   0 43.5356 3.82801   6
  -8   9   0 44.8914 2.65205   8
   7  -9   0 152.828 6.15782   2
   7  -9   0 144.828 6.50161   7
   7  -9   0 151.206 7.19881   6
   7  -9   0 159.019 6.81123   7
   7  -9   0 148.788 7.34947   4
  -7   9   0 153.709 6.18856   2
  -7   9   0 149.466 6.50834   7
  -7   9   0 143.357 7.14822   6
  -7   9   0 155.342 7.05935   3
  -7   9   0 141.508 6.07389   8
  -7   9   0 146.558 6.66934   7
  -7   9   0 159.865 7.44323   5
   6  -9   0 281.595 11.6286   4
   6  -9   0 289.378 11.4486   6
   6  -9   0 272.543 10.9095   7
   6  -9   0 278.205 10.5293   2
   6  -9   0 275.192 10.8560   7
  -6   9   0 285.857 10.5564   2
  -6   9   0 286.263 10.8583   7
  -6   9   0 292.685 11.2846   3
  -6   9   0 275.341 10.6143   8
  -6   9   0 286.763 11.3928   6
  -6   9   0 295.186 11.6277   5
  -6   9   0 287.799 10.9585   7
   5  -9   0 926.734 32.8169   6
   5  -9   0 909.637 32.3768   7
   5  -9   0 909.310 32.9851   4
   5  -9   0 914.163 32.3536   7
  -5   9   0 952.381 32.9977   5
  -5   9   0 914.834 32.3545   7
  -5   9   0 881.738 32.7159   6
  -5   9   0 906.685 32.0937   2
  -5   9   0 909.715 32.3534   7
  -5   9   0 904.391 32.2482   8
   4  -9   0 4.33760 2.22295   4
   4  -9   0 4.21925 1.42760   7
   4  -9   0 2.72606 1.36715   7
   4  -9   0 2.05996 1.86616   6
  -4   9   0 3.91710 1.82056   6
  -4   9   0 3.81820 2.09426   5
  -4   9   0 4.24446 1.38500   7
  -4   9   0 1.34857 1.27264   7
  -4   9   0 4.10376 0.97314   2
  -4   9   0 1.92576 1.31130   8
   3  -9   0 421.510 15.0549   7
   3  -9   0 421.458 15.6840   4
   3  -9   0 408.853 14.9961   7
  -3   9   0 424.568 15.7267   5
  -3   9   0 417.199 15.0247   7
  -3   9   0 414.043 14.9062   2
  -3   9   0 413.613 15.0085   7
  -3   9   0 424.499 15.2487   8
  -3   9   0 399.916 15.3917   6
   2  -9   0 -0.2462 1.04805   7
   2  -9   0 0.64098 1.00789   7
   2  -9   0 1.91829 1.42987   6
   2  -9   0 1.77742 1.65396   4
  -2   9   0 0.99213 1.67562   5
  -2   9   0 -0.6591 1.03130   7
  -2   9   0 0.38598 1.25436   6
  -2   9   0 -0.3581 0.91206   2
  -2   9   0 -0.1407 1.01193   7
  -2   9   0 -1.1789 1.28482   8
   1  -9   0 47.7958 2.46543   7
   1  -9   0 46.6229 2.50995   7
   1  -9   0 46.9550 3.10862   4
   1  -9   0 45.8064 2.96243   6
  -1   9   0 49.6382 2.44663   7
  -1   9   0 45.0140 2.98017   8
  -1   9   0 45.0427 2.61309   2
  -1   9   0 49.3797 2.84185   6
  -1   9   0 49.7211 2.57892   2
  -1   9   0 48.8308 2.40789   7
   0  -9   0 -0.5209 1.08239   6
   0  -9   0 0.17328 0.88412   7
   0  -9   0 2.42340 1.53111   4
   0  -9   0 1.30170 0.89500   7
   0  -9   0 -1.4388 1.39582   3
   0   9   0 -0.2533 0.82663   7
   0   9   0 0.32682 0.88742   7
   0   9   0 -0.5086 1.09163   2
   0   9   0 0.50521 1.50022   8
   0   9   0 -1.6193 0.99723   2
   0   9   0 1.16655 1.02397   6
   0   9   0 3.21180 1.59304   5
  -1  -9   0 237.791 9.54359   3
  -1  -9   0 243.664 9.36691   4
   1   9   0 256.948 9.64524   5
   1   9   0 240.126 9.34597   2
   1   9   0 248.315 9.59049   8
   1   9   0 246.465 8.91840   7
   1   9   0 247.066 9.08058   6
   1   9   0 239.410 8.90113   7
  -2  -9   0 140.423 6.03238   3
  -2  -9   0 135.270 5.60330   4
  -2  -9   0 135.146 5.35880   7
  -2  -9   0 134.614 5.33274   7
   2   9   0 144.159 6.06372   5
   2   9   0 134.489 5.32211   6
   2   9   0 138.691 5.90826   2
   2   9   0 138.285 5.32712   7
   2   9   0 141.642 5.34555   7
  -3  -9   0 97.5212 4.11384   7
  -3  -9   0 101.499 4.74087   3
  -3  -9   0 96.9303 4.13012   7
  -3  -9   0 89.4795 4.08882   4
   3   9   0 94.7642 4.03204   7
   3   9   0 96.3709 3.83416   6
   3   9   0 93.4194 4.71532   5
   3   9   0 105.326 4.85595   2
   3   9   0 104.503 4.83547   8
   3   9   0 97.1787 4.03347   7
  -4  -9   0 78.7995 3.66670   7
  -4  -9   0 79.6019 4.21007   3
  -4  -9   0 79.2718 3.64789   7
  -4  -9   0 79.7653 4.38343   5
  -4  -9   0 79.2412 3.44402   4
   4   9   0 81.2191 3.64407   7
   4   9   0 72.1238 4.35130   8
   4   9   0 83.8762 3.16287   6
   4   9   0 77.9480 3.63573   7
   4   9   0 83.1424 4.45779   2
   4   9   0 82.3485 3.15006   6
   4   9   0 82.5925 4.23652   5
  -5  -9   0 14.3629 2.20497   2
  -5  -9   0 13.2747 1.69719   7
  -5  -9   0 13.5139 1.71357   7
  -5  -9   0 12.2817 2.12266   5
  -5  -9   0 11.6881 1.12091   4
  -5  -9   0 15.4451 2.14844   3
   5   9   0 14.1241 0.96490   6
   5   9   0 12.6849 1.61447   7
   5   9   0 15.2053 2.43593   2
   5   9   0 13.0393 0.95395   6
   5   9   0 14.1287 2.13389   5
   5   9   0 14.0650 1.67187   7
   5   9   0 13.4024 2.18487   8
  -6  -9   0 26.8996 2.61528   5
  -6  -9   0 30.4964 2.37335   7
  -6  -9   0 25.4930 2.29354   7
  -6  -9   0 34.6413 2.91697   3
  -6  -9   0 25.3407 2.77851   2
  -6  -9   0 25.9436 1.34056   4
   6   9   0 23.1930 2.49279   5
   6   9   0 29.4234 2.55466   7
   6   9   0 26.2002 2.48788   7
   6   9   0 23.7581 2.72134   8
   6   9   0 25.9445 1.25071   6
   6   9   0 26.2305 1.21844   6
  -7  -9   0 3.41530 2.14105   2
  -7  -9   0 0.71856 1.50976   7
  -7  -9   0 -0.0523 1.64206   7
  -7  -9   0 0.77997 1.89100   3
  -7  -9   0 -1.1568 1.79088   5
   7   9   0 1.90504 0.47581   6
   7   9   0 0.22325 1.75678   8
   7   9   0 0.16030 1.80794   5
   7   9   0 2.31350 2.44489   2
   7   9   0 0.70255 1.40297   7
  -8  -9   0 0.84911 1.55266   7
  -8  -9   0 1.67415 2.22654   2
  -8  -9   0 2.12349 1.96536   3
  -8  -9   0 2.03872 1.76578   7
  -8  -9   0 1.12275 1.97419   5
   8   9   0 0.69221 1.71294   5
   8   9   0 0.21388 0.57342   6
   8   9   0 -0.5350 1.58521   7
   8   9   0 1.92245 1.64985   7
   8   9   0 -0.8967 1.77523   8
   8   9   0 -3.0716 2.60249   2
  -9  -9   0 14.2768 2.50742   5
  -9  -9   0 13.8712 2.72664   2
  -9  -9   0 10.0006 2.49142   3
  -9  -9   0 9.12234 2.47630   7
   9   9   0 8.24956 2.09668   7
   9   9   0 13.0901 1.04688   6
   9   9   0 12.8270 2.18748   7
   9   9   0 14.5586 3.31510   2
   9   9   0 14.4688 2.49185   5
   9   9   0 8.97978 2.26805   8
 -10  -9   0 3.06300 0.91051   6
 -10  -9   0 6.00888 2.49610   3
 -10  -9   0 5.11954 2.54383   7
 -10  -9   0 5.58363 2.63108   2
 -10  -9   0 4.24674 2.49280   5
  10   9   0 -1.4071 2.93967   2
  10   9   0 1.62825 2.08624   8
  10   9   0 7.38464 2.38472   5
  10   9   0 3.25262 2.11312   7
  10   9   0 2.45940 0.92253   6
  10   9   0 -0.2667 1.93862   7
 -11  -9   0 10.3449 2.72793   3
 -11  -9   0 4.48104 2.78923   2
 -11  -9   0 10.7829 1.24192   6
 -11  -9   0 8.03328 2.57702   7
 -11  -9   0 14.4885 2.79573   7
 -11  -9   0 8.76916 2.72639   5
  11   9   0 11.1059 1.27985   6
  11   9   0 6.31959 2.39953   7
  11   9   0 4.51908 2.41396   5
  11   9   0 10.7708 3.60896   2
  11   9   0 10.8275 2.38821   7
  11   9   0 6.83045 2.33876   8
 -12  -9   0 -0.0074 1.07050   6
 -12  -9   0 -3.9572 2.16526   7
 -12  -9   0 1.03315 2.58230   5
 -12  -9   0 1.62642 2.56435   3
 -12  -9   0 -1.0084 2.37650   7
  12   9   0 0.79806 1.12882   6
  12   9   0 3.24236 2.34432   7
  12   9   0 0.52453 2.12107   8
  12   9   0 -3.4063 2.15250   7
  12   9   0 0.27374 3.16842   2
 -13  -9   0 1.28061 2.82084   5
 -13  -9   0 2.90795 2.79127   7
 -13  -9   0 5.37267 2.88945   3
 -13  -9   0 2.32323 2.54421   7
 -13  -9   0 3.61969 1.31427   6
  13   9   0 4.09819 2.55725   7
  13   9   0 7.40820 2.61820   7
  13   9   0 2.44734 1.33493   6
  13   9   0 7.30707 3.84037   2
  13   9   0 -0.1364 2.49821   8
  13   9   0 5.04259 2.38946   8
 -14  -9   0 23.6933 3.60936   3
 -14  -9   0 21.7249 2.04014   6
 -14  -9   0 22.4365 3.61205   7
 -14  -9   0 23.6619 3.44857   7
 -14  -9   0 25.3736 3.74239   5
  14   9   0 18.6096 3.29364   8
  14   9   0 23.7704 4.45036   2
  14   9   0 23.7240 2.07951   6
  14   9   0 17.5894 3.19307   8
  14   9   0 22.8335 3.43517   7
 -15  -9   0 8.10547 3.47868   5
 -15  -9   0 4.87614 2.77012   7
 -15  -9   0 7.67566 1.61489   6
 -15  -9   0 6.69607 3.17779   7
 -15  -9   0 5.45071 3.06454   3
  15   9   0 6.00458 1.69856   6
  15   9   0 7.17734 4.04878   2
  15   9   0 1.94044 2.68937   8
  15   9   0 5.95967 3.09461   7
 -16  -9   0 5.16674 1.62574   6
 -16  -9   0 2.32485 2.76483   7
 -16  -9   0 10.0175 3.60524   5
 -16  -9   0 5.37237 3.44622   7
 -16  -9   0 3.81966 3.19306   3
  16   9   0 5.99737 1.77608   6
  16   9   0 8.37328 4.17364   2
  16   9   0 6.33371 2.95292   8
  16   9   0 1.24427 3.13850   7
 -17  -9   0 43.5433 5.03071   5
 -17  -9   0 46.9381 5.04749   7
 -17  -9   0 35.5872 3.26966   6
 -17  -9   0 42.7480 4.63234   7
 -17  -9   0 48.1550 4.94380   3
  17   9   0 41.8227 4.87061   7
  17   9   0 45.6946 3.51113   6
  17   9   0 46.3934 4.49914   8
  17   9   0 45.1721 5.96939   2
 -18  -9   0 12.0277 5.18107   7
 -18  -9   0 23.1981 4.50456   7
 -18  -9   0 20.5324 4.38820   5
 -18  -9   0 26.8537 4.40802   3
  18   9   0 29.1835 5.43368   2
  18   9   0 20.7069 3.64066   8
  18   9   0 27.8788 4.58334   7
  18   9   0 19.6418 2.44317   6
 -19  -9   0 13.7439 4.22923   7
 -19  -9   0 16.7142 4.46130   5
 -19  -9   0 16.3739 4.09039   3
  19   9   0 19.6557 4.16737   7
  19   9   0 18.0606 5.31504   2
  19   9   0 18.8629 3.54712   8
  19   9   0 11.1302 2.24496   6
  16 -10   0 4.39238 3.76248   7
  16 -10   0 7.13660 3.97851   6
  16 -10   0 0.13676 2.05047   2
  16 -10   0 -2.3758 4.08519   4
 -16  10   0 -1.5410 3.66681   5
 -16  10   0 8.47963 3.60217   3
  15 -10   0 11.2357 3.42411   7
  15 -10   0 2.20468 2.95415   7
  15 -10   0 7.98474 4.25789   4
  15 -10   0 2.79386 3.65115   6
  15 -10   0 9.84706 2.30193   2
 -15  10   0 -1.8943 3.71815   5
 -15  10   0 8.75426 3.51927   3
  14 -10   0 7.78231 4.21284   4
  14 -10   0 9.21951 3.60454   6
  14 -10   0 9.61827 3.60612   7
  14 -10   0 5.90223 2.11092   2
  14 -10   0 8.67794 3.32867   7
 -14  10   0 2.53719 3.18239   3
 -14  10   0 9.73393 3.46356   7
 -14  10   0 11.4572 3.98958   5
 -14  10   0 4.05832 2.02206   2
  13 -10   0 5.52336 2.88146   7
  13 -10   0 2.36560 2.60433   7
  13 -10   0 3.44692 3.34493   6
  13 -10   0 8.17174 2.09724   2
  13 -10   0 5.50238 3.94368   4
 -13  10   0 4.44932 3.06624   3
 -13  10   0 4.91157 1.85751   2
 -13  10   0 9.15262 3.94116   5
 -13  10   0 4.31289 2.71594   7
  12 -10   0 2.90174 3.20271   6
  12 -10   0 6.60369 2.77030   7
  12 -10   0 5.28532 2.54275   7
  12 -10   0 -1.0252 3.46461   4
  12 -10   0 3.71898 1.86516   2
 -12  10   0 4.43230 2.75732   7
 -12  10   0 1.54925 2.85181   3
 -12  10   0 8.02300 3.59938   5
 -12  10   0 3.21382 1.71986   2
  11 -10   0 11.3614 1.98979   2
  11 -10   0 10.5292 3.26638   6
  11 -10   0 12.5991 3.18626   7
  11 -10   0 5.19874 3.39659   4
  11 -10   0 7.59723 2.87394   7
 -11  10   0 7.93691 2.77152   7
 -11  10   0 6.85199 2.96072   3
 -11  10   0 10.4833 3.56877   5
 -11  10   0 9.06777 1.90065   2
  10 -10   0 5.05292 3.24018   4
  10 -10   0 -1.3132 2.11122   7
  10 -10   0 -0.1405 1.42048   2
  10 -10   0 0.45990 2.84770   6
  10 -10   0 -1.0929 2.02500   7
 -10  10   0 0.17344 1.47516   2
 -10  10   0 1.69361 2.13702   7
 -10  10   0 -0.1852 3.00200   5
 -10  10   0 0.55589 0.94038   8
 -10  10   0 1.08986 2.76105   3
   9 -10   0 1.43433 2.66551   6
   9 -10   0 -0.9812 2.21563   7
   9 -10   0 2.12002 2.03211   7
   9 -10   0 3.26091 1.44005   2
   9 -10   0 1.20707 2.97689   4
  -9  10   0 -0.5897 2.67210   3
  -9  10   0 0.90751 1.39803   2
  -9  10   0 -4.7804 2.67115   5
  -9  10   0 1.47815 2.14715   7
  -9  10   0 0.63994 1.12332   8
   8 -10   0 11.4270 1.62757   2
   8 -10   0 10.0247 2.19960   7
   8 -10   0 13.3723 3.18966   4
   8 -10   0 13.2860 2.92391   6
   8 -10   0 12.6090 2.40905   7
  -8  10   0 12.2114 1.64335   8
  -8  10   0 13.4216 2.83840   3
  -8  10   0 11.7352 2.76744   6
  -8  10   0 11.3339 2.04339   7
  -8  10   0 10.3399 2.28774   7
  -8  10   0 11.7356 1.68753   2
  -8  10   0 16.8689 3.10450   5
   7 -10   0 6.10013 1.35981   2
   7 -10   0 4.22059 2.70986   4
   7 -10   0 4.21091 1.96556   7
   7 -10   0 5.65386 1.89283   7
   7 -10   0 5.52194 2.48728   6
  -7  10   0 6.75937 2.58962   3
  -7  10   0 5.20946 1.93669   7
  -7  10   0 5.47254 1.38881   2
  -7  10   0 5.70462 2.44986   6
  -7  10   0 8.97155 2.80332   5
  -7  10   0 7.60984 2.00819   7
   6 -10   0 21.7872 2.40196   7
   6 -10   0 24.5363 2.45040   7
   6 -10   0 21.4990 3.27879   4
   6 -10   0 20.7525 3.00873   6
  -6  10   0 20.3745 1.77112   2
  -6  10   0 18.3296 2.82363   3
  -6  10   0 22.9218 2.12964   8
  -6  10   0 22.4046 2.32107   7
  -6  10   0 20.2158 3.16899   5
  -6  10   0 19.4808 2.80420   6
  -6  10   0 20.3209 2.22614   7
   5 -10   0 99.5453 4.78339   7
   5 -10   0 101.225 5.59951   4
   5 -10   0 102.946 5.36246   6
   5 -10   0 97.5335 4.62833   7
  -5  10   0 92.6583 4.59543   7
  -5  10   0 90.7004 5.24707   6
  -5  10   0 91.8586 4.51923   7
  -5  10   0 103.243 5.64467   5
  -5  10   0 96.3182 4.15325   2
  -5  10   0 96.1548 4.63839   8
   4 -10   0 -0.4859 1.31808   7
   4 -10   0 2.91442 1.42789   7
   4 -10   0 1.62195 2.25234   4
   4 -10   0 -0.5378 1.80991   6
  -4  10   0 2.32997 2.12028   5
  -4  10   0 1.45132 1.81862   6
  -4  10   0 2.35624 1.39470   7
  -4  10   0 0.32892 1.51868   8
  -4  10   0 0.35399 0.88767   2
  -4  10   0 1.64407 1.31942   7
   3 -10   0 4.63053 1.34720   7
   3 -10   0 4.19571 1.81625   6
   3 -10   0 3.27394 1.38806   7
   3 -10   0 1.98860 2.06130   4
  -3  10   0 5.07132 1.08483   2
  -3  10   0 6.20118 1.28427   7
  -3  10   0 6.86642 1.65592   8
  -3  10   0 6.17507 1.33304   7
  -3  10   0 9.57148 2.10536   5
  -3  10   0 3.03010 1.74581   6
   2 -10   0 47.2519 3.31631   6
   2 -10   0 51.6096 2.76537   7
   2 -10   0 49.9562 2.69953   7
   2 -10   0 55.2137 3.69937   4
  -2  10   0 49.0646 3.33364   8
  -2  10   0 55.1246 2.70283   7
  -2  10   0 53.5053 2.80351   7
  -2  10   0 51.5704 3.14970   6
  -2  10   0 49.7671 2.69397   2
  -2  10   0 53.2567 2.76604   2
  -2  10   0 52.8504 3.86814   5
   1 -10   0 70.3648 3.29797   7
   1 -10   0 72.3780 3.22134   7
   1 -10   0 71.8099 3.76056   6
   1 -10   0 69.0844 3.99724   4
  -1  10   0 69.4746 3.42571   2
  -1  10   0 74.6481 3.67938   6
  -1  10   0 71.6850 3.21773   7
  -1  10   0 86.6374 4.02360   8
  -1  10   0 62.2067 4.06805   5
  -1  10   0 71.2254 3.18973   7
  -1  10   0 78.1754 3.53635   2
   0 -10   0 145.824 5.72862   7
   0 -10   0 149.546 6.11007   6
   0 -10   0 147.548 5.76245   7
   0 -10   0 148.701 6.35848   4
   0 -10   0 151.783 6.55257   3
   0  10   0 148.514 5.72977   7
   0  10   0 164.703 6.55035   8
   0  10   0 147.887 6.07121   2
   0  10   0 153.900 6.60203   5
   0  10   0 142.660 6.03267   6
   0  10   0 153.216 5.72964   7
   0  10   0 147.922 6.12482   2
  -1 -10   0 -0.8131 1.40067   4
  -1 -10   0 1.32623 1.02964   7
  -1 -10   0 -0.3705 1.64764   3
   1  10   0 -3.1626 1.51268   5
   1  10   0 -1.7040 1.00601   6
   1  10   0 2.49993 1.35516   2
   1  10   0 2.77622 0.97487   7
   1  10   0 -2.9602 1.60769   8
   1  10   0 -0.3973 0.92305   7
  -2 -10   0 207.866 7.42008   7
  -2 -10   0 198.215 7.36815   7
  -2 -10   0 188.246 8.06851   3
  -2 -10   0 189.338 7.69811   4
   2  10   0 200.997 7.37438   7
   2  10   0 196.169 7.98893   2
   2  10   0 194.688 7.36490   7
   2  10   0 200.443 8.20695   8
   2  10   0 197.083 8.12494   5
   2  10   0 193.261 7.40067   6
  -3 -10   0 7.81988 1.33670   7
  -3 -10   0 8.84538 1.41378   4
  -3 -10   0 11.6610 1.39147   7
  -3 -10   0 12.2464 2.05866   3
   3  10   0 4.80533 2.02112   8
   3  10   0 10.8031 1.32939   7
   3  10   0 5.11041 1.87031   2
   3  10   0 10.2691 1.07544   6
   3  10   0 9.16034 1.24503   7
   3  10   0 8.89822 1.91089   5
  -4 -10   0 324.777 11.9143   4
  -4 -10   0 329.533 12.0041   7
  -4 -10   0 334.019 12.6029   3
  -4 -10   0 329.033 11.9945   7
  -4 -10   0 314.853 12.5893   5
   4  10   0 326.868 11.9576   7
   4  10   0 332.678 12.7746   2
   4  10   0 318.928 11.6072   6
   4  10   0 328.664 11.9524   7
   4  10   0 322.389 12.6665   8
   4  10   0 325.255 11.6121   6
   4  10   0 332.467 12.6015   5
  -5 -10   0 291.326 11.7119   3
  -5 -10   0 285.677 10.8657   4
  -5 -10   0 297.331 11.1954   7
  -5 -10   0 302.981 11.2048   7
  -5 -10   0 301.720 11.8103   5
   5  10   0 316.590 11.9341   8
   5  10   0 303.470 11.1956   7
   5  10   0 297.140 10.5942   6
   5  10   0 294.869 10.5935   6
   5  10   0 314.781 12.1096   2
   5  10   0 298.215 11.1737   7
   5  10   0 307.343 11.7665   5
  -6 -10   0 164.244 6.95430   7
  -6 -10   0 179.188 7.53418   3
  -6 -10   0 167.844 6.97983   7
  -6 -10   0 174.303 7.60398   5
  -6 -10   0 164.363 6.28202   4
  -6 -10   0 170.384 7.73090   2
   6  10   0 171.665 6.01381   6
   6  10   0 177.546 7.48709   5
   6  10   0 178.055 7.65708   8
   6  10   0 166.122 6.01390   6
   6  10   0 174.165 6.99354   7
   6  10   0 177.421 8.05516   2
   6  10   0 167.652 6.93063   7
  -7 -10   0 6.88357 2.27715   5
  -7 -10   0 7.24074 0.51588   4
  -7 -10   0 6.03997 1.69281   7
  -7 -10   0 10.6993 2.41211   2
  -7 -10   0 7.90271 1.86362   7
  -7 -10   0 8.04510 2.27294   3
   7  10   0 8.67797 2.28902   8
   7  10   0 7.22681 1.64129   7
   7  10   0 8.14053 1.85601   7
   7  10   0 9.26836 2.82542   2
   7  10   0 4.88313 1.99450   5
   7  10   0 6.19904 1.97283   8
  -8 -10   0 80.8898 4.51409   7
  -8 -10   0 87.3854 4.95071   5
  -8 -10   0 73.5053 4.36432   7
  -8 -10   0 75.2625 4.76964   3
  -8 -10   0 74.9474 5.00282   2
   8  10   0 77.9784 4.17865   7
   8  10   0 76.9934 5.55379   2
   8  10   0 78.5620 4.92560   8
   8  10   0 71.4484 4.62229   5
   8  10   0 74.3343 4.59277   8
  -9 -10   0 634.875 22.7133   5
  -9 -10   0 633.528 22.3361   7
  -9 -10   0 617.000 22.5931   3
  -9 -10   0 579.081 22.9142   2
  -9 -10   0 594.856 22.1543   7
   9  10   0 608.535 22.5723   8
   9  10   0 612.065 22.5009   8
   9  10   0 622.940 23.2686   2
   9  10   0 586.757 22.4933   5
   9  10   0 584.224 22.1420   7
   9  10   0 591.021 21.0453   6
 -10 -10   0 34.8854 3.56772   3
 -10 -10   0 34.6574 3.18322   7
 -10 -10   0 29.9615 3.51304   5
 -10 -10   0 25.2312 2.97791   7
 -10 -10   0 27.7369 3.61431   2
  10  10   0 30.7303 3.18650   8
  10  10   0 30.7701 2.95334   7
  10  10   0 34.9000 4.30112   2
  10  10   0 29.7397 3.39368   8
  10  10   0 30.0558 1.60711   6
  10  10   0 29.8153 3.25266   5
 -11 -10   0 132.119 6.77863   7
 -11 -10   0 145.538 7.35669   5
 -11 -10   0 151.997 7.11989   3
 -11 -10   0 123.863 7.48814   2
  11  10   0 138.786 5.24360   6
  11  10   0 143.476 6.78532   7
  11  10   0 131.718 6.85357   8
  11  10   0 134.391 7.17997   8
  11  10   0 156.424 8.43449   2
  11  10   0 136.309 6.93253   7
  11  10   0 131.851 6.97241   5
 -12 -10   0 4.86419 2.59962   7
 -12 -10   0 1.97550 0.93874   6
 -12 -10   0 2.28049 2.33433   7
 -12 -10   0 3.03834 2.60758   5
 -12 -10   0 1.87781 2.73547   3
  12  10   0 4.34415 2.47693   7
  12  10   0 4.19769 2.73652   8
  12  10   0 8.38502 3.71632   2
  12  10   0 1.64618 2.21373   8
  12  10   0 2.83774 2.30172   7
  12  10   0 3.33187 1.02324   6
 -13 -10   0 184.569 8.29710   7
 -13 -10   0 168.523 8.21153   3
 -13 -10   0 161.345 6.40969   6
 -13 -10   0 156.408 8.53355   5
 -13 -10   0 154.721 7.91367   7
  13  10   0 160.599 6.44075   6
  13  10   0 169.077 8.11118   7
  13  10   0 173.250 9.54787   2
  13  10   0 172.401 8.37091   8
 -14 -10   0 0.07891 2.65286   7
 -14 -10   0 0.73620 1.11975   6
 -14 -10   0 -0.8954 2.81588   7
 -14 -10   0 -4.1285 2.85079   5
 -14 -10   0 2.83446 2.90228   3
  14  10   0 0.87606 2.57984   7
  14  10   0 -0.8245 3.80645   2
  14  10   0 0.07144 1.25727   6
  14  10   0 -2.0433 2.60203   8
 -15 -10   0 51.1330 2.99735   6
 -15 -10   0 50.4595 5.06649   5
 -15 -10   0 50.2462 4.84354   7
 -15 -10   0 55.7476 5.07896   3
 -15 -10   0 57.9725 5.39264   7
  15  10   0 51.9309 5.99272   2
  15  10   0 53.6668 4.76420   7
  15  10   0 56.3825 5.07315   8
  15  10   0 51.3803 3.15685   6
 -16 -10   0 -2.2843 2.65794   7
 -16 -10   0 -6.1396 2.86456   3
 -16 -10   0 1.92836 3.13014   7
 -16 -10   0 -2.2092 1.13170   6
 -16 -10   0 2.93961 3.31089   5
  16  10   0 -3.2221 2.83857   7
  16  10   0 1.89478 1.42762   6
  16  10   0 1.41428 2.85155   8
  16  10   0 -1.7969 3.96441   2
 -17 -10   0 17.0974 1.93748   6
 -17 -10   0 23.4722 4.10271   3
 -17 -10   0 20.4769 4.08772   7
 -17 -10   0 23.9607 4.17159   5
 -17 -10   0 21.3318 3.86990   7
  17  10   0 18.7040 3.64452   8
  17  10   0 20.9768 2.13230   6
  17  10   0 19.7970 4.91103   2
  17  10   0 21.7299 4.11273   7
 -18 -10   0 5.29612 3.65374   3
 -18 -10   0 2.84249 3.73129   7
 -18 -10   0 5.66812 3.81258   5
  18  10   0 8.32312 4.15568   7
  18  10   0 0.78959 4.44862   2
  18  10   0 4.56054 3.27544   8
  18  10   0 4.39741 1.72075   6
 -19 -10   0 5.24412 3.68429   3
 -19 -10   0 -5.1252 3.45979   7
 -19 -10   0 -3.0688 3.51526   5
  19  10   0 1.81284 1.68817   6
  19  10   0 -2.2037 2.84452   8
  19  10   0 1.71371 4.44206   2
  19  10   0 -0.3975 3.73250   7
  15 -11   0 2.75511 3.78758   6
  15 -11   0 4.38231 3.59385   7
  15 -11   0 0.36439 1.80366   2
  15 -11   0 3.73492 4.21478   4
 -15  11   0 2.95683 3.28596   3
 -15  11   0 -2.3070 3.64946   5
  14 -11   0 1.87465 1.76345   2
  14 -11   0 1.68657 4.13359   4
  14 -11   0 4.32004 3.00355   7
  14 -11   0 1.61116 2.85056   7
  14 -11   0 5.88331 3.65161   6
 -14  11   0 -3.4535 3.57809   5
 -14  11   0 7.68927 3.42540   3
  13 -11   0 64.4417 5.69193   7
  13 -11   0 49.5152 3.66516   2
  13 -11   0 52.1798 4.77455   7
  13 -11   0 56.6846 5.87836   4
  13 -11   0 61.7515 5.57967   6
 -13  11   0 56.7348 5.67092   5
 -13  11   0 52.6168 3.58764   2
 -13  11   0 61.3752 5.61238   3
 -13  11   0 48.0418 4.60711   7
  12 -11   0 12.9986 3.71944   6
  12 -11   0 14.1382 2.96501   7
  12 -11   0 14.3620 3.06059   7
  12 -11   0 5.55489 3.79028   4
  12 -11   0 13.4914 1.99179   2
 -12  11   0 13.2132 1.90988   2
 -12  11   0 8.94209 3.92586   5
 -12  11   0 14.5339 2.89797   7
 -12  11   0 11.4949 3.32707   3
  11 -11   0 79.8854 6.54602   4
  11 -11   0 80.1246 4.19685   2
  11 -11   0 83.7314 5.33564   7
  11 -11   0 81.0792 5.47452   7
  11 -11   0 89.9140 6.49801   6
 -11  11   0 82.3423 5.51344   7
 -11  11   0 83.4805 6.83264   5
 -11  11   0 81.7750 5.74759   3
 -11  11   0 78.1541 4.18848   2
  10 -11   0 20.3885 1.98763   2
  10 -11   0 21.2053 2.97773   7
  10 -11   0 14.5888 3.04203   7
  10 -11   0 14.3721 3.35135   6
  10 -11   0 16.4838 3.79558   4
 -10  11   0 15.8991 3.79908   5
 -10  11   0 17.0910 2.91366   7
 -10  11   0 18.9292 3.40111   3
 -10  11   0 18.1859 1.50923   8
 -10  11   0 20.0242 1.98008   2
   9 -11   0 20.6822 2.94749   7
   9 -11   0 20.8328 3.85553   4
   9 -11   0 26.2330 2.99361   7
   9 -11   0 20.8224 3.47543   6
  -9  11   0 23.6460 3.43966   3
  -9  11   0 19.7336 1.96327   2
  -9  11   0 25.6788 3.77264   5
  -9  11   0 27.0809 2.78785   7
  -9  11   0 23.5688 1.90667   8
   8 -11   0 7.67819 3.16803   4
   8 -11   0 8.53545 2.05061   7
   8 -11   0 6.02929 2.84883   6
   8 -11   0 9.63841 2.39245   7
  -8  11   0 6.28401 1.42548   2
  -8  11   0 7.10539 3.10629   5
  -8  11   0 6.85924 2.81569   3
  -8  11   0 7.22810 1.63825   8
  -8  11   0 8.36619 2.04531   7
   7 -11   0 2.64294 1.90386   7
   7 -11   0 2.72697 2.64482   4
   7 -11   0 0.17539 1.86061   7
   7 -11   0 3.67627 2.50308   6
  -7  11   0 0.27197 1.55038   8
  -7  11   0 1.99880 2.36782   7
  -7  11   0 3.18119 1.79602   7
  -7  11   0 0.96892 2.72073   5
  -7  11   0 -1.4518 2.17260   6
  -7  11   0 -0.2755 2.43557   3
  -7  11   0 0.80113 1.13959   2
   6 -11   0 9.19977 2.91544   4
   6 -11   0 14.0278 2.19576   7
   6 -11   0 10.6414 2.54400   6
   6 -11   0 6.98955 1.86929   7
  -6  11   0 7.64680 1.29475   2
  -6  11   0 8.28259 2.58171   3
  -6  11   0 5.36836 2.72575   5
  -6  11   0 12.0468 1.91534   7
  -6  11   0 11.1226 1.83642   8
  -6  11   0 7.20835 1.88464   7
  -6  11   0 10.5448 2.52069   6
   5 -11   0 120.905 6.04966   6
   5 -11   0 125.206 6.35591   4
   5 -11   0 112.999 5.30866   7
   5 -11   0 114.011 5.16016   7
  -5  11   0 113.030 4.67094   2
  -5  11   0 108.080 5.91543   6
  -5  11   0 112.669 5.11300   7
  -5  11   0 112.343 5.31143   8
  -5  11   0 114.450 6.38348   5
  -5  11   0 114.964 5.17602   7
   4 -11   0 341.021 13.6757   4
   4 -11   0 346.424 12.7503   7
   4 -11   0 359.609 13.4700   6
   4 -11   0 349.957 12.8254   7
  -4  11   0 345.032 12.7842   7
  -4  11   0 343.101 12.7644   7
  -4  11   0 353.655 13.7256   5
  -4  11   0 325.569 13.3073   6
  -4  11   0 342.491 12.5069   2
   3 -11   0 84.6717 4.73435   6
   3 -11   0 81.9844 3.99785   7
   3 -11   0 89.1054 4.08710   7
   3 -11   0 89.6569 5.05337   4
  -3  11   0 85.3740 3.79963   2
  -3  11   0 88.6958 4.54940   8
  -3  11   0 85.2381 3.97208   7
  -3  11   0 86.1352 3.99199   7
  -3  11   0 86.9603 3.85885   2
  -3  11   0 94.9042 4.71841   6
  -3  11   0 93.9165 5.30004   5
   2 -11   0 48.3158 2.76662   7
   2 -11   0 49.8930 3.50624   6
   2 -11   0 44.9744 3.74612   4
   2 -11   0 44.6767 2.74421   7
  -2  11   0 45.6465 2.64233   7
  -2  11   0 47.5869 3.24118   6
  -2  11   0 48.9402 2.63924   7
  -2  11   0 44.5141 2.63467   2
  -2  11   0 49.6328 3.46524   8
  -2  11   0 47.9953 2.72919   2
  -2  11   0 50.4641 3.93718   5
   1 -11   0 2.88209 1.14041   7
   1 -11   0 4.07734 1.17400   7
   1 -11   0 0.37666 1.81380   4
   1 -11   0 2.29762 1.51731   6
  -1  11   0 2.20370 1.18001   2
  -1  11   0 4.05226 1.81118   8
  -1  11   0 6.27002 2.19609   5
  -1  11   0 2.56883 1.27963   2
  -1  11   0 3.63357 1.08508   7
  -1  11   0 3.66676 1.41696   6
  -1  11   0 6.10345 1.15001   7
  -1  11   0 3.08235 1.83275   5
   0 -11   0 36.0250 2.23034   7
   0 -11   0 30.8633 2.11530   7
   0 -11   0 34.3321 2.66208   6
   0 -11   0 34.9410 3.21820   3
   0 -11   0 37.1658 3.00158   4
   0  11   0 34.9711 2.54580   6
   0  11   0 33.4166 2.53764   2
   0  11   0 36.1774 2.10055   7
   0  11   0 37.2500 3.23592   5
   0  11   0 37.0481 2.65016   2
   0  11   0 36.1279 3.20048   8
   0  11   0 34.6762 2.12942   7
  -1 -11   0 190.809 8.46515   3
  -1 -11   0 204.942 7.63629   7
  -1 -11   0 196.089 8.20115   4
   1  11   0 209.892 7.61399   7
   1  11   0 210.519 8.55159   5
   1  11   0 201.342 7.58703   7
   1  11   0 206.948 8.57609   8
   1  11   0 210.294 7.88531   6
   1  11   0 201.789 8.17119   2
  -2 -11   0 345.140 11.9766   7
  -2 -11   0 330.771 11.9388   7
  -2 -11   0 323.541 12.7841   3
  -2 -11   0 325.407 12.3981   4
   2  11   0 323.716 12.0243   6
   2  11   0 332.431 12.7780   5
   2  11   0 332.778 11.9296   7
   2  11   0 319.436 12.5562   2
   2  11   0 329.271 11.9256   7
   2  11   0 331.753 12.7973   8
  -3 -11   0 54.3107 2.91562   7
  -3 -11   0 65.8876 4.00417   3
  -3 -11   0 55.5650 3.14284   4
  -3 -11   0 54.1621 2.90002   7
   3  11   0 55.5538 3.78654   2
   3  11   0 57.3639 3.82782   5
   3  11   0 53.3639 2.70487   6
   3  11   0 54.0188 2.91843   7
   3  11   0 57.1869 4.15269   8
   3  11   0 55.1793 2.86434   7
  -4 -11   0 9.36714 1.45130   7
  -4 -11   0 8.87735 2.28637   3
  -4 -11   0 9.56367 1.46615   7
  -4 -11   0 8.03097 1.44058   4
   4  11   0 3.09082 2.10418   2
   4  11   0 8.15582 1.45509   7
   4  11   0 7.91979 0.98935   6
   4  11   0 9.33856 2.13775   5
   4  11   0 7.33332 1.45274   7
   4  11   0 7.73279 0.96798   6
   4  11   0 11.6732 2.51877   8
  -5 -11   0 101.216 4.52593   7
  -5 -11   0 95.2297 4.17963   4
  -5 -11   0 95.6956 4.55870   7
  -5 -11   0 108.453 5.28482   3
  -5 -11   0 95.5875 5.31446   5
   5  11   0 95.7791 5.38041   8
   5  11   0 98.2139 3.74686   6
   5  11   0 96.9473 4.43122   7
   5  11   0 100.100 4.46393   7
   5  11   0 105.509 5.58306   2
   5  11   0 99.4987 3.74551   6
   5  11   0 97.6425 5.18548   5
  -6 -11   0 1.78991 2.19176   3
  -6 -11   0 0.65705 1.49209   7
  -6 -11   0 -1.4380 1.50370   7
  -6 -11   0 1.57440 2.07709   5
  -6 -11   0 2.00938 0.89626   4
   6  11   0 1.33488 1.86830   5
   6  11   0 0.56793 1.47705   7
   6  11   0 -2.6811 2.06823   8
   6  11   0 0.45555 2.39767   2
   6  11   0 1.72027 1.49752   7
  -7 -11   0 10.7373 0.97891   4
  -7 -11   0 15.3214 2.47103   5
  -7 -11   0 12.4639 2.56987   2
  -7 -11   0 10.6515 2.61648   3
  -7 -11   0 10.2166 2.04156   7
  -7 -11   0 12.9688 2.09672   7
   7  11   0 11.2968 2.97562   2
   7  11   0 10.9511 1.82549   7
   7  11   0 10.6098 2.64449   8
   7  11   0 10.6057 2.24611   8
   7  11   0 14.3678 2.45956   5
   7  11   0 12.4143 1.92294   7
  -8 -11   0 -1.2425 2.19975   3
  -8 -11   0 1.04913 2.21305   5
  -8 -11   0 2.15558 1.93974   7
  -8 -11   0 -1.4911 1.79920   7
  -8 -11   0 1.66093 2.27666   2
   8  11   0 -0.8016 1.56870   7
   8  11   0 0.71963 1.58577   7
   8  11   0 -2.0673 2.24746   8
   8  11   0 -0.1610 1.84519   5
   8  11   0 -2.1253 2.69306   2
   8  11   0 0.35622 2.07902   8
  -9 -11   0 6.90279 2.69767   2
  -9 -11   0 -0.2090 1.84742   7
  -9 -11   0 0.86831 2.37609   5
  -9 -11   0 4.48518 2.64392   3
  -9 -11   0 0.61425 2.21564   7
   9  11   0 0.44743 2.43422   8
   9  11   0 2.39420 2.32345   8
   9  11   0 -0.5397 2.99849   2
   9  11   0 0.70761 2.10912   5
   9  11   0 2.94962 1.93112   7
   9  11   0 1.24402 1.82627   7
 -10 -11   0 -0.8468 2.32581   5
 -10 -11   0 6.15043 2.26335   7
 -10 -11   0 5.51806 2.44029   7
 -10 -11   0 1.68356 2.47553   2
 -10 -11   0 5.07582 2.70550   3
  10  11   0 4.76291 2.66327   8
  10  11   0 -0.9782 3.19002   2
  10  11   0 0.14475 2.27357   5
  10  11   0 3.14759 2.36693   8
  10  11   0 5.79631 2.12589   7
 -11 -11   0 7.67352 2.92359   3
 -11 -11   0 13.0232 2.27879   7
 -11 -11   0 6.71400 2.45576   7
 -11 -11   0 2.95360 2.70195   5
  11  11   0 4.92347 2.37823   8
  11  11   0 7.29123 2.88976   7
  11  11   0 5.45183 2.82501   8
  11  11   0 5.10847 3.38803   2
 -12 -11   0 0.43122 2.47444   7
 -12 -11   0 4.47320 3.02335   5
 -12 -11   0 1.47439 2.74828   3
  12  11   0 0.11794 2.82518   8
  12  11   0 0.36381 0.56663   6
  12  11   0 1.30263 3.58025   2
 -13 -11   0 3.30486 2.67375   7
 -13 -11   0 4.57799 2.93986   7
 -13 -11   0 -1.3628 2.88855   3
 -13 -11   0 2.41640 3.13288   5
  13  11   0 2.46207 0.81124   6
  13  11   0 1.55230 2.84918   8
  13  11   0 5.29567 3.90696   2
 -14 -11   0 -0.8879 2.75810   7
 -14 -11   0 -5.1588 2.43263   7
 -14 -11   0 -2.8812 2.83261   5
 -14 -11   0 1.94719 2.95314   3
  14  11   0 -0.3149 2.91523   8
  14  11   0 1.50786 0.90616   6
  14  11   0 2.09685 3.88642   2
 -15 -11   0 18.5666 3.74763   3
 -15 -11   0 21.3927 3.69580   7
 -15 -11   0 14.3283 1.34520   6
 -15 -11   0 13.0006 3.73325   5
 -15 -11   0 16.7018 3.60806   7
  15  11   0 18.1783 3.68247   8
  15  11   0 14.6839 4.56492   2
  15  11   0 17.9103 1.48663   6
 -16 -11   0 50.3605 2.70402   6
 -16 -11   0 59.2583 5.34137   3
 -16 -11   0 49.9398 4.68856   7
 -16 -11   0 48.7744 5.20255   5
 -16 -11   0 52.8682 5.02539   7
  16  11   0 53.5729 6.28788   2
  16  11   0 47.0945 2.76363   6
  16  11   0 44.8005 4.73709   8
 -17 -11   0 3.54994 3.35171   7
 -17 -11   0 6.93870 1.27913   6
 -17 -11   0 9.05890 3.79214   3
 -17 -11   0 5.30881 3.25706   7
 -17 -11   0 6.20802 3.74679   5
  17  11   0 7.79318 3.37671   8
  17  11   0 -1.0449 4.23426   2
  17  11   0 4.73744 1.30703   6
 -18 -11   0 29.0746 4.59857   7
 -18 -11   0 20.6036 4.42322   5
 -18 -11   0 19.8039 4.38260   3
  18  11   0 21.5392 5.43194   2
  18  11   0 26.8832 4.04163   8
 -19 -11   0 -1.1823 3.51617   7
 -19 -11   0 -1.7912 3.58375   5
 -19 -11   0 0.29068 3.71811   3
  19  11   0 -0.4202 4.68446   2
  19  11   0 0.73754 3.33849   8
  15 -12   0 -0.4303 4.41089   4
  15 -12   0 -2.6170 3.23603   7
  15 -12   0 3.31248 3.81488   6
 -15  12   0 -2.5697 3.64150   5
 -15  12   0 -1.7336 3.45687   3
  14 -12   0 4.87438 3.79861   6
  14 -12   0 8.38758 3.41207   7
  14 -12   0 -1.1552 3.08537   7
  14 -12   0 6.80142 4.47456   4
 -14  12   0 4.62341 3.56966   3
 -14  12   0 3.97878 3.89734   5
  13 -12   0 0.95174 3.47904   6
  13 -12   0 5.19135 3.07230   7
  13 -12   0 3.99586 4.25249   4
  13 -12   0 3.83610 3.12367   7
 -13  12   0 5.48307 3.92515   5
 -13  12   0 5.57789 3.58903   3
  12 -12   0 2.20791 3.32452   6
  12 -12   0 0.51227 2.83880   7
  12 -12   0 2.80609 2.77333   7
  12 -12   0 7.45565 4.10006   4
 -12  12   0 2.42866 2.64835   7
 -12  12   0 0.97624 1.28705   2
 -12  12   0 0.61055 3.25503   3
 -12  12   0 -4.0578 3.47568   5
  11 -12   0 13.7066 3.95440   4
  11 -12   0 10.8337 2.77198   7
  11 -12   0 7.33017 2.69435   7
  11 -12   0 16.5598 3.71093   6
 -11  12   0 10.3389 3.96981   5
 -11  12   0 13.6322 2.84278   7
 -11  12   0 12.1042 3.51804   3
 -11  12   0 12.5894 1.57634   2
  10 -12   0 3.56362 3.60944   4
  10 -12   0 4.63019 2.50081   7
  10 -12   0 5.12938 2.64116   7
  10 -12   0 5.62701 3.15966   6
 -10  12   0 5.32295 3.48652   5
 -10  12   0 5.84898 1.25374   8
 -10  12   0 6.89883 2.56764   7
 -10  12   0 4.57879 1.30782   2
 -10  12   0 3.15949 3.09951   3
   9 -12   0 5.01299 3.55732   4
   9 -12   0 3.06834 2.33654   7
   9 -12   0 -3.5576 2.09772   7
   9 -12   0 3.35719 2.94249   6
  -9  12   0 2.68525 1.43520   8
  -9  12   0 1.42293 1.15424   2
  -9  12   0 4.79255 3.30795   5
  -9  12   0 -0.1588 2.15333   7
  -9  12   0 -1.5088 2.79573   3
   8 -12   0 -1.8254 2.06763   7
   8 -12   0 0.03435 3.21129   4
   8 -12   0 0.80412 2.08014   7
   8 -12   0 -2.3209 2.62205   6
  -8  12   0 1.12684 2.08341   7
  -8  12   0 -1.2540 2.78121   3
  -8  12   0 1.93851 3.00851   5
  -8  12   0 -0.3680 1.55658   8
  -8  12   0 2.50753 1.15508   2
   7 -12   0 2.28453 1.93805   7
   7 -12   0 0.14955 2.80465   4
   7 -12   0 5.95877 2.05586   7
   7 -12   0 5.06947 2.62236   6
  -7  12   0 2.04876 1.73295   8
  -7  12   0 2.90071 2.87790   5
  -7  12   0 4.98108 1.15126   2
  -7  12   0 0.95215 2.60869   3
  -7  12   0 6.66780 2.06271   7
   6 -12   0 0.60629 2.79143   4
   6 -12   0 0.99630 1.81490   7
   6 -12   0 -0.1594 2.29866   6
   6 -12   0 -0.3086 1.76176   7
  -6  12   0 -0.4212 1.66761   8
  -6  12   0 -1.0710 2.45326   5
  -6  12   0 -0.9817 2.16221   6
  -6  12   0 1.75102 1.78675   7
  -6  12   0 0.94104 1.01462   2
   5 -12   0 -1.4976 1.58404   7
   5 -12   0 1.70208 2.22311   6
   5 -12   0 0.60571 2.54440   4
   5 -12   0 -1.1900 1.63048   7
  -5  12   0 -0.5729 0.90723   2
  -5  12   0 1.06459 1.51229   7
  -5  12   0 -1.9128 2.04439   6
  -5  12   0 -1.7063 1.75013   8
  -5  12   0 0.43780 2.52303   5
  -5  12   0 -2.0467 1.40004   7
   4 -12   0 20.4154 2.10097   7
   4 -12   0 16.8228 2.69498   6
   4 -12   0 16.4302 3.15452   4
   4 -12   0 21.9991 2.04949   7
  -4  12   0 19.8563 2.64173   6
  -4  12   0 20.6320 1.78323   2
  -4  12   0 19.2278 3.06148   5
  -4  12   0 16.4354 1.54630   2
  -4  12   0 20.4618 1.96366   7
  -4  12   0 22.0281 2.34008   8
  -4  12   0 22.4614 2.04026   7
   3 -12   0 64.3211 3.49903   7
   3 -12   0 65.7191 3.35918   7
   3 -12   0 71.2281 4.38476   6
   3 -12   0 64.1569 4.63496   4
  -3  12   0 63.3152 3.34754   7
  -3  12   0 66.9633 4.12303   8
  -3  12   0 65.8168 4.79385   5
  -3  12   0 63.1137 3.13107   2
  -3  12   0 65.0437 3.22563   2
  -3  12   0 65.7961 3.31272   7
  -3  12   0 56.6428 4.07615   6
   2 -12   0 6.33654 1.37590   7
   2 -12   0 3.36385 1.84678   6
   2 -12   0 7.38271 2.37167   4
   2 -12   0 6.49292 1.43013   7
  -2  12   0 5.34081 1.35453   2
  -2  12   0 4.80899 1.79420   6
  -2  12   0 5.52945 2.34298   5
  -2  12   0 5.21959 1.33254   7
  -2  12   0 5.68583 1.26969   7
  -2  12   0 5.90254 1.27409   2
  -2  12   0 5.89897 1.97905   8
   1 -12   0 16.6008 1.55465   7
   1 -12   0 17.7064 1.59972   7
   1 -12   0 13.6929 2.57300   4
   1 -12   0 15.4315 2.13693   6
  -1  12   0 18.3781 1.57636   7
  -1  12   0 18.4754 1.85102   2
  -1  12   0 16.8731 1.70988   2
  -1  12   0 15.8600 2.01542   6
  -1  12   0 15.4512 2.45138   5
  -1  12   0 17.6105 1.50396   7
  -1  12   0 19.2961 2.72985   5
  -1  12   0 18.8077 2.47541   8
   0 -12   0 97.5293 3.92592   7
   0 -12   0 95.1470 5.15035   3
   0 -12   0 96.3492 3.97143   7
   0 -12   0 91.0542 4.47706   6
   0 -12   0 87.2581 4.91503   4
   0  12   0 85.1754 4.32935   6
   0  12   0 89.1999 4.35194   2
   0  12   0 93.6398 4.47221   2
   0  12   0 92.9848 3.87447   7
   0  12   0 91.8562 5.00204   8
   0  12   0 90.3304 5.04661   5
   0  12   0 91.3434 3.89344   7
  -1 -12   0 2.16795 1.17363   7
  -1 -12   0 -0.3375 2.04818   3
  -1 -12   0 -0.1683 1.77249   4
   1  12   0 -0.8638 1.37240   2
   1  12   0 -1.2129 1.95782   8
   1  12   0 0.74970 1.53025   2
   1  12   0 1.18677 1.07023   7
   1  12   0 1.14094 1.03135   7
   1  12   0 1.94934 1.95331   5
   1  12   0 1.75884 1.25341   6
  -2 -12   0 34.4283 2.30458   7
  -2 -12   0 34.8545 2.93767   4
  -2 -12   0 30.8121 3.13068   3
  -2 -12   0 33.0779 2.32347   7
   2  12   0 37.9576 3.55113   5
   2  12   0 34.9673 3.15975   2
   2  12   0 33.6821 2.21426   7
   2  12   0 33.4549 2.19837   7
   2  12   0 32.8021 3.20609   8
   2  12   0 31.2681 2.37156   6
  -3 -12   0 697.668 25.3309   4
  -3 -12   0 696.394 24.9789   7
  -3 -12   0 714.206 25.9112   3
  -3 -12   0 712.829 25.0122   7
   3  12   0 701.767 24.9833   7
   3  12   0 700.020 25.8404   5
   3  12   0 721.089 25.9265   8
   3  12   0 687.406 24.9251   6
   3  12   0 708.109 24.9727   7
   3  12   0 726.137 25.7749   2
  -4 -12   0 89.9630 4.10213   7
  -4 -12   0 90.6702 4.09263   7
  -4 -12   0 88.4908 4.16159   4
  -4 -12   0 84.4109 5.06074   3
   4  12   0 89.0630 5.41863   8
   4  12   0 83.2863 4.00726   7
   4  12   0 96.3805 5.08117   5
   4  12   0 81.9988 3.60496   6
   4  12   0 82.0506 5.13825   2
   4  12   0 89.1282 4.04497   7
   4  12   0 84.8467 3.63011   6
  -5 -12   0 309.479 11.7816   7
  -5 -12   0 310.175 11.6650   4
  -5 -12   0 336.022 12.7116   3
  -5 -12   0 319.020 11.7894   7
   5  12   0 306.864 11.2090   6
   5  12   0 313.352 12.5639   5
   5  12   0 311.013 11.2185   6
   5  12   0 312.883 12.8394   2
   5  12   0 319.346 11.8089   7
   5  12   0 312.934 11.7589   7
   5  12   0 338.145 12.8371   8
  -6 -12   0 1.44013 2.11104   5
  -6 -12   0 3.61938 2.47524   3
  -6 -12   0 -0.8230 0.96933   4
  -6 -12   0 0.52913 1.55035   7
  -6 -12   0 1.25283 1.60495   7
   6  12   0 -2.3463 1.49369   7
   6  12   0 -2.3813 2.36500   2
   6  12   0 -3.2597 1.33384   7
   6  12   0 -0.1408 2.25760   8
   6  12   0 -0.6472 1.92631   5
  -7 -12   0 0.75446 0.74872   4
  -7 -12   0 3.10474 2.32744   5
  -7 -12   0 2.54135 1.78727   7
  -7 -12   0 -0.1932 2.28128   3
  -7 -12   0 2.08725 1.73856   7
   7  12   0 0.17139 1.94134   8
   7  12   0 2.89051 2.15099   5
   7  12   0 0.73014 2.41090   8
   7  12   0 2.34205 1.65851   7
   7  12   0 1.44013 1.59116   7
   7  12   0 3.95260 2.77200   2
  -8 -12   0 -0.4584 2.18830   3
  -8 -12   0 0.74599 2.21894   2
  -8 -12   0 1.35336 2.30676   5
  -8 -12   0 -0.4980 1.60196   7
  -8 -12   0 -1.8932 1.81938   7
   8  12   0 1.47895 2.09421   5
   8  12   0 3.56927 1.90801   7
   8  12   0 0.69170 2.87770   2
   8  12   0 -1.1109 1.70400   7
   8  12   0 -4.0813 2.07684   8
   8  12   0 -0.5157 2.47739   8
  -9 -12   0 63.2218 4.66166   3
  -9 -12   0 52.6515 3.79215   7
  -9 -12   0 54.4750 4.70168   2
  -9 -12   0 47.4950 4.60301   5
  -9 -12   0 54.8431 3.79423   7
   9  12   0 49.1707 4.37558   5
   9  12   0 52.2117 3.91127   7
   9  12   0 59.0241 5.07802   2
   9  12   0 58.0940 4.04715   7
   9  12   0 52.2122 4.80556   8
   9  12   0 52.3702 4.37754   8
 -10 -12   0 92.4136 5.93421   5
 -10 -12   0 84.1783 6.03118   2
 -10 -12   0 95.4335 5.78095   3
 -10 -12   0 79.1212 4.94029   7
 -10 -12   0 96.2518 5.20261   7
  10  12   0 91.8374 5.93580   8
  10  12   0 82.8948 5.98697   8
  10  12   0 100.740 6.87381   2
  10  12   0 92.8002 5.30859   7
 -11 -12   0 7.27448 2.74284   7
 -11 -12   0 7.96464 3.05049   3
 -11 -12   0 7.23923 2.92731   5
 -11 -12   0 8.83707 2.69337   7
  11  12   0 6.75942 3.59302   2
  11  12   0 7.42456 3.09814   8
  11  12   0 8.40076 2.36072   7
 -12 -12   0 -0.9742 2.22085   7
 -12 -12   0 1.05233 2.77050   3
 -12 -12   0 -0.1524 2.40066   7
 -12 -12   0 2.26640 2.80112   5
  12  12   0 3.21974 2.34895   7
  12  12   0 -1.4720 2.83763   8
  12  12   0 5.10592 3.80287   2
 -13 -12   0 18.5238 3.30979   7
 -13 -12   0 17.1792 3.70181   3
 -13 -12   0 14.0242 3.52021   5
  13  12   0 23.4290 4.44629   2
  13  12   0 22.5869 3.71446   8
 -14 -12   0 23.4308 3.93702   5
 -14 -12   0 21.1425 3.99568   3
 -14 -12   0 23.0503 3.87757   7
  14  12   0 21.0808 3.80366   8
  14  12   0 19.7498 4.61142   2
 -15 -12   0 -0.0011 3.20323   3
 -15 -12   0 1.41662 3.01607   7
 -15 -12   0 -2.4317 3.19626   5
 -15 -12   0 3.10774 3.07554   7
  15  12   0 6.52111 3.26125   8
  15  12   0 5.44676 4.42269   2
 -16 -12   0 57.4929 5.39879   7
 -16 -12   0 67.4686 6.02204   7
 -16 -12   0 56.1029 5.69601   5
 -16 -12   0 77.8559 6.53794   3
  16  12   0 68.4580 6.34153   8
  16  12   0 77.3468 7.09726   2
 -17 -12   0 8.73782 3.79427   3
 -17 -12   0 6.29666 3.80369   7
 -17 -12   0 8.00986 4.07940   7
 -17 -12   0 2.23118 3.59485   5
  17  12   0 8.76865 3.63680   8
  17  12   0 10.7402 4.91956   2
 -18 -12   0 18.0861 4.38385   3
 -18 -12   0 18.8787 4.21546   7
 -18 -12   0 27.4397 4.66425   5
  18  12   0 33.8604 4.41444   8
  18  12   0 20.1766 5.45976   2
  14 -13   0 -6.1609 2.83581   7
  14 -13   0 2.72699 4.31034   4
  14 -13   0 -2.1545 3.37159   6
 -14  13   0 3.19553 3.95691   5
 -14  13   0 1.14291 3.47134   3
  13 -13   0 4.96646 4.24538   4
  13 -13   0 6.56813 3.23535   7
  13 -13   0 3.35697 3.06708   7
  13 -13   0 7.09452 3.80773   6
 -13  13   0 6.52022 4.10747   5
 -13  13   0 7.13536 3.70559   3
  12 -13   0 41.6951 5.65987   4
  12 -13   0 45.2896 4.99009   6
  12 -13   0 35.2388 4.01843   7
  12 -13   0 37.6908 4.06948   7
 -12  13   0 39.9705 4.64587   3
 -12  13   0 41.1996 4.87098   7
 -12  13   0 39.1676 5.16930   5
  11 -13   0 11.1735 2.87214   7
  11 -13   0 5.58723 3.94250   4
  11 -13   0 5.79813 3.40514   6
  11 -13   0 1.09271 2.54746   7
 -11  13   0 4.87731 3.46796   3
 -11  13   0 7.63491 3.82672   5
 -11  13   0 8.33124 2.68439   7
  10 -13   0 38.8131 3.69351   7
  10 -13   0 33.0136 4.37135   6
  10 -13   0 36.4809 3.50508   7
  10 -13   0 38.0634 5.11561   4
 -10  13   0 41.4325 4.62621   3
 -10  13   0 36.5499 2.35761   8
 -10  13   0 35.4750 1.55751   2
 -10  13   0 40.7442 4.88020   5
 -10  13   0 39.2437 2.47364   8
 -10  13   0 35.2112 3.47332   7
   9 -13   0 5.24930 3.89261   4
   9 -13   0 6.87902 3.32497   6
   9 -13   0 4.27181 2.47069   7
   9 -13   0 7.64013 2.42975   7
  -9  13   0 9.24304 2.60816   7
  -9  13   0 10.7467 3.61349   5
  -9  13   0 12.1983 1.11975   2
  -9  13   0 8.33881 1.72344   8
  -9  13   0 14.6316 3.66725   3
   8 -13   0 161.304 8.22238   6
   8 -13   0 163.621 7.35405   7
   8 -13   0 162.045 8.72498   4
   8 -13   0 160.721 7.37580   7
  -8  13   0 161.539 8.14306   3
  -8  13   0 154.981 7.13316   7
  -8  13   0 160.526 8.58010   5
  -8  13   0 151.272 5.82168   2
  -8  13   0 163.534 6.82937   8
   7 -13   0 7.53630 2.22904   7
   7 -13   0 3.21474 2.76139   6
   7 -13   0 3.59390 3.25760   4
   7 -13   0 4.53498 2.08551   7
  -7  13   0 4.31586 1.92149   8
  -7  13   0 3.52064 3.06539   5
  -7  13   0 4.72111 0.79639   2
  -7  13   0 3.51386 1.89827   7
  -7  13   0 6.85533 0.93202   2
  -7  13   0 0.93322 2.77292   3
   6 -13   0 8.54151 2.01423   7
   6 -13   0 6.87699 2.02944   7
   6 -13   0 12.1768 3.40932   4
   6 -13   0 6.65561 2.67002   6
  -6  13   0 6.78421 1.00983   2
  -6  13   0 4.29894 1.95552   8
  -6  13   0 9.37067 1.96424   7
  -6  13   0 6.60079 2.95789   5
  -6  13   0 6.28680 0.94089   2
  -6  13   0 7.21300 3.33493   6
   5 -13   0 24.3900 2.44217   7
   5 -13   0 28.1249 2.51865   7
   5 -13   0 30.0825 3.34586   6
   5 -13   0 31.3599 3.92479   4
  -5  13   0 28.6991 1.86987   2
  -5  13   0 34.1904 3.29258   6
  -5  13   0 32.2427 2.86002   7
  -5  13   0 31.0720 3.68275   5
  -5  13   0 26.2081 2.75563   8
  -5  13   0 28.1681 1.89533   2
   4 -13   0 102.456 5.48473   6
   4 -13   0 95.7803 5.98057   4
   4 -13   0 102.834 4.64212   7
   4 -13   0 102.623 4.57363   7
  -4  13   0 103.809 4.58707   7
  -4  13   0 104.317 6.10872   5
  -4  13   0 92.2812 5.43413   6
  -4  13   0 92.0609 5.10694   8
  -4  13   0 92.7057 4.05848   2
  -4  13   0 93.0245 4.50372   7
  -4  13   0 97.1342 4.14886   2
   3 -13   0 125.812 6.09122   6
   3 -13   0 123.585 5.25588   7
   3 -13   0 119.006 5.18042   7
   3 -13   0 117.187 6.45384   4
  -3  13   0 118.204 4.99036   2
  -3  13   0 126.242 6.03809   8
  -3  13   0 123.690 5.04916   2
  -3  13   0 117.503 5.99096   6
  -3  13   0 115.780 5.07073   7
  -3  13   0 121.198 5.12376   7
  -3  13   0 128.645 6.74664   5
   2 -13   0 113.509 5.57318   6
   2 -13   0 111.272 6.05201   4
   2 -13   0 112.933 4.81003   7
   2 -13   0 98.4524 4.70500   7
  -2  13   0 116.299 6.30020   5
  -2  13   0 112.157 5.54816   6
  -2  13   0 112.257 4.77268   7
  -2  13   0 111.710 4.82987   2
  -2  13   0 113.018 6.00952   5
  -2  13   0 114.601 4.72324   7
  -2  13   0 120.105 4.92373   2
  -2  13   0 115.929 5.70104   8
   1 -13   0 8.66921 1.40541   7
   1 -13   0 11.3799 2.01283   6
   1 -13   0 12.2639 2.64751   4
   1 -13   0 9.51312 1.44807   7
  -1  13   0 9.21382 2.64545   5
  -1  13   0 10.1609 2.43414   5
  -1  13   0 8.79594 2.34511   8
  -1  13   0 11.4883 1.60816   2
  -1  13   0 9.75035 1.32640   7
  -1  13   0 11.4153 1.69152   2
  -1  13   0 10.2135 1.38120   7
  -1  13   0 8.15008 1.82541   6
   0 -13   0 258.978 9.59396   7
   0 -13   0 251.146 10.6166   4
   0  13   0 264.312 10.1350   2
   0  13   0 259.663 9.53774   7
   0  13   0 266.958 10.0683   2
   0  13   0 273.733 10.7521   8
   0  13   0 254.622 10.7568   5
   0  13   0 257.640 9.55023   7
   0  13   0 252.088 10.0527   6
  -1 -13   0 54.2674 2.87038   7
  -1 -13   0 53.9336 3.93347   4
  -1 -13   0 56.9606 2.79667   7
  -1 -13   0 53.7797 4.24448   3
   1  13   0 53.9768 2.70820   7
   1  13   0 61.4478 3.56942   2
   1  13   0 50.1945 3.54877   2
   1  13   0 53.6547 2.75413   7
   1  13   0 57.7329 4.29530   8
   1  13   0 50.0447 4.01960   5
   1  13   0 50.4238 3.20152   6
  -2 -13   0 0.16764 1.22034   7
  -2 -13   0 -2.4200 2.07584   3
  -2 -13   0 0.25307 1.79243   4
  -2 -13   0 0.78950 1.19917   7
   2  13   0 0.91467 2.29587   8
   2  13   0 -0.8701 1.03390   7
   2  13   0 0.26428 1.07903   7
   2  13   0 2.08222 2.11056   5
   2  13   0 1.71370 1.74726   2
   2  13   0 0.08161 1.21899   6
  -3 -13   0 10.2357 1.50026   7
  -3 -13   0 9.27123 1.51787   7
  -3 -13   0 7.60341 2.71086   3
  -3 -13   0 8.41109 1.92035   4
   3  13   0 13.7872 2.68434   8
   3  13   0 10.6453 1.36275   6
   3  13   0 5.99484 2.33838   5
   3  13   0 15.2662 2.41012   2
   3  13   0 8.87639 1.41306   7
   3  13   0 12.1448 1.49128   7
  -4 -13   0 57.5726 3.39666   4
  -4 -13   0 50.8919 4.37204   3
  -4 -13   0 56.9055 3.21311   7
  -4 -13   0 56.1973 3.19032   7
   4  13   0 59.0183 2.75284   6
   4  13   0 62.6842 4.71554   8
   4  13   0 60.2218 4.36930   5
   4  13   0 60.5283 4.52173   2
   4  13   0 59.8128 3.13727   7
   4  13   0 54.3472 3.07313   7
   4  13   0 51.8495 2.75150   6
  -5 -13   0 74.5492 3.58794   4
  -5 -13   0 64.2948 3.68102   7
  -5 -13   0 71.2188 4.77844   3
  -5 -13   0 67.0776 3.55539   7
   5  13   0 65.5311 5.01383   2
   5  13   0 65.2304 3.60448   7
   5  13   0 60.9902 3.53519   7
   5  13   0 69.5327 2.80739   6
   5  13   0 63.5402 4.53734   5
   5  13   0 71.8594 5.12837   8
   5  13   0 66.2058 2.84104   6
  -6 -13   0 11.0027 2.91229   3
  -6 -13   0 10.4762 2.68917   5
  -6 -13   0 9.73659 1.41598   4
  -6 -13   0 9.06393 1.84394   7
  -6 -13   0 11.8869 1.95990   7
   6  13   0 8.37592 1.71701   7
   6  13   0 12.4029 1.83451   7
   6  13   0 8.39357 2.45377   5
   6  13   0 14.9348 2.94905   8
   6  13   0 10.0384 2.93913   2
  -7 -13   0 5.70812 1.03318   4
  -7 -13   0 4.52940 2.43609   5
  -7 -13   0 5.39658 2.55973   3
  -7 -13   0 5.34095 1.89351   7
  -7 -13   0 4.60602 1.87763   7
   7  13   0 7.74505 2.92680   8
   7  13   0 6.53130 3.00805   2
   7  13   0 5.33008 2.29078   5
   7  13   0 7.84107 1.92286   7
   7  13   0 6.15302 1.81768   7
   7  13   0 4.00654 2.39872   8
  -8 -13   0 23.6656 3.19245   5
  -8 -13   0 20.1836 3.14732   3
  -8 -13   0 21.0437 2.52096   7
  -8 -13   0 19.2018 2.43641   7
   8  13   0 30.3156 3.99751   2
   8  13   0 22.5668 2.40136   7
   8  13   0 22.9330 3.02914   5
   8  13   0 23.3566 3.14266   8
   8  13   0 17.0531 3.18489   8
   8  13   0 18.2749 2.44919   7
  -9 -13   0 12.1873 3.08087   3
  -9 -13   0 11.0196 2.84730   5
  -9 -13   0 11.8961 2.36641   7
  -9 -13   0 11.9839 2.44942   7
   9  13   0 10.3530 3.47751   2
   9  13   0 11.1688 2.36367   7
   9  13   0 15.1810 3.28620   8
 -10 -13   0 3.49451 2.84659   3
 -10 -13   0 3.28317 2.22266   7
 -10 -13   0 2.87427 2.65768   5
 -10 -13   0 2.24278 2.01207   7
  10  13   0 2.61920 3.46711   2
  10  13   0 1.48166 2.27486   7
  10  13   0 3.41330 3.05322   8
 -11 -13   0 0.23048 2.13284   7
 -11 -13   0 0.43536 2.80359   5
 -11 -13   0 5.97886 3.00162   3
 -11 -13   0 0.42877 2.63854   7
  11  13   0 4.36196 3.65036   2
  11  13   0 1.74670 2.12619   7
  11  13   0 0.81918 3.04975   8
 -12 -13   0 6.09812 2.89163   7
 -12 -13   0 4.23390 3.15549   5
 -12 -13   0 1.42924 2.96502   3
 -12 -13   0 1.07654 2.56872   7
  12  13   0 1.77244 2.55973   7
  12  13   0 5.02784 3.96178   2
  12  13   0 8.89119 3.32624   8
 -13 -13   0 5.61639 3.38353   5
 -13 -13   0 6.22948 3.41643   3
 -13 -13   0 6.07812 2.65556   7
 -13 -13   0 5.49144 3.15970   7
  13  13   0 5.07013 2.49927   7
  13  13   0 8.60397 3.42984   8
  13  13   0 9.27358 4.29515   2
 -14 -13   0 -2.6913 3.00538   3
 -14 -13   0 1.76042 3.26195   5
 -14 -13   0 1.60767 2.76388   7
  14  13   0 -4.7324 2.23611   7
  14  13   0 -0.8060 3.87931   2
  14  13   0 -0.6202 3.17162   8
 -15 -13   0 7.03097 3.73605   3
 -15 -13   0 10.3830 3.67628   5
 -15 -13   0 5.62298 3.56051   7
  15  13   0 4.05072 4.51038   2
  15  13   0 13.1686 3.71712   8
  15  13   0 -0.1080 2.68347   7
 -16 -13   0 8.14792 3.85421   5
 -16 -13   0 7.74963 3.49464   7
 -16 -13   0 11.7535 3.97854   3
 -16 -13   0 7.50448 3.06731   7
  16  13   0 11.3843 3.92510   8
  16  13   0 8.48443 3.63604   7
  16  13   0 15.9006 4.89730   2
 -17 -13   0 7.81770 3.59812   7
 -17 -13   0 14.6061 4.04028   5
 -17 -13   0 12.9091 4.16166   3
  17  13   0 8.68998 3.76830   8
  17  13   0 4.11001 6.26847   7
  17  13   0 11.6594 5.03578   2
 -18 -13   0 -2.3774 3.69564   3
 -18 -13   0 4.89504 4.17782   7
 -18 -13   0 0.56317 3.68063   5
  18  13   0 1.51145 4.49482   2
  18  13   0 -1.7687 3.33976   8
  13 -14   0 1.88569 2.96909   7
  13 -14   0 3.85470 4.54368   4
  13 -14   0 -2.4365 2.95704   7
  13 -14   0 1.85337 3.53957   6
 -13  14   0 1.80769 3.76432   3
 -13  14   0 -0.3197 3.86733   5
  12 -14   0 17.7324 3.41624   7
  12 -14   0 15.3768 5.07027   4
  12 -14   0 19.5802 3.36265   7
  12 -14   0 22.1043 4.29054   6
 -12  14   0 20.6808 4.19441   3
 -12  14   0 25.0392 4.63171   5
  11 -14   0 -4.2278 3.69972   4
  11 -14   0 -3.9494 2.39655   7
  11 -14   0 -0.9015 3.20192   6
  11 -14   0 -3.0083 2.47771   7
 -11  14   0 -0.2215 3.78229   7
 -11  14   0 5.35185 3.63250   3
 -11  14   0 -6.2664 3.45065   5
  10 -14   0 2.56007 3.75394   4
  10 -14   0 -2.2580 3.05381   6
  10 -14   0 1.80017 2.50390   7
  10 -14   0 -0.2951 2.27657   7
 -10  14   0 3.97964 3.40872   3
 -10  14   0 -0.6372 3.49512   5
 -10  14   0 -0.2262 1.04163   8
 -10  14   0 2.61044 2.40922   7
 -10  14   0 0.53302 1.20365   8
   9 -14   0 1.17920 2.21523   7
   9 -14   0 1.25725 2.37123   7
   9 -14   0 1.69995 3.02160   6
   9 -14   0 -3.9893 3.53507   4
  -9  14   0 0.11202 2.06590   7
  -9  14   0 -2.8554 3.36320   5
  -9  14   0 4.91374 3.35794   3
  -9  14   0 1.95098 1.58516   8
   8 -14   0 9.66293 3.25827   6
   8 -14   0 10.6981 3.84565   4
   8 -14   0 8.01096 2.29131   7
   8 -14   0 11.7774 2.34484   7
  -8  14   0 5.28310 1.96893   8
  -8  14   0 12.9848 3.68963   5
  -8  14   0 4.48178 2.18712   7
  -8  14   0 8.62628 3.37756   3
   7 -14   0 20.7600 3.45617   6
   7 -14   0 19.3673 2.48055   7
   7 -14   0 23.8035 4.08646   4
   7 -14   0 19.7311 2.56326   7
  -7  14   0 22.0551 3.69160   3
  -7  14   0 23.1126 3.87739   5
  -7  14   0 16.7832 2.46976   8
  -7  14   0 21.3454 2.50578   7
   6 -14   0 -2.3863 1.73270   7
   6 -14   0 -2.2286 1.79420   7
   6 -14   0 1.18063 2.63318   6
   6 -14   0 3.15685 3.32856   4
  -6  14   0 1.93314 2.94911   5
  -6  14   0 4.41325 2.09078   8
  -6  14   0 -0.7148 1.68348   7
   5 -14   0 7.80843 2.66712   6
   5 -14   0 4.69505 1.77946   7
   5 -14   0 4.58646 3.21965   4
   5 -14   0 6.38494 1.85028   7
  -5  14   0 10.8015 2.26738   8
  -5  14   0 8.21528 2.53968   6
  -5  14   0 6.49957 0.85966   2
  -5  14   0 4.29299 3.02413   5
  -5  14   0 5.81414 0.81294   2
  -5  14   0 3.85006 1.61932   7
   4 -14   0 4.92799 1.64046   7
   4 -14   0 2.09529 2.40275   6
   4 -14   0 6.80832 3.01250   4
   4 -14   0 4.97712 1.71013   7
  -4  14   0 4.57702 2.34480   6
  -4  14   0 3.18094 1.54430   7
  -4  14   0 5.58098 2.20848   8
  -4  14   0 5.05008 1.06910   2
  -4  14   0 4.93528 2.88282   5
  -4  14   0 4.56344 0.98195   2
   3 -14   0 15.4379 3.12239   4
   3 -14   0 11.1378 2.42925   6
   3 -14   0 12.9814 1.75645   7
   3 -14   0 10.3913 1.67250   7
  -3  14   0 14.1838 2.52157   8
  -3  14   0 10.2268 1.38134   2
  -3  14   0 11.4479 2.41513   6
  -3  14   0 11.6575 3.11359   5
  -3  14   0 12.7171 1.63984   7
  -3  14   0 13.2103 1.48415   2
   2 -14   0 42.2538 3.72405   6
   2 -14   0 37.4855 3.84130   4
   2 -14   0 36.1999 2.57177   7
   2 -14   0 36.3686 2.61215   7
  -2  14   0 38.4124 3.39391   8
  -2  14   0 33.9444 2.47005   7
  -2  14   0 40.5492 2.72669   2
  -2  14   0 38.8724 3.61133   5
  -2  14   0 40.1413 2.62509   2
  -2  14   0 36.9993 3.94592   5
  -2  14   0 33.9676 3.01687   6
  -2  14   0 32.6553 2.38786   7
   1 -14   0 3.20994 1.22784   7
   1 -14   0 0.55446 1.23514   7
   1 -14   0 4.59867 2.57235   4
  -1  14   0 4.90757 1.19905   7
  -1  14   0 1.29176 2.26622   5
  -1  14   0 0.80218 1.08626   7
  -1  14   0 0.89767 1.75059   6
  -1  14   0 5.53447 2.33282   8
  -1  14   0 1.45982 1.37327   2
  -1  14   0 2.08420 2.69713   5
  -1  14   0 4.34226 1.50586   2
   0 -14   0 59.9134 2.98643   7
   0 -14   0 55.0518 4.36168   4
   0  14   0 56.8263 3.56173   2
   0  14   0 52.7605 4.61194   8
   0  14   0 56.7767 3.48569   2
   0  14   0 55.9501 2.80233   7
   0  14   0 57.7342 3.57751   6
   0  14   0 58.8352 2.86654   7
   0  14   0 54.1357 4.37342   5
  -1 -14   0 2.05823 2.50263   3
  -1 -14   0 1.76103 2.14366   4
  -1 -14   0 6.04782 1.28472   7
  -1 -14   0 3.20776 1.24375   7
   1  14   0 2.64640 1.06515   7
   1  14   0 3.59698 1.76933   2
   1  14   0 2.83519 2.38968   8
   1  14   0 1.60259 1.43997   6
   1  14   0 7.58643 2.35479   5
   1  14   0 2.35161 1.11976   7
   1  14   0 5.00008 1.69148   2
  -2 -14   0 0.81844 1.23111   7
  -2 -14   0 1.97775 2.05922   4
  -2 -14   0 0.52120 2.50755   3
  -2 -14   0 0.31110 1.24546   7
   2  14   0 1.64988 1.11271   7
   2  14   0 -0.4217 1.84611   2
   2  14   0 -1.3994 2.28789   8
   2  14   0 2.42796 1.75925   2
   2  14   0 1.50208 1.27747   6
   2  14   0 -1.0452 1.92682   5
   2  14   0 0.40320 1.09099   7
  -3 -14   0 42.0764 2.68037   7
  -3 -14   0 46.8837 4.29038   3
  -3 -14   0 41.3129 3.35387   4
  -3 -14   0 39.0146 2.63711   7
   3  14   0 46.4875 3.96074   8
   3  14   0 39.1450 2.50877   7
   3  14   0 42.3268 3.94246   2
   3  14   0 42.6209 2.55186   7
   3  14   0 38.5921 2.62163   6
   3  14   0 48.6659 4.17653   5
  -4 -14   0 25.4433 2.40396   7
  -4 -14   0 36.2400 3.67627   3
  -4 -14   0 27.7315 2.60717   4
  -4 -14   0 35.6721 2.59643   7
   4  14   0 27.4338 2.38744   7
   4  14   0 33.5180 3.30098   5
   4  14   0 29.5035 3.54819   8
   4  14   0 27.3386 2.08672   6
   4  14   0 31.6184 2.46712   7
   4  14   0 27.4873 3.21164   2
   4  14   0 33.1206 2.07811   6
  -5 -14   0 -1.9580 2.62085   3
  -5 -14   0 0.75520 1.54133   7
  -5 -14   0 -1.1371 1.46137   4
  -5 -14   0 2.27070 1.54682   7
   5  14   0 -0.8216 0.70247   6
   5  14   0 1.51620 2.45680   2
   5  14   0 0.46223 0.81740   6
   5  14   0 -0.4292 1.37326   7
   5  14   0 -0.3328 1.45277   7
   5  14   0 4.84075 2.78874   8
   5  14   0 0.37300 2.13181   5
  -6 -14   0 42.5072 3.19103   7
  -6 -14   0 44.5219 3.17566   7
  -6 -14   0 40.3566 2.65460   4
  -6 -14   0 36.3973 3.95228   3
   6  14   0 34.5686 2.87607   7
   6  14   0 40.2513 4.09901   2
   6  14   0 42.7259 3.08649   7
   6  14   0 40.2139 3.72381   8
   6  14   0 37.2774 4.04630   8
   6  14   0 33.8874 3.56663   5
  -7 -14   0 3.68862 1.86223   7
  -7 -14   0 3.00314 2.65897   3
  -7 -14   0 7.13746 2.74690   5
  -7 -14   0 6.57751 1.18248   4
  -7 -14   0 7.97960 1.89898   7
   7  14   0 5.60578 3.05756   2
   7  14   0 6.61413 2.88446   8
   7  14   0 7.30772 1.91307   7
  -8 -14   0 35.3748 3.31738   7
  -8 -14   0 35.5452 3.88715   3
  -8 -14   0 31.4722 1.52043   4
  -8 -14   0 32.9982 3.77506   5
  -8 -14   0 29.6311 2.90338   7
   8  14   0 32.4016 4.16859   2
   8  14   0 36.3112 4.09918   8
   8  14   0 33.1666 3.18186   7
  -9 -14   0 18.5055 2.65380   7
  -9 -14   0 22.6388 3.54718   3
  -9 -14   0 22.4086 2.65832   7
  -9 -14   0 21.2843 3.37497   5
   9  14   0 22.4959 3.98239   2
   9  14   0 19.9425 2.63719   7
   9  14   0 11.5592 3.26744   8
 -10 -14   0 26.5996 3.17206   7
 -10 -14   0 25.3380 3.75549   5
 -10 -14   0 26.1418 3.05708   7
 -10 -14   0 38.4661 4.07251   3
  10  14   0 29.0232 3.06571   7
  10  14   0 36.2079 4.12475   8
  10  14   0 28.5442 4.50228   2
 -11 -14   0 52.0359 4.55972   7
 -11 -14   0 60.7499 5.57624   5
 -11 -14   0 49.2753 4.96280   3
 -11 -14   0 52.1468 4.74864   7
  11  14   0 57.0047 5.04487   8
  11  14   0 55.4837 5.72120   2
  11  14   0 53.3003 4.09441   7
 -12 -14   0 133.835 6.94093   7
 -12 -14   0 140.482 7.97297   5
 -12 -14   0 135.958 7.10506   7
 -12 -14   0 140.876 8.02908   3
  12  14   0 153.445 7.37189   7
  12  14   0 141.546 8.32582   8
  12  14   0 129.288 8.82270   2
 -13 -14   0 15.8312 3.22204   7
 -13 -14   0 15.9279 3.76398   5
 -13 -14   0 15.3244 3.15115   7
 -13 -14   0 13.8409 3.86126   3
  13  14   0 12.3854 3.17552   7
  13  14   0 23.7034 4.75658   2
  13  14   0 17.1423 3.83945   8
 -14 -14   0 14.2273 3.85405   3
 -14 -14   0 5.02105 3.10270   7
 -14 -14   0 15.3113 3.75116   5
 -14 -14   0 7.01102 3.30578   7
  14  14   0 9.71076 4.52098   2
  14  14   0 1.96085 3.40977   8
  14  14   0 8.71739 3.15655   7
 -15 -14   0 101.042 6.34258   7
 -15 -14   0 86.2257 6.97880   3
 -15 -14   0 107.598 7.46937   5
 -15 -14   0 101.776 6.59658   7
  15  14   0 96.9065 6.29105   7
  15  14   0 94.6502 7.32038   8
  15  14   0 102.658 8.63341   2
 -16 -14   0 0.75900 3.58699   7
 -16 -14   0 3.24158 3.64585   5
 -16 -14   0 -0.3084 3.61712   3
 -16 -14   0 6.86085 2.75299   7
  16  14   0 -0.9926 2.58310   7
  16  14   0 5.11957 4.35055   2
  16  14   0 1.80674 3.63148   8
 -17 -14   0 9.05574 3.92302   5
 -17 -14   0 4.65695 3.77971   7
 -17 -14   0 4.36624 3.91150   3
  17  14   0 14.0648 5.08490   2
  17  14   0 1.07410 3.59159   8
  12 -15   0 11.2428 3.20518   7
  12 -15   0 9.02932 3.04829   7
  12 -15   0 15.7515 4.28319   6
  12 -15   0 11.7830 4.93027   4
 -12  15   0 12.5920 4.11633   3
  11 -15   0 28.4059 5.20794   4
  11 -15   0 28.7378 3.44935   7
  11 -15   0 27.8071 4.44742   6
  11 -15   0 27.1096 3.46075   7
 -11  15   0 29.7252 4.54884   3
 -11  15   0 20.2774 4.75795   5
  10 -15   0 10.5665 3.67095   6
  10 -15   0 21.7610 4.69577   4
  10 -15   0 10.8454 2.83246   7
  10 -15   0 6.86384 2.68064   7
 -10  15   0 10.7898 1.61745   8
 -10  15   0 14.3417 4.22344   5
 -10  15   0 13.9077 4.04100   3
 -10  15   0 13.5782 1.63329   8
   9 -15   0 4.49249 2.37077   7
   9 -15   0 0.30895 2.07761   7
   9 -15   0 -1.1027 3.78374   4
   9 -15   0 3.24176 3.18203   6
  -9  15   0 -0.2024 3.35170   3
  -9  15   0 0.22210 3.59207   5
  -9  15   0 -0.7102 1.35312   8
  -9  15   0 3.26545 1.68860   8
  -9  15   0 1.43908 2.12186   7
   8 -15   0 4.13772 3.65296   4
   8 -15   0 2.59709 2.14699   7
   8 -15   0 0.76771 2.96569   6
   8 -15   0 0.86029 2.19442   7
  -8  15   0 -0.8201 3.41283   5
  -8  15   0 4.00757 2.05788   7
  -8  15   0 1.40220 1.92479   8
  -8  15   0 0.29465 3.25757   3
   7 -15   0 18.9573 3.48180   6
   7 -15   0 15.5243 2.38234   7
   7 -15   0 18.2079 4.14833   4
   7 -15   0 20.5386 2.51516   7
  -7  15   0 19.2041 3.98049   5
  -7  15   0 19.0450 2.37129   7
  -7  15   0 18.6480 2.58659   8
  -7  15   0 18.0758 3.77530   3
   6 -15   0 26.4059 3.58329   6
   6 -15   0 32.0781 3.00535   7
   6 -15   0 27.1942 2.63072   7
   6 -15   0 33.3243 4.59740   4
  -6  15   0 23.2151 2.39000   7
  -6  15   0 32.0041 4.18851   5
  -6  15   0 22.3249 2.82001   8
   5 -15   0 32.4569 3.03578   7
   5 -15   0 32.5292 4.36779   4
   5 -15   0 32.8019 2.66193   7
   5 -15   0 33.6005 3.70855   6
  -5  15   0 31.1738 3.20413   8
  -5  15   0 31.5313 2.76624   7
  -5  15   0 37.0865 4.23255   5
   4 -15   0 -0.5487 2.99700   4
   4 -15   0 -0.2475 1.58611   7
   4 -15   0 1.07314 2.40725   6
   4 -15   0 -0.2135 1.47597   7
  -4  15   0 0.97186 0.69931   2
  -4  15   0 0.86770 0.74500   2
  -4  15   0 3.38625 2.28451   6
  -4  15   0 3.55875 2.25947   8
  -4  15   0 0.85099 2.92247   5
  -4  15   0 -0.2384 1.37897   7
   3 -15   0 95.3388 5.64157   6
   3 -15   0 100.778 4.51929   7
   3 -15   0 99.6027 4.47177   7
   3 -15   0 103.591 6.45575   4
  -3  15   0 90.2857 6.36575   5
  -3  15   0 98.7413 4.22842   2
  -3  15   0 98.2650 4.39335   7
  -3  15   0 104.917 5.55693   6
  -3  15   0 98.6373 4.18344   2
  -3  15   0 97.8479 5.62347   8
   2 -15   0 135.272 5.64669   7
   2 -15   0 144.334 7.41105   4
   2 -15   0 155.341 6.88639   6
   2 -15   0 147.753 5.72122   7
  -2  15   0 140.243 5.85095   2
  -2  15   0 136.437 7.02603   8
  -2  15   0 131.949 5.59739   7
  -2  15   0 141.897 6.70704   6
  -2  15   0 136.461 5.79450   2
  -2  15   0 146.922 7.72853   5
   1 -15   0 71.8758 3.29973   7
   1 -15   0 67.6530 4.93745   4
  -1  15   0 67.5636 3.67107   2
  -1  15   0 72.1679 5.42755   5
  -1  15   0 69.0755 4.79432   8
  -1  15   0 67.8089 3.18791   7
  -1  15   0 67.1874 4.21196   6
  -1  15   0 60.3661 3.69508   2
   0 -15   0 86.3209 3.77765   7
   0 -15   0 91.8586 5.36804   4
   0 -15   0 86.1630 3.78127   7
   0  15   0 87.2668 5.63955   8
   0  15   0 89.6755 4.54506   2
   0  15   0 81.1412 3.63627   7
   0  15   0 88.1897 5.90546   5
   0  15   0 85.1059 3.64743   7
   0  15   0 90.4225 4.47028   2
   0  15   0 83.1058 4.53858   6
  -1 -15   0 51.6752 2.72281   7
  -1 -15   0 51.4285 4.17045   4
  -1 -15   0 58.3579 4.65107   3
  -1 -15   0 49.7338 2.71809   7
   1  15   0 46.5849 3.27284   6
   1  15   0 51.0876 3.57047   2
   1  15   0 45.3984 3.59689   2
   1  15   0 50.2505 2.54948   7
   1  15   0 49.2523 2.50225   7
   1  15   0 52.2392 4.78480   8
  -2 -15   0 39.7219 3.97066   3
  -2 -15   0 39.7766 3.70660   4
  -2 -15   0 40.5294 2.49570   7
  -2 -15   0 41.1749 2.54383   7
   2  15   0 42.8063 2.91047   6
   2  15   0 39.6264 2.35947   7
   2  15   0 44.0146 3.76579   2
   2  15   0 39.2889 3.92852   8
   2  15   0 40.4358 2.32535   7
   2  15   0 35.3816 3.10732   2
  -3 -15   0 8.96653 1.49271   7
  -3 -15   0 6.18011 2.90954   3
  -3 -15   0 11.8354 2.35817   4
  -3 -15   0 8.48888 1.51913   7
   3  15   0 10.3905 1.40805   7
   3  15   0 10.4454 2.41775   2
   3  15   0 7.42060 1.46310   6
   3  15   0 11.5487 3.12641   8
   3  15   0 7.30218 1.31133   7
  -4 -15   0 15.9492 1.83541   7
  -4 -15   0 16.7678 1.83366   7
  -4 -15   0 16.9348 3.17432   3
  -4 -15   0 10.7298 2.14210   4
   4  15   0 19.2994 3.27657   8
   4  15   0 18.8680 2.02084   7
   4  15   0 14.3848 2.75117   2
   4  15   0 15.7240 1.70299   7
   4  15   0 15.3592 1.45601   6
   4  15   0 16.0772 1.49165   6
  -5 -15   0 -1.1570 2.65312   3
  -5 -15   0 4.16998 1.63795   7
  -5 -15   0 2.01411 1.61443   4
  -5 -15   0 1.98665 1.57717   7
   5  15   0 -0.7731 1.40379   7
   5  15   0 0.66449 0.74952   6
   5  15   0 0.66414 2.64631   8
   5  15   0 0.01366 0.83546   6
   5  15   0 2.54569 2.58459   2
  -6 -15   0 36.0815 2.66984   4
  -6 -15   0 39.3344 2.97490   7
  -6 -15   0 26.3506 3.96774   3
  -6 -15   0 36.1020 2.97537   7
   6  15   0 29.8728 2.79858   7
   6  15   0 32.3782 3.86363   8
   6  15   0 26.7309 3.77249   2
  -7 -15   0 4.24485 1.93501   7
  -7 -15   0 3.71434 1.24758   4
  -7 -15   0 3.86426 1.82769   7
  -7 -15   0 4.70639 3.02113   3
   7  15   0 5.94983 3.15142   8
   7  15   0 4.08065 3.13703   2
   7  15   0 1.72926 1.79261   7
  -8 -15   0 0.24580 0.74243   4
  -8 -15   0 -0.6156 1.88942   7
  -8 -15   0 2.00272 1.93450   7
  -8 -15   0 4.75270 2.90938   5
  -8 -15   0 0.29704 2.80023   3
   8  15   0 1.19201 3.16431   2
   8  15   0 1.62067 1.74292   7
   8  15   0 2.88133 3.02923   8
  -9 -15   0 2.28433 2.19989   7
  -9 -15   0 2.09897 2.15116   7
  -9 -15   0 3.21333 3.04234   3
  -9 -15   0 0.02928 2.89045   5
   9  15   0 1.53948 3.19440   8
   9  15   0 0.38712 2.01402   7
   9  15   0 0.92250 3.32139   2
 -10 -15   0 -0.0395 2.89372   5
 -10 -15   0 8.19103 3.20954   3
 -10 -15   0 1.17019 2.28613   7
 -10 -15   0 4.54983 2.44724   7
  10  15   0 4.11275 2.24242   7
  10  15   0 -0.9045 3.40549   2
  10  15   0 6.46129 3.28427   8
 -11 -15   0 8.48848 2.74337   7
 -11 -15   0 9.99345 2.45578   7
 -11 -15   0 14.0406 3.74490   3
 -11 -15   0 7.62900 3.42950   5
  11  15   0 14.6275 2.67732   7
  11  15   0 10.6197 4.22351   2
  11  15   0 8.75649 3.58421   8
 -12 -15   0 7.74055 2.89714   7
 -12 -15   0 5.46492 3.36189   5
 -12 -15   0 5.01633 3.44449   3
 -12 -15   0 8.11896 2.67285   7
  12  15   0 6.91634 3.51864   8
  12  15   0 4.81992 4.00632   2
  12  15   0 10.0530 2.82500   7
 -13 -15   0 3.00587 3.50917   3
 -13 -15   0 1.04955 3.10656   5
 -13 -15   0 -3.1045 2.47479   7
 -13 -15   0 4.06986 2.51418   7
  13  15   0 0.22405 2.61807   7
  13  15   0 -4.4151 3.26263   8
 -14 -15   0 -5.2523 3.10707   5
 -14 -15   0 1.16552 2.82809   7
 -14 -15   0 7.89514 3.05492   7
 -14 -15   0 -2.2677 3.54435   3
  14  15   0 -9.9570 3.83323   2
  14  15   0 6.17802 3.63610   8
  14  15   0 -4.6286 2.62538   7
 -15 -15   0 -0.8211 3.04854   7
 -15 -15   0 0.78606 3.79108   3
 -15 -15   0 -2.6842 3.13849   7
 -15 -15   0 2.42535 3.53080   5
  15  15   0 -4.5755 3.96439   2
  15  15   0 -0.7107 2.89970   7
  15  15   0 0.77226 3.55923   8
 -16 -15   0 4.42770 3.88640   3
 -16 -15   0 3.91147 3.65307   5
 -16 -15   0 -0.5238 3.03818   7
 -16 -15   0 3.07011 3.14015   7
  16  15   0 3.55176 3.70665   8
  16  15   0 -0.6370 4.33316   2
 -17 -15   0 -3.3634 3.77256   3
 -17 -15   0 6.06556 3.80817   7
 -17 -15   0 -3.7757 3.38645   5
  17  15   0 -1.9735 4.43001   2
  17  15   0 -0.0188 3.62193   8
  11 -16   0 74.5452 6.42139   6
  11 -16   0 73.3186 5.31180   7
  11 -16   0 57.8106 6.77429   4
 -11  16   0 67.2777 6.11256   3
 -11  16   0 69.3097 6.63953   5
  10 -16   0 1.62538 2.45181   7
  10 -16   0 2.00481 2.55584   7
  10 -16   0 0.59912 3.63972   6
  10 -16   0 4.64353 4.62254   4
 -10  16   0 -0.2002 1.32724   8
 -10  16   0 -1.2306 3.63508   3
 -10  16   0 -0.9603 3.89973   5
   9 -16   0 20.5480 2.79768   7
   9 -16   0 14.5447 3.83110   6
   9 -16   0 16.0350 2.74564   7
   9 -16   0 18.8447 4.88083   4
  -9  16   0 15.2932 4.24373   5
  -9  16   0 11.7022 4.08641   3
  -9  16   0 15.4477 2.17303   8
   8 -16   0 -2.9426 3.56098   4
   8 -16   0 1.43636 2.11708   7
   8 -16   0 0.83298 2.12109   7
   8 -16   0 -0.8381 3.07856   6
  -8  16   0 -3.4570 3.33101   5
  -8  16   0 -0.3155 3.51727   3
  -8  16   0 0.54455 1.94592   7
  -8  16   0 -2.0820 1.50109   8
  -8  16   0 0.60507 1.97239   8
   7 -16   0 5.38085 2.01660   7
   7 -16   0 2.13425 2.99116   6
   7 -16   0 3.69834 3.87776   4
   7 -16   0 3.98066 2.10874   7
  -7  16   0 2.85766 3.44322   3
  -7  16   0 4.62906 1.82985   7
  -7  16   0 0.21786 3.40217   5
  -7  16   0 6.76393 2.34797   8
   6 -16   0 2.79835 2.92172   6
   6 -16   0 2.37581 1.89647   7
   6 -16   0 12.6766 4.05839   4
   6 -16   0 5.92749 1.92132   7
  -6  16   0 5.64897 3.45134   3
  -6  16   0 7.16608 3.54616   5
  -6  16   0 5.54549 2.39902   8
  -6  16   0 3.71501 1.72857   7
   5 -16   0 0.71769 2.57430   6
   5 -16   0 0.37451 1.69273   7
   5 -16   0 3.14734 3.39497   4
   5 -16   0 -0.2190 1.60465   7
  -5  16   0 -0.8326 3.22344   5
  -5  16   0 2.95466 1.54429   7
  -5  16   0 1.65419 2.28533   8
   4 -16   0 0.05137 2.39792   6
   4 -16   0 -1.8274 1.42374   7
   4 -16   0 -1.8570 1.42936   7
   4 -16   0 4.00962 3.37808   4
  -4  16   0 -1.8406 2.22577   8
  -4  16   0 -0.0500 3.14015   5
  -4  16   0 -0.7246 1.26612   7
   3 -16   0 -2.4237 1.33986   7
   3 -16   0 -0.6568 2.35715   6
   3 -16   0 1.50800 1.32852   7
   3 -16   0 1.45270 3.11162   4
  -3  16   0 0.85488 0.88742   2
  -3  16   0 1.04712 0.89288   2
  -3  16   0 0.03215 1.15517   7
  -3  16   0 -2.2589 2.12348   6
  -3  16   0 0.55897 2.34181   8
  -3  16   0 2.78670 3.04751   5
   2 -16   0 0.75810 1.24020   7
   2 -16   0 1.01550 3.01661   4
  -2  16   0 3.87780 3.05459   5
  -2  16   0 2.00635 1.24698   2
  -2  16   0 -0.0872 1.96727   6
  -2  16   0 3.82205 1.10226   7
  -2  16   0 -1.4831 1.16110   2
  -2  16   0 3.77713 2.58588   8
   1 -16   0 4.69656 2.90832   4
   1 -16   0 2.45820 1.16906   7
  -1  16   0 -0.1046 1.89060   6
  -1  16   0 5.84869 3.10314   5
  -1  16   0 1.60355 2.52454   8
  -1  16   0 2.22629 1.49633   2
  -1  16   0 2.41707 1.41085   2
  -1  16   0 3.12721 0.89518   7
   0 -16   0 23.3199 1.89761   7
   0 -16   0 16.5777 3.20802   4
   0 -16   0 21.3243 1.84407   7
   0  16   0 19.1898 3.58193   5
   0  16   0 20.2927 2.19477   2
   0  16   0 19.0110 2.23825   2
   0  16   0 16.9278 2.31384   6
   0  16   0 19.0625 1.56500   7
   0  16   0 19.9098 3.32818   8
  -1 -16   0 0.30672 2.53782   4
  -1 -16   0 1.32006 1.03226   7
  -1 -16   0 1.39033 1.11959   7
   1  16   0 -0.6956 1.44356   6
   1  16   0 1.60577 1.81485   2
   1  16   0 0.34334 1.66931   2
   1  16   0 2.80677 2.69970   8
   1  16   0 0.83322 0.81644   7
  -2 -16   0 49.7013 4.14118   4
  -2 -16   0 47.7703 2.61576   7
  -2 -16   0 47.7897 2.61911   7
  -2 -16   0 47.4038 4.59059   3
   2  16   0 43.5101 3.14366   6
   2  16   0 47.8481 4.40884   8
   2  16   0 47.2586 2.42497   7
   2  16   0 46.3010 3.64707   2
   2  16   0 49.7000 3.97994   2
  -3 -16   0 27.8609 3.84634   3
  -3 -16   0 30.6797 3.11467   4
  -3 -16   0 27.6648 2.31123   7
  -3 -16   0 26.9797 2.27335   7
   3  16   0 26.3236 2.45440   6
   3  16   0 26.5006 2.04603   7
   3  16   0 23.4464 2.81213   2
   3  16   0 26.5039 3.77340   8
   3  16   0 28.9983 3.24993   2
  -4 -16   0 49.1896 4.61344   3
  -4 -16   0 49.1118 3.78131   4
  -4 -16   0 50.5217 3.02539   7
  -4 -16   0 51.4064 3.05640   7
   4  16   0 49.6874 2.87342   7
   4  16   0 50.4734 4.62158   8
   4  16   0 47.9594 2.76521   6
   4  16   0 56.8006 4.67723   2
   4  16   0 46.3621 2.75515   6
  -5 -16   0 31.9635 3.99290   3
  -5 -16   0 35.6166 3.23363   4
  -5 -16   0 42.8716 2.91471   7
  -5 -16   0 36.4541 2.84843   7
   5  16   0 34.9842 1.87764   6
   5  16   0 36.6785 2.69498   7
   5  16   0 34.5035 3.87998   2
   5  16   0 35.8089 1.93455   6
   5  16   0 36.8272 4.22198   8
  -6 -16   0 10.0663 1.96634   7
  -6 -16   0 9.43244 1.84998   4
  -6 -16   0 7.67250 1.91204   7
  -6 -16   0 9.13399 3.28243   3
   6  16   0 11.0829 3.44493   8
   6  16   0 11.6263 1.82432   7
   6  16   0 13.0728 3.24391   2
  -7 -16   0 106.911 5.20644   7
  -7 -16   0 104.103 6.69081   3
  -7 -16   0 102.293 5.17216   7
  -7 -16   0 103.327 4.62318   4
   7  16   0 113.094 6.99800   8
   7  16   0 112.443 7.04252   2
   7  16   0 100.821 5.02131   7
  -8 -16   0 8.15269 2.14521   7
  -8 -16   0 8.66853 3.32839   3
  -8 -16   0 7.59345 1.03995   4
  -8 -16   0 5.83672 2.12662   7
   8  16   0 5.52684 1.91422   7
   8  16   0 8.63394 3.48841   2
   8  16   0 6.06478 3.33340   8
  -9 -16   0 14.6295 2.45917   7
  -9 -16   0 15.4753 3.48240   5
  -9 -16   0 15.7137 2.52354   7
  -9 -16   0 7.74345 3.54013   3
   9  16   0 9.78909 3.54223   8
   9  16   0 14.4451 3.93194   2
   9  16   0 11.5565 2.34418   7
 -10 -16   0 -1.8008 3.18233   3
 -10 -16   0 2.64338 2.34290   7
 -10 -16   0 -1.1627 2.80526   5
 -10 -16   0 1.59302 2.24899   7
  10  16   0 -2.8177 3.27478   8
  10  16   0 2.80101 2.25717   7
  10  16   0 1.60275 3.52817   2
 -11 -16   0 12.4599 3.96014   3
 -11 -16   0 9.74548 2.69376   7
 -11 -16   0 13.4595 3.67349   5
 -11 -16   0 11.9200 2.84825   7
  11  16   0 10.0732 3.81671   8
  11  16   0 17.2833 2.78467   7
  11  16   0 7.53843 3.98196   2
 -12 -16   0 1.77344 3.48991   3
 -12 -16   0 2.57311 2.61486   7
 -12 -16   0 -2.3404 2.48520   7
 -12 -16   0 -1.0600 3.20162   5
  12  16   0 -3.6333 2.31903   7
  12  16   0 -1.7914 3.41319   8
  12  16   0 2.81693 3.96748   2
 -13 -16   0 44.6148 5.21754   3
 -13 -16   0 43.0237 4.23931   7
 -13 -16   0 44.5939 4.95993   5
 -13 -16   0 40.8081 4.11804   7
  13  16   0 45.2582 5.80463   2
  13  16   0 36.2916 4.95083   8
  13  16   0 41.3520 4.00059   7
 -14 -16   0 65.0311 6.27284   3
 -14 -16   0 74.3182 5.42513   7
 -14 -16   0 80.4462 6.82124   5
 -14 -16   0 71.3411 5.95082   7
  14  16   0 69.9950 7.05443   2
  14  16   0 82.2485 7.17324   8
  14  16   0 65.9046 5.36929   7
 -15 -16   0 0.18227 3.68376   3
 -15 -16   0 -0.5527 3.58549   5
 -15 -16   0 -0.1140 3.09324   7
 -15 -16   0 0.18401 3.17188   7
  15  16   0 5.78755 4.51068   2
  15  16   0 -3.9998 3.47570   8
 -16 -16   0 0.49598 3.61033   5
 -16 -16   0 5.59409 3.98824   3
 -16 -16   0 9.72158 3.64922   7
  16  16   0 9.06774 4.09117   8
  16  16   0 0.73081 4.57297   2
  10 -17   0 6.60595 3.76240   6
  10 -17   0 6.33664 2.47966   7
  10 -17   0 13.0915 5.28380   4
  10 -17   0 5.97788 2.64643   7
 -10  17   0 5.62693 4.20524   3
 -10  17   0 11.4784 4.65186   5
   9 -17   0 105.583 5.55652   7
   9 -17   0 96.6487 8.27204   4
   9 -17   0 94.2175 5.59601   7
   9 -17   0 109.352 7.22875   6
  -9  17   0 95.7923 8.08205   5
  -9  17   0 95.6950 5.05160   8
  -9  17   0 97.8849 7.58989   3
   8 -17   0 44.0072 3.74885   7
   8 -17   0 54.0702 5.99016   4
   8 -17   0 33.5242 4.44137   6
   8 -17   0 43.7159 3.91455   7
  -8  17   0 50.3592 5.51306   5
  -8  17   0 36.8868 3.31733   8
  -8  17   0 45.2725 5.29773   3
   7 -17   0 44.3204 3.48647   7
   7 -17   0 47.9740 4.82490   6
   7 -17   0 40.6936 5.57856   4
   7 -17   0 43.8390 3.49595   7
  -7  17   0 38.5035 3.48483   8
  -7  17   0 34.8096 3.20153   8
  -7  17   0 42.7642 5.10122   3
  -7  17   0 53.2928 5.42661   5
   6 -17   0 84.6125 5.99865   6
   6 -17   0 89.8611 7.20021   4
   6 -17   0 88.9463 4.38595   7
   6 -17   0 80.9027 4.43660   7
  -6  17   0 79.5903 6.97435   5
  -6  17   0 86.9709 5.47477   8
  -6  17   0 80.1132 6.73596   3
   5 -17   0 3.20726 3.68689   4
   5 -17   0 0.19745 1.48629   7
   5 -17   0 2.88075 2.75831   6
   5 -17   0 1.17966 1.62101   7
  -5  17   0 0.74630 2.41150   8
  -5  17   0 1.32699 3.46862   5
   4 -17   0 58.9951 3.30564   7
   4 -17   0 66.5078 6.03449   4
   4 -17   0 62.2489 3.24412   7
   4 -17   0 52.4140 4.88593   6
  -4  17   0 65.6894 6.07664   5
  -4  17   0 63.0339 4.96741   8
   3 -17   0 17.1284 1.66780   7
   3 -17   0 23.8658 4.07776   4
  -3  17   0 24.2570 3.29553   8
  -3  17   0 29.6372 4.21621   5
   2 -17   0 156.935 8.35425   4
   2 -17   0 150.089 5.72256   7
  -2  17   0 138.545 7.12655   6
  -2  17   0 162.637 7.72770   8
  -2  17   0 144.329 5.95464   2
  -2  17   0 147.110 5.95959   2
  -2  17   0 165.683 8.74092   5
   1 -17   0 0.14797 2.93881   4
   1 -17   0 0.23398 0.96673   7
   1 -17   0 0.41745 0.84790   7
  -1  17   0 -1.3724 2.93572   5
  -1  17   0 -0.0648 1.34107   2
  -1  17   0 -2.2523 1.78524   6
  -1  17   0 0.31480 2.64168   8
  -1  17   0 1.24200 1.34813   2
   0 -17   0 42.6561 2.06455   7
   0 -17   0 44.5370 2.11487   7
   0 -17   0 55.5072 4.65248   4
   0  17   0 45.2893 3.27261   2
   0  17   0 43.2173 4.25617   8
   0  17   0 44.0206 4.63566   5
   0  17   0 37.0312 3.49452   6
   0  17   0 48.4875 3.42887   2
  -1 -17   0 186.588 8.53633   4
  -1 -17   0 176.612 6.50214   7
  -1 -17   0 181.203 6.51950   7
   1  17   0 182.447 7.79532   2
   1  17   0 164.541 7.59862   2
   1  17   0 187.488 8.82826   8
   1  17   0 170.505 7.51157   6
  -2 -17   0 1.60328 2.56432   4
  -2 -17   0 8.25967 3.35322   3
  -2 -17   0 3.62035 1.00137   7
  -2 -17   0 4.64154 1.08343   7
   2  17   0 5.22840 0.89022   7
   2  17   0 6.17730 2.20143   2
   2  17   0 8.66452 2.07905   2
   2  17   0 8.47757 1.69697   6
   2  17   0 5.87068 3.07064   8
  -3 -17   0 26.1903 3.26835   4
  -3 -17   0 21.0106 3.95807   3
  -3 -17   0 28.0820 2.12979   7
  -3 -17   0 30.3509 2.07308   7
   3  17   0 28.7603 3.26429   2
   3  17   0 23.0300 2.87115   2
   3  17   0 25.8070 2.16825   6
   3  17   0 23.5449 1.70874   7
   3  17   0 27.0781 2.21342   6
   3  17   0 32.1421 4.03512   8
  -4 -17   0 -0.0960 2.16821   4
  -4 -17   0 0.19887 1.31523   7
  -4 -17   0 5.63583 3.39980   3
  -4 -17   0 1.14302 1.36813   7
   4  17   0 1.07316 1.13562   6
   4  17   0 2.79005 2.27079   2
   4  17   0 1.10167 1.15016   7
   4  17   0 -0.6608 3.02341   8
   4  17   0 2.36242 2.52461   2
   4  17   0 1.15880 1.20741   6
  -5 -17   0 127.310 7.13704   3
  -5 -17   0 109.113 4.95537   7
  -5 -17   0 111.455 4.94406   7
  -5 -17   0 116.606 5.57200   4
   5  17   0 110.798 6.77679   2
   5  17   0 106.559 4.21905   6
   5  17   0 114.255 7.13173   8
   5  17   0 107.252 4.20080   6
   5  17   0 109.015 4.79459   7
  -6 -17   0 0.82120 1.64906   7
  -6 -17   0 -0.7354 1.63084   7
  -6 -17   0 -2.8388 2.96139   3
  -6 -17   0 -1.2539 1.64544   4
   6  17   0 -0.5005 3.04647   8
   6  17   0 -2.1249 1.38925   7
   6  17   0 -1.8422 2.97764   2
  -7 -17   0 25.5966 2.46754   4
  -7 -17   0 29.5130 4.35300   3
  -7 -17   0 26.6454 2.59202   7
  -7 -17   0 25.6828 2.51053   7
   7  17   0 28.4493 2.46755   7
   7  17   0 26.5938 4.06481   8
   7  17   0 28.7835 4.07126   2
  -8 -17   0 1.11784 3.30069   3
  -8 -17   0 -1.7510 1.91383   7
  -8 -17   0 -0.0418 0.97258   4
  -8 -17   0 -1.4191 1.88326   7
   8  17   0 5.57263 3.48926   2
   8  17   0 3.46104 3.49490   8
   8  17   0 2.84723 1.76778   7
  -9 -17   0 3.03231 2.23611   7
  -9 -17   0 1.64788 3.61619   3
  -9 -17   0 6.53030 2.27478   7
   9  17   0 3.86037 2.00340   7
   9  17   0 7.40307 3.76308   2
   9  17   0 4.39030 3.37824   8
 -10 -17   0 -2.6713 3.34689   3
 -10 -17   0 2.86437 2.42191   7
 -10 -17   0 -1.0543 2.27125   7
  10  17   0 -0.5469 3.66448   2
  10  17   0 -1.2017 1.99958   7
  10  17   0 -0.8906 3.39751   8
 -11 -17   0 2.79043 3.29754   5
 -11 -17   0 -3.2226 2.16407   7
 -11 -17   0 4.48416 2.47345   7
 -11 -17   0 0.16535 3.68397   3
  11  17   0 0.21435 3.58930   8
  11  17   0 -0.4862 3.81229   2
  11  17   0 0.87757 2.21556   7
 -12 -17   0 1.42831 2.53085   7
 -12 -17   0 -1.4083 2.58248   7
 -12 -17   0 1.42053 3.39506   5
 -12 -17   0 3.16797 3.89057   3
  12  17   0 4.37584 2.47059   7
  12  17   0 1.49823 4.10337   2
  12  17   0 -2.4507 3.53607   8
 -13 -17   0 1.56927 3.82718   3
 -13 -17   0 4.42675 3.68060   5
 -13 -17   0 3.18066 2.92486   7
 -13 -17   0 -0.3404 2.75346   7
  13  17   0 4.13231 4.18667   2
  13  17   0 -1.4108 3.59973   8
 -14 -17   0 3.41843 3.66246   5
 -14 -17   0 7.50071 3.09721   7
 -14 -17   0 5.19042 4.10661   3
 -14 -17   0 1.95795 3.17395   7
  14  17   0 8.37691 4.09829   8
  14  17   0 5.81532 4.38659   2
 -15 -17   0 0.35473 3.62162   5
 -15 -17   0 4.32723 3.29109   7
 -15 -17   0 -5.2073 3.08907   7
 -15 -17   0 5.94037 3.98278   3
  15  17   0 -2.8788 3.74604   8
  15  17   0 5.03140 4.63562   2
   9 -18   0 2.28078 3.50029   6
   9 -18   0 5.33592 2.33089   7
   9 -18   0 4.60530 2.10895   7
   9 -18   0 2.70748 4.70742   4
  -9  18   0 6.13934 4.27054   5
  -9  18   0 5.13345 4.38896   3
   8 -18   0 21.5146 3.97449   6
   8 -18   0 18.9397 2.31131   7
   8 -18   0 9.18051 2.19395   7
   8 -18   0 11.7959 4.89243   4
  -8  18   0 22.5220 4.97307   3
  -8  18   0 16.0205 2.56986   8
  -8  18   0 10.7855 4.41525   5
   7 -18   0 6.28046 1.95735   7
   7 -18   0 7.82387 4.45732   4
   7 -18   0 7.22994 3.35469   6
   7 -18   0 3.72051 1.82412   7
  -7  18   0 3.46513 2.43262   8
  -7  18   0 11.5735 4.12836   5
  -7  18   0 3.05779 3.96878   3
   6 -18   0 7.34883 3.16213   6
   6 -18   0 6.28448 1.63196   7
   6 -18   0 4.77965 1.59181   7
   6 -18   0 4.54015 4.26772   4
  -6  18   0 9.82677 4.08065   3
  -6  18   0 2.63662 3.85391   5
  -6  18   0 2.71172 2.63235   8
   5 -18   0 -1.0278 1.30042   7
   5 -18   0 -0.2678 1.28574   7
   5 -18   0 -2.3648 3.81578   4
  -5  18   0 1.27350 3.64864   5
  -5  18   0 1.48151 2.56388   8
   4 -18   0 1.95364 3.80575   4
   4 -18   0 7.02164 1.20517   7
  -4  18   0 8.04887 3.75016   5
  -4  18   0 8.45218 2.91918   8
   3 -18   0 9.82373 0.91254   7
   3 -18   0 7.99136 3.80539   4
  -3  18   0 9.61224 2.92173   8
  -3  18   0 10.3283 3.81916   5
   2 -18   0 2.34018 3.46183   4
  -2  18   0 0.11462 3.37251   5
  -2  18   0 5.39416 2.91605   8
  -2  18   0 3.45888 0.92589   2
  -2  18   0 2.69188 0.87722   2
   1 -18   0 1.04704 3.25308   4
  -1  18   0 2.86216 2.96705   8
  -1  18   0 1.40009 1.94837   6
  -1  18   0 3.23618 1.40334   2
  -1  18   0 1.97617 1.35989   2
  -1  18   0 -0.0233 3.28184   5
   0 -18   0 1.90035 3.00475   4
   0  18   0 -1.1440 1.67184   6
   0  18   0 2.02350 1.52161   2
   0  18   0 4.09398 3.39586   5
   0  18   0 2.87674 1.65899   2
   0  18   0 0.15876 2.88207   8
  -1 -18   0 10.4815 3.09335   4
   1  18   0 2.50287 1.91047   2
   1  18   0 6.98247 3.33782   5
   1  18   0 6.14401 1.88312   6
   1  18   0 7.58228 1.98981   2
   1  18   0 10.3851 3.37324   8
  -2 -18   0 3.53285 2.63244   4
   2  18   0 -0.4922 3.02635   8
   2  18   0 0.94205 1.85003   2
   2  18   0 3.84072 1.67810   6
   2  18   0 2.01363 2.11183   2
  -3 -18   0 13.3413 2.87379   4
  -3 -18   0 14.6797 3.62829   3
  -3 -18   0 12.9135 1.25100   7
  -3 -18   0 17.2366 1.41628   7
   3  18   0 14.6533 2.79205   2
   3  18   0 14.0546 1.82116   6
   3  18   0 14.6371 1.80822   6
   3  18   0 19.0952 3.71293   8
   3  18   0 15.4181 2.55790   2
  -4 -18   0 11.4405 3.67947   3
  -4 -18   0 10.5740 1.37295   7
  -4 -18   0 13.4443 2.63824   4
  -4 -18   0 10.2740 1.32976   7
   4  18   0 10.5067 1.39466   6
   4  18   0 12.9119 3.62332   8
   4  18   0 10.9941 2.45374   2
   4  18   0 9.46484 2.88182   2
   4  18   0 12.1005 1.46895   6
  -5 -18   0 15.1559 3.84104   3
  -5 -18   0 13.1396 1.66952   7
  -5 -18   0 10.4496 2.44998   4
  -5 -18   0 11.8155 1.64399   7
   5  18   0 7.32904 3.69924   8
   5  18   0 17.5041 3.25886   2
   5  18   0 14.3562 0.80547   6
  -6 -18   0 38.5913 4.72955   3
  -6 -18   0 45.8626 3.10449   7
  -6 -18   0 42.0940 3.48075   4
  -6 -18   0 45.0694 3.13525   7
   6  18   0 42.5876 2.80702   7
   6  18   0 49.3791 4.63053   2
   6  18   0 40.9347 4.91136   8
  -7 -18   0 30.8111 4.61220   3
  -7 -18   0 28.7437 2.52447   7
  -7 -18   0 28.7414 2.44247   4
  -7 -18   0 25.9302 2.50943   7
   7  18   0 23.9525 2.31003   7
   7  18   0 28.8077 4.23355   2
   7  18   0 26.9140 4.44299   8
  -8 -18   0 4.42658 2.08088   7
  -8 -18   0 2.73033 1.99648   7
  -8 -18   0 2.85683 1.18486   4
  -8 -18   0 3.01571 3.49934   3
   8  18   0 4.73188 3.63114   8
   8  18   0 0.87723 3.30429   2
   8  18   0 3.30596 1.82549   7
  -9 -18   0 6.68707 2.30731   7
  -9 -18   0 13.7375 4.16696   3
  -9 -18   0 10.9630 2.40359   7
   9  18   0 9.84368 3.88676   8
   9  18   0 12.5115 4.00445   2
   9  18   0 8.53686 2.11929   7
 -10 -18   0 7.12643 3.75595   3
 -10 -18   0 8.38391 2.51088   7
 -10 -18   0 5.87351 2.34623   7
  10  18   0 8.97628 3.99376   2
  10  18   0 3.45210 3.51401   8
  10  18   0 9.71380 2.22453   7
 -11 -18   0 0.90040 2.41933   7
 -11 -18   0 -3.6031 2.28136   7
 -11 -18   0 -1.5059 3.65068   3
  11  18   0 -1.1333 3.60541   8
  11  18   0 2.64369 3.93483   2
  11  18   0 0.70025 2.22688   7
 -12 -18   0 78.9536 5.48073   7
 -12 -18   0 62.2954 5.22743   7
 -12 -18   0 66.6800 6.53989   3
 -12 -18   0 62.1301 6.05265   5
  12  18   0 78.0253 7.25338   8
  12  18   0 82.1768 7.65809   2
 -13 -18   0 5.84217 3.00164   7
 -13 -18   0 7.84359 3.88168   5
 -13 -18   0 6.09731 4.32303   3
 -13 -18   0 5.96082 2.92593   7
  13  18   0 8.51912 4.20947   8
  13  18   0 5.92436 4.40681   2
 -14 -18   0 32.8275 3.99035   7
 -14 -18   0 25.2832 5.27239   3
 -14 -18   0 36.9574 5.11403   5
 -14 -18   0 28.7466 4.03932   7
  14  18   0 34.4940 5.66505   2
  14  18   0 39.8509 5.28105   8
   7 -19   0 6.49266 1.47163   7
   7 -19   0 6.24836 1.44142   7
   7 -19   0 4.73733 4.57286   4
  -7  19   0 1.19400 3.96430   5
  -7  19   0 2.82725 2.44537   8
  -7  19   0 13.5882 4.45029   3
   6 -19   0 1.82798 1.03794   7
   6 -19   0 5.82022 4.40880   4
  -6  19   0 1.63852 2.71483   8
  -6  19   0 3.47902 3.95354   5
  -6  19   0 4.58538 4.11260   3
   5 -19   0 33.9189 5.16433   4
  -5  19   0 25.4260 4.72873   5
  -5  19   0 23.2179 3.51276   8
   4 -19   0 1.31789 3.82381   4
  -4  19   0 6.88733 3.87172   5
  -4  19   0 -0.2486 2.71710   8
   3 -19   0 16.9923 4.33946   4
  -3  19   0 17.2638 4.09854   5
  -3  19   0 19.7108 3.32918   8
   2 -19   0 12.5273 4.05746   4
  -2  19   0 9.18509 3.23849   8
  -2  19   0 6.22647 3.81590   5
   1 -19   0 138.489 7.86592   4
  -1  19   0 128.205 5.37744   2
  -1  19   0 159.863 8.78418   5
  -1  19   0 128.529 5.38676   2
  -1  19   0 148.958 7.86565   8
  -1  19   0 115.139 7.25639   6
   0 -19   0 28.1964 4.08234   4
   0  19   0 16.6103 1.99116   2
   0  19   0 16.4974 2.36600   6
   0  19   0 15.1911 3.68198   8
   0  19   0 14.5615 2.02296   2
   0  19   0 15.1677 3.98770   5
  -1 -19   0 183.265 8.90713   4
   1  19   0 163.627 7.37146   2
   1  19   0 161.758 7.47472   2
   1  19   0 172.153 7.48357   6
   1  19   0 178.801 9.18201   8
   1  19   0 175.750 9.46094   5
  -2 -19   0 4.10269 2.86323   4
   2  19   0 1.96181 1.64865   6
   2  19   0 4.10423 3.32904   8
   2  19   0 -0.0756 2.04467   2
   2  19   0 -1.7023 1.73702   2
  -3 -19   0 2.37195 2.61524   4
   3  19   0 1.29067 2.02692   2
   3  19   0 6.04286 1.51741   6
   3  19   0 4.50937 2.50392   2
   3  19   0 2.66110 1.43527   6
   3  19   0 7.45970 3.50983   8
  -4 -19   0 73.4132 6.13665   3
  -4 -19   0 65.5583 4.73535   4
   4  19   0 58.8804 3.02003   6
   4  19   0 61.9257 5.20490   2
   4  19   0 65.7208 6.15013   8
   4  19   0 48.9985 4.63588   2
   4  19   0 60.7356 3.04643   6
  -5 -19   0 4.42710 1.15391   7
  -5 -19   0 3.05142 1.19249   7
  -5 -19   0 2.93844 2.33123   4
  -5 -19   0 1.52899 3.61961   3
   5  19   0 -3.1349 3.29454   8
   5  19   0 4.42146 2.31664   2
   5  19   0 4.33167 2.96057   2
  -6 -19   0 28.8011 2.83103   4
  -6 -19   0 30.9417 2.47636   7
  -6 -19   0 27.9716 2.46296   7
  -6 -19   0 30.7679 4.58756   3
   6  19   0 24.7451 3.77294   2
   6  19   0 26.3477 4.51381   8
  -7 -19   0 -1.4999 1.65684   7
  -7 -19   0 0.78647 1.62331   7
  -7 -19   0 0.31411 1.61528   4
  -7 -19   0 2.82877 3.84974   3
   7  19   0 4.69410 3.69752   8
   7  19   0 1.50989 3.17810   2
  -8 -19   0 20.8882 2.37140   7
  -8 -19   0 17.6014 1.79725   4
  -8 -19   0 18.2531 4.19396   3
  -8 -19   0 22.5915 2.47022   7
   8  19   0 26.2208 4.48680   8
   8  19   0 19.0159 4.13510   2
  -9 -19   0 -2.2804 3.67876   3
  -9 -19   0 -3.1599 1.93605   7
  -9 -19   0 1.50217 2.04122   7
   9  19   0 0.54774 3.54270   2
   9  19   0 -2.8690 3.62582   8
 -10 -19   0 0.75015 2.23103   7
 -10 -19   0 3.20311 3.80341   3
 -10 -19   0 2.95853 2.32918   7
  10  19   0 1.77030 3.78630   8
  10  19   0 2.44988 3.76630   2
 -11 -19   0 1.28359 2.44844   7
 -11 -19   0 -5.5593 3.68541   3
 -11 -19   0 -1.3520 2.32158   7
  11  19   0 -3.3043 3.57628   2
  11  19   0 2.78168 3.91311   8
 -12 -19   0 2.36165 2.61426   7
 -12 -19   0 3.77446 4.15824   3
  12  19   0 -5.3525 3.72554   2
  12  19   0 2.82789 4.00125   8
 -13 -19   0 -2.1979 2.73918   7
 -13 -19   0 -1.2376 4.21026   3
 -13 -19   0 -0.9278 2.68005   7
  13  19   0 0.23205 4.01264   8
  13  19   0 -2.3125 4.11288   2
   5 -20   0 -1.3451 4.02814   4
  -5  20   0 -4.5906 3.71042   5
  -5  20   0 3.48349 2.86876   8
   4 -20   0 2.63403 4.16298   4
  -4  20   0 1.72991 2.89620   8
  -4  20   0 -5.3332 3.56201   5
   3 -20   0 -0.4037 3.81262   4
  -3  20   0 3.89216 3.81135   5
  -3  20   0 3.93467 3.03677   8
   2 -20   0 5.36846 3.92378   4
  -2  20   0 5.07156 3.80387   5
  -2  20   0 6.59427 3.36046   8
   1 -20   0 9.20547 3.92541   4
  -1  20   0 0.06264 3.03878   8
  -1  20   0 0.95858 3.69580   5
   0 -20   0 -1.9394 3.52646   4
   0  20   0 -1.5155 2.06037   6
   0  20   0 -1.3143 3.51561   5
   0  20   0 1.34086 1.35005   2
   0  20   0 2.54447 1.34265   2
   0  20   0 1.66003 3.24735   8
  -1 -20   0 1.97635 3.24949   4
   1  20   0 5.18004 1.86706   2
   1  20   0 -3.2695 3.41192   5
   1  20   0 3.19874 3.36079   8
   1  20   0 1.32954 1.79218   6
   1  20   0 1.74864 1.59507   2
  -2 -20   0 -1.4153 2.96872   4
   2  20   0 3.32358 1.80162   2
   2  20   0 -1.5389 1.54938   6
   2  20   0 1.24536 2.03360   2
   2  20   0 -1.0345 3.30559   5
   2  20   0 2.46614 1.66843   6
   2  20   0 7.12625 3.51475   8
  -3 -20   0 1.89185 2.86046   4
   3  20   0 3.46423 2.03887   2
   3  20   0 1.23999 3.43911   8
   3  20   0 4.20168 1.44758   6
   3  20   0 5.63351 1.49157   6
   3  20   0 3.70630 2.42945   2
  -4 -20   0 13.4084 4.25976   3
  -4 -20   0 20.8796 3.23977   4
   4  20   0 10.1668 3.86643   8
   4  20   0 16.7190 3.14947   2
   4  20   0 15.3721 1.33634   6
   4  20   0 15.5729 1.36795   6
   4  20   0 16.1242 2.73897   2
  -5 -20   0 3.89013 2.42264   4
  -5 -20   0 0.94317 3.62685   3
   5  20   0 5.57488 3.76554   8
   5  20   0 6.94711 3.02682   2
  -6 -20   0 12.5078 1.10819   7
  -6 -20   0 11.6440 2.43182   4
  -6 -20   0 11.8888 1.05863   7
  -6 -20   0 9.47987 4.12603   3
   6  20   0 13.6999 3.48378   2
   6  20   0 13.3254 4.10730   8
  -7 -20   0 7.16198 1.94520   4
  -7 -20   0 7.54599 3.93992   3
  -7 -20   0 7.55349 1.56029   7
  -7 -20   0 6.36707 1.45102   7
   7  20   0 3.59971 3.34815   2
   7  20   0 10.2871 4.05926   8
  -8 -20   0 13.0182 2.01282   7
  -8 -20   0 7.66505 4.26716   3
  -8 -20   0 4.23616 1.69224   7
   8  20   0 6.83188 3.62810   2
   8  20   0 9.55087 4.17268   8
  -9 -20   0 4.77720 4.14000   3
  -9 -20   0 3.63254 2.01069   7
  -9 -20   0 0.22837 1.83372   7
   9  20   0 -0.9951 3.58601   2
   9  20   0 6.32775 3.79756   8
 -10 -20   0 9.52559 2.30400   7
 -10 -20   0 9.35384 2.33910   7
 -10 -20   0 9.27382 4.62464   3
  10  20   0 10.2468 4.35101   8
  10  20   0 14.5823 4.29998   2
 -11 -20   0 31.6288 5.32569   3
 -11 -20   0 31.7036 3.26242   7
 -11 -20   0 29.3797 3.26114   7
  11  20   0 38.6078 5.31158   2
  11  20   0 32.1636 5.18933   8
 -12 -20   0 17.8925 4.82333   3
 -12 -20   0 17.8211 2.97736   7
 -12 -20   0 17.2959 3.11372   7
  12  20   0 25.1407 4.89887   2
  12  20   0 18.3286 4.65516   8
   3 -21   0 11.1488 4.35736   4
  -3  21   0 6.11208 3.29886   8
  -3  21   0 7.69323 4.14707   5
   2 -21   0 38.8878 5.40975   4
  -2  21   0 46.3501 5.49860   5
  -2  21   0 32.0530 4.25845   8
   1 -21   0 8.24537 3.99023   4
  -1  21   0 3.31306 3.35882   8
  -1  21   0 2.59404 3.83926   5
   0 -21   0 41.9795 5.07928   4
   0  21   0 55.5292 5.76682   5
   0  21   0 40.0844 4.75528   8
  -1 -21   0 8.62331 3.75879   4
   1  21   0 4.69305 3.76057   8
   1  21   0 12.5582 4.14804   5
   1  21   0 7.52071 1.79092   2
  -2 -21   0 10.4030 3.46560   4
   2  21   0 5.42534 1.77384   6
   2  21   0 11.4049 3.82177   8
   2  21   0 5.36118 2.07980   2
   2  21   0 10.9141 3.96359   5
  -3 -21   0 -0.2063 2.89210   4
   3  21   0 7.60022 3.75816   5
   3  21   0 -1.1444 1.28505   6
   3  21   0 -0.1061 3.45455   8
   3  21   0 -0.1706 2.13133   2
  -4 -21   0 22.3246 3.51053   4
   4  21   0 22.8390 4.50583   8
   4  21   0 25.9610 3.38817   2
  -5 -21   0 0.75101 4.05357   3
  -5 -21   0 4.85257 2.52392   4
   5  21   0 4.52113 3.84555   8
   5  21   0 3.81967 2.95537   2
  -6 -21   0 5.94664 4.02177   3
  -6 -21   0 8.22110 2.31573   4
   6  21   0 7.52035 3.95237   8
   6  21   0 4.90981 3.14714   2
  -7 -21   0 7.77900 2.09011   4
  -7 -21   0 7.27206 4.47968   3
   7  21   0 13.6615 4.48054   8
   7  21   0 4.62258 3.36993   2
  -8 -21   0 5.92049 4.34252   3
  -8 -21   0 4.67121 1.34164   7
  -8 -21   0 8.60342 1.39738   7
   8  21   0 5.29389 3.50883   2
   8  21   0 0.32546 4.00854   8
  -9 -21   0 10.7152 1.97403   7
  -9 -21   0 12.3223 1.83168   7
  -9 -21   0 12.2461 4.51951   3
   9  21   0 12.1652 4.01271   2
   9  21   0 14.6819 4.68229   8
 -10 -21   0 -1.8850 4.21303   3
 -10 -21   0 3.05324 1.89378   7
 -10 -21   0 -0.0277 1.86347   7
  10  21   0 2.74356 3.88266   2
  10  21   0 1.69113 4.01843   8
   0 -22   0 3.67095 3.93793   4
   0  22   0 0.63692 3.37348   8
   0  22   0 6.10895 3.89378   5
  -1 -22   0 -4.0398 3.22618   4
   1  22   0 1.92667 1.89587   6
   1  22   0 6.65259 4.08068   5
   1  22   0 3.44470 3.49256   8
  -2 -22   0 -3.3920 3.10979   4
   2  22   0 -0.0650 2.78608   2
   2  22   0 -0.4251 1.69088   6
   2  22   0 4.64811 3.84247   5
   2  22   0 -1.4895 3.43733   8
  -3 -22   0 2.32578 3.11971   4
   3  22   0 3.37029 3.76925   8
   3  22   0 0.07077 3.64375   5
   3  22   0 0.39272 2.11318   2
  -4 -22   0 2.12762 2.82565   4
   4  22   0 2.01328 3.73617   8
   4  22   0 -0.1719 2.38134   2
  -5 -22   0 2.99222 2.59408   4
   5  22   0 4.91493 2.82049   2
   5  22   0 -4.4475 3.52699   8
  -6 -22   0 0.26000 2.15820   4
  -6 -22   0 -2.2841 4.14292   3
   6  22   0 -5.0492 3.62993   8
   6  22   0 2.25590 2.94950   2
  -7 -22   0 2.78138 4.51324   3
  -7 -22   0 7.44026 2.60675   4
   7  22   0 -0.0081 3.96211   8
   7  22   0 4.92641 3.34275   2
   5  22  -1 -0.3913 2.45020   2
   5  22  -1 0.05496 3.84627   8
  -5 -22   1 -1.3347 2.37230   4
   4  22  -1 19.9551 4.47156   8
   4  22  -1 20.8469 2.93668   2
  -4 -22   1 18.7740 3.41639   4
   3  22  -1 14.2379 3.64000   2
   3  22  -1 21.1035 4.55541   5
   3  22  -1 23.9297 4.56902   8
  -3 -22   1 20.4371 3.88730   4
   2  22  -1 -7.2936 3.46754   5
   2  22  -1 1.76926 3.72071   8
  -2 -22   1 -0.5720 3.38171   4
   1  22  -1 -3.4572 3.70634   5
   1  22  -1 1.52551 3.52199   8
  -1 -22   1 -2.2418 3.40684   4
   9  21  -1 1.78773 3.97361   8
   9  21  -1 0.11424 3.27156   2
  -9 -21   1 -0.9499 1.89439   7
  -9 -21   1 2.56849 1.93758   7
  -9 -21   1 -1.6356 4.08661   3
   8  21  -1 11.8912 4.42424   8
   8  21  -1 12.0564 3.68132   2
  -8 -21   1 9.84000 4.74430   3
  -8 -21   1 11.9579 1.90483   7
  -8 -21   1 9.18612 2.10886   7
   7  21  -1 -0.0236 3.94327   8
   7  21  -1 2.54927 3.17172   2
  -7 -21   1 -0.0550 1.28140   7
  -7 -21   1 3.75297 1.46181   7
  -7 -21   1 -1.1132 1.73892   4
  -7 -21   1 2.31854 4.05517   3
   6  21  -1 -0.3473 2.87983   2
   6  21  -1 1.08036 3.88115   8
  -6 -21   1 5.33061 4.21966   3
  -6 -21   1 3.75573 2.19367   4
   5  21  -1 8.24185 2.87482   2
   5  21  -1 5.77839 4.03745   8
  -5 -21   1 7.26023 2.67757   4
   4  21  -1 -5.3678 3.44655   8
   4  21  -1 -0.9523 2.37422   2
  -4 -21   1 2.38135 2.81137   4
   3  21  -1 -4.4651 3.42892   8
   3  21  -1 1.31736 3.48384   5
   3  21  -1 0.80003 2.11409   2
  -3 -21   1 3.94328 2.97732   4
   2  21  -1 -0.2667 1.37685   6
   2  21  -1 2.97635 3.73569   5
   2  21  -1 0.38075 3.46665   8
   2  21  -1 3.64812 1.88029   2
  -2 -21   1 2.47971 3.18200   4
   1  21  -1 2.57797 1.47618   2
   1  21  -1 -0.8026 3.47401   8
   1  21  -1 5.22947 3.85424   5
  -1 -21   1 1.14287 3.26166   4
   0  21  -1 6.65671 4.01917   5
   0  21  -1 0.78750 3.38917   8
   0 -21   1 11.5800 3.79804   4
  -1  21  -1 -0.4524 3.75430   5
  -1  21  -1 -0.6979 3.24538   8
   1 -21   1 1.20443 3.87686   4
  -2  21  -1 -4.0338 3.56673   5
  -2  21  -1 3.82075 3.33652   8
   2 -21   1 -1.5776 3.87358   4
  -3  21  -1 -2.6791 3.02069   8
  -3  21  -1 2.60273 3.88679   5
   3 -21   1 -0.5133 4.09945   4
  11  20  -1 0.56627 3.95608   8
  11  20  -1 1.85551 3.79203   2
 -11 -20   1 -1.1673 2.44268   7
 -11 -20   1 0.22122 4.37437   3
 -11 -20   1 -2.5566 2.48923   7
  10  20  -1 18.1770 4.74400   8
  10  20  -1 20.6990 4.61542   2
 -10 -20   1 13.0658 4.75214   3
 -10 -20   1 13.1771 2.73338   7
   9  20  -1 2.10567 3.45727   2
   9  20  -1 -1.3731 3.82916   8
  -9 -20   1 4.72851 2.18800   7
  -9 -20   1 -1.8768 1.99998   7
  -9 -20   1 2.20078 3.95243   3
   8  20  -1 3.22282 3.86384   8
   8  20  -1 14.4650 4.00478   2
  -8 -20   1 6.16142 4.28443   3
  -8 -20   1 9.50896 2.12811   7
  -8 -20   1 10.5247 2.18115   7
   7  20  -1 9.17412 3.49377   2
   7  20  -1 6.76598 4.01757   8
  -7 -20   1 10.3540 4.13466   3
  -7 -20   1 8.12393 1.90434   7
  -7 -20   1 6.44445 1.85967   7
  -7 -20   1 9.04603 1.95368   4
   6  20  -1 10.2595 4.14786   8
   6  20  -1 11.0396 3.35273   2
  -6 -20   1 12.0281 1.72848   7
  -6 -20   1 9.56488 1.68854   7
  -6 -20   1 10.1644 2.31023   4
  -6 -20   1 7.43545 4.09348   3
   5  20  -1 32.7909 4.80471   8
   5  20  -1 34.2260 3.92434   2
  -5 -20   1 31.1010 2.14557   7
  -5 -20   1 23.1436 4.79236   3
  -5 -20   1 31.1377 2.12475   7
  -5 -20   1 34.9808 3.48855   4
   4  20  -1 4.63498 3.84921   8
   4  20  -1 10.4835 3.03242   2
   4  20  -1 7.43236 2.68934   2
  -4 -20   1 4.94726 2.83160   4
   3  20  -1 59.1694 5.57995   8
   3  20  -1 59.0755 4.75898   2
   3  20  -1 57.2936 2.94026   6
   3  20  -1 59.3768 2.96344   6
  -3 -20   1 56.4530 5.20109   4
   2  20  -1 0.70561 1.96117   2
   2  20  -1 -1.7206 1.42230   6
   2  20  -1 0.99118 1.96926   2
   2  20  -1 3.21771 1.67894   6
   2  20  -1 -2.5456 3.40764   8
   2  20  -1 1.09859 3.31919   5
  -2 -20   1 -2.5376 2.83131   4
   1  20  -1 57.7450 5.56242   5
   1  20  -1 41.8845 3.26167   2
   1  20  -1 41.8213 4.88324   8
   1  20  -1 41.4415 3.53724   2
  -1 -20   1 45.3014 4.81200   4
   0  20  -1 5.43403 3.54322   8
   0  20  -1 9.07557 1.25890   2
   0  20  -1 6.37914 1.13646   2
   0  20  -1 12.6069 4.17998   5
   0 -20   1 13.2107 3.75624   4
  -1  20  -1 143.845 8.78730   8
  -1  20  -1 165.138 9.61833   5
   1 -20   1 173.514 9.04386   4
  -2  20  -1 2.92004 3.31591   8
  -2  20  -1 4.22814 3.90762   5
   2 -20   1 6.29957 3.83127   4
  -3  20  -1 22.7177 3.74838   8
  -3  20  -1 16.1282 4.49942   5
   3 -20   1 21.0930 4.68900   4
  -4  20  -1 18.5334 3.56956   8
  -4  20  -1 21.8883 4.71681   5
   4 -20   1 13.0675 4.57546   4
  -5  20  -1 3.53753 2.89374   8
  -5  20  -1 2.35208 3.98857   5
   5 -20   1 2.51519 4.35889   4
  13  19  -1 9.98307 4.42367   2
  13  19  -1 5.75466 4.22760   8
 -13 -19   1 13.5095 4.65036   3
 -13 -19   1 3.06690 2.89297   7
 -13 -19   1 6.71892 3.15326   7
  12  19  -1 -0.7248 3.85362   8
  12  19  -1 2.12152 3.91969   2
 -12 -19   1 3.76653 2.76896   7
 -12 -19   1 3.22256 2.69648   7
 -12 -19   1 -0.4301 4.08714   3
  11  19  -1 44.5177 5.48287   2
  11  19  -1 47.3392 5.58159   8
 -11 -19   1 43.0136 5.53083   3
 -11 -19   1 33.9684 3.63099   7
 -11 -19   1 36.2987 3.64819   7
  10  19  -1 5.97424 4.01002   2
  10  19  -1 8.77879 4.03297   8
 -10 -19   1 -0.7013 2.26347   7
 -10 -19   1 1.40368 2.27199   7
 -10 -19   1 -6.9760 3.68909   3
   9  19  -1 16.7325 4.26513   8
   9  19  -1 16.5081 4.14862   2
  -9 -19   1 13.6778 2.54471   7
  -9 -19   1 13.1016 4.20546   3
  -9 -19   1 19.2319 2.63433   7
   8  19  -1 14.5363 3.82006   2
   8  19  -1 4.29765 3.86350   8
  -8 -19   1 9.98194 2.24390   7
  -8 -19   1 9.40537 2.24855   7
  -8 -19   1 15.5477 4.23766   3
   7  19  -1 9.88027 4.09413   8
  -7 -19   1 16.0862 2.09439   4
  -7 -19   1 16.8106 4.40329   3
  -7 -19   1 16.5682 2.27767   7
  -7 -19   1 14.4211 2.30854   7
   6  19  -1 0.19620 3.53411   8
   6  19  -1 -1.4902 2.92140   2
  -6 -19   1 0.68714 1.73237   7
  -6 -19   1 -0.1654 1.65201   7
  -6 -19   1 3.68293 2.03340   4
  -6 -19   1 -1.0487 3.48690   3
   5  19  -1 64.6171 5.58583   2
   5  19  -1 52.5336 4.65724   2
   5  19  -1 60.8731 5.72145   8
  -5 -19   1 67.1463 6.21208   3
  -5 -19   1 72.7401 4.60159   4
  -5 -19   1 66.6513 3.55595   7
  -5 -19   1 65.1284 3.60470   7
   4  19  -1 5.37099 2.69357   2
   4  19  -1 6.06964 3.71042   8
   4  19  -1 3.14742 2.06443   2
  -4 -19   1 0.23039 2.43640   4
  -4 -19   1 6.63022 3.67110   3
  -4 -19   1 8.08077 1.42797   7
  -4 -19   1 4.36036 1.36002   7
   3  19  -1 -1.0442 1.12067   6
   3  19  -1 -2.0290 2.14727   2
   3  19  -1 0.46739 1.16141   6
   3  19  -1 -1.6317 3.32848   8
   3  19  -1 -1.9020 1.77762   2
  -3 -19   1 0.08684 0.96846   7
  -3 -19   1 0.44228 1.05023   7
  -3 -19   1 -0.3505 2.67306   4
   2  19  -1 0.64798 1.72578   2
   2  19  -1 0.75081 1.47014   6
   2  19  -1 1.39774 2.02040   2
   2  19  -1 0.93354 3.32314   8
  -2 -19   1 3.37701 3.05245   4
   1  19  -1 2.14579 1.58264   2
   1  19  -1 -3.0757 3.14589   8
   1  19  -1 1.30230 1.71809   2
   1  19  -1 -1.6629 3.36258   5
   1  19  -1 0.06984 1.72458   6
  -1 -19   1 2.84645 2.96078   4
   0  19  -1 2.67108 1.35095   2
   0  19  -1 -0.1504 3.56373   5
   0  19  -1 4.59635 2.07700   6
   0  19  -1 3.02395 1.38813   2
   0  19  -1 2.13105 3.26734   8
   0 -19   1 -1.3532 3.27154   4
  -1  19  -1 6.03344 3.72494   5
  -1  19  -1 6.54534 3.35620   8
  -1  19  -1 1.54405 2.06203   6
   1 -19   1 3.79263 3.71249   4
  -2  19  -1 1.12072 3.13934   8
  -2  19  -1 11.7608 4.00898   5
   2 -19   1 12.0003 4.13588   4
  -3  19  -1 0.91987 3.59762   5
  -3  19  -1 1.27634 2.85628   8
   3 -19   1 4.69101 3.77997   4
  -4  19  -1 -3.2590 3.42987   5
  -4  19  -1 2.60241 2.95453   8
   4 -19   1 0.15116 0.87638   7
   4 -19   1 -2.7255 3.60930   4
  -5  19  -1 4.34878 3.97924   5
  -5  19  -1 2.23713 2.75884   8
   5 -19   1 1.13703 1.12763   7
   5 -19   1 1.30272 4.04132   4
  -6  19  -1 1.42907 3.89165   5
  -6  19  -1 1.12102 2.76748   8
  -6  19  -1 3.04892 4.13167   3
   6 -19   1 3.04636 1.48103   7
   6 -19   1 4.00410 1.45077   7
   6 -19   1 0.37417 4.17369   4
  -7  19  -1 19.5554 3.09798   8
  -7  19  -1 22.4011 4.98243   3
  -7  19  -1 18.5981 4.62096   5
   7 -19   1 17.2508 1.97084   7
   7 -19   1 14.5062 4.96113   4
   7 -19   1 17.9364 2.07308   7
  14  18  -1 5.40716 4.52419   2
  14  18  -1 3.90980 4.05775   8
 -14 -18   1 1.65087 3.74787   5
 -14 -18   1 2.41726 3.08014   7
 -14 -18   1 1.70164 3.79619   7
 -14 -18   1 4.94213 4.50960   3
  13  18  -1 1.19086 4.32945   2
  13  18  -1 -9.4997 3.54679   8
 -13 -18   1 -0.0318 3.59316   5
 -13 -18   1 2.42755 2.94576   7
 -13 -18   1 4.97869 4.20827   3
 -13 -18   1 1.63582 2.89641   7
  12  18  -1 -1.4423 3.83188   8
  12  18  -1 1.96336 4.02911   2
 -12 -18   1 5.11685 4.13538   3
 -12 -18   1 3.83254 2.82701   7
 -12 -18   1 -3.5063 2.76261   7
  11  18  -1 7.57534 3.99428   8
  11  18  -1 1.49376 3.97852   2
 -11 -18   1 1.88823 2.46278   7
 -11 -18   1 7.46285 4.01294   3
 -11 -18   1 3.74570 2.75911   7
  10  18  -1 7.75961 2.30728   7
  10  18  -1 0.38603 3.60402   8
  10  18  -1 2.75418 3.85437   2
 -10 -18   1 5.30845 2.58433   7
 -10 -18   1 -0.7670 3.64310   3
 -10 -18   1 3.44040 2.51449   7
   9  18  -1 10.0708 3.86246   2
   9  18  -1 8.98509 2.33011   7
   9  18  -1 7.38848 3.66144   8
  -9 -18   1 9.71311 4.09144   3
  -9 -18   1 8.14143 2.45280   7
  -9 -18   1 5.55136 2.37339   7
   8  18  -1 11.2328 4.10342   8
   8  18  -1 10.0884 2.15236   7
   8  18  -1 11.7769 3.68836   2
  -8 -18   1 12.6055 3.96632   3
  -8 -18   1 10.6452 1.38785   4
  -8 -18   1 14.1828 2.52113   7
  -8 -18   1 17.5703 2.57350   7
   7  18  -1 54.5163 5.17996   2
   7  18  -1 61.6232 5.60037   8
   7  18  -1 58.4433 3.82870   7
  -7 -18   1 59.3260 3.89196   7
  -7 -18   1 65.4364 6.02373   3
  -7 -18   1 58.7723 3.98425   7
  -7 -18   1 52.1585 3.40363   4
   6  18  -1 1.04763 1.63187   7
   6  18  -1 1.35944 3.41593   8
   6  18  -1 3.67575 3.01930   2
  -6 -18   1 3.50117 3.36696   3
  -6 -18   1 1.64807 1.92379   4
  -6 -18   1 2.20316 1.84748   7
  -6 -18   1 -0.4968 1.84249   7
   5  18  -1 45.7530 4.29054   2
   5  18  -1 43.2271 4.84095   8
   5  18  -1 41.4560 2.90164   7
  -5 -18   1 51.3351 5.26787   3
  -5 -18   1 41.0101 3.21071   7
  -5 -18   1 45.9542 3.90821   4
  -5 -18   1 41.3591 3.21963   7
   4  18  -1 91.9547 6.60112   8
   4  18  -1 81.4067 5.07878   2
   4  18  -1 69.3217 3.09502   6
   4  18  -1 76.2640 3.12594   6
   4  18  -1 76.7669 4.47966   7
   4  18  -1 85.3582 5.64454   2
  -4 -18   1 83.2767 3.97666   7
  -4 -18   1 79.1699 3.88422   7
  -4 -18   1 68.7835 6.15103   3
  -4 -18   1 76.6370 5.06038   4
   3  18  -1 2.68035 2.00504   2
   3  18  -1 4.39367 1.30461   6
   3  18  -1 3.47369 1.30186   6
   3  18  -1 6.45440 3.40820   8
   3  18  -1 3.99372 2.42301   2
  -3 -18   1 4.90517 1.40177   7
  -3 -18   1 -0.6044 2.45360   4
  -3 -18   1 1.51976 3.41123   3
  -3 -18   1 4.16322 1.41032   7
   2  18  -1 0.35113 2.08925   2
   2  18  -1 3.85624 3.28054   8
   2  18  -1 2.75195 1.82731   2
   2  18  -1 -0.4784 1.42233   6
  -2 -18   1 1.25825 1.16444   7
  -2 -18   1 1.02625 1.16719   7
  -2 -18   1 4.57605 2.77277   4
   1  18  -1 1.78167 1.61373   2
   1  18  -1 3.06797 3.18064   8
   1  18  -1 0.60168 1.65746   6
   1  18  -1 0.94217 1.75937   2
   1  18  -1 -1.0499 3.17936   5
  -1 -18   1 -2.7176 2.83849   4
  -1 -18   1 0.40547 1.06082   7
  -1 -18   1 -0.6102 1.12466   7
   0  18  -1 82.9220 4.26851   2
   0  18  -1 83.8614 4.89126   6
   0  18  -1 91.8862 4.40873   2
   0  18  -1 96.3951 6.80816   5
   0  18  -1 87.2484 6.53887   8
   0 -18   1 89.8919 3.67625   7
   0 -18   1 88.0486 3.70268   7
   0 -18   1 85.2020 6.19987   4
  -1  18  -1 -0.3720 3.02287   8
  -1  18  -1 1.41414 1.07886   2
  -1  18  -1 1.11572 1.01927   2
  -1  18  -1 0.47711 3.35773   5
  -1  18  -1 0.51178 1.95609   6
   1 -18   1 2.62825 1.02167   7
   1 -18   1 0.86603 1.15370   7
   1 -18   1 3.64829 3.30204   4
  -2  18  -1 92.3984 6.36177   6
  -2  18  -1 105.268 6.73185   8
  -2  18  -1 108.250 7.36410   5
   2 -18   1 107.552 4.30341   7
   2 -18   1 106.972 7.12113   4
   2 -18   1 99.3135 4.27419   7
  -3  18  -1 36.4226 4.72967   5
  -3  18  -1 30.1843 3.87978   8
   3 -18   1 34.3845 4.74299   4
   3 -18   1 32.8812 2.41654   7
  -4  18  -1 18.2163 3.23008   8
  -4  18  -1 8.02975 3.85159   5
   4 -18   1 19.2265 4.31239   4
   4 -18   1 12.5405 1.66217   7
  -5  18  -1 8.60083 2.83262   8
  -5  18  -1 5.47190 3.83723   5
   5 -18   1 6.88358 1.64953   7
   5 -18   1 6.88241 2.87005   6
   5 -18   1 5.40343 4.12665   4
   5 -18   1 5.78475 1.72793   7
  -6  18  -1 3.99425 3.74851   5
  -6  18  -1 1.07246 2.74861   8
  -6  18  -1 0.58798 3.89199   3
   6 -18   1 1.65746 1.76286   7
   6 -18   1 2.38868 4.23295   4
   6 -18   1 0.39200 1.71503   7
   6 -18   1 2.98049 2.88986   6
  -7  18  -1 70.0250 6.55393   5
  -7  18  -1 72.2665 6.56027   3
  -7  18  -1 79.7976 5.45595   8
   7 -18   1 73.1239 4.34445   7
   7 -18   1 83.3984 4.43686   7
   7 -18   1 73.2622 6.31972   6
   7 -18   1 65.5753 6.72424   4
  -8  18  -1 13.8635 4.53870   5
  -8  18  -1 15.0629 4.62888   3
  -8  18  -1 16.3876 2.80957   8
   8 -18   1 22.6051 5.37321   4
   8 -18   1 17.0412 2.43920   7
   8 -18   1 18.2921 2.46777   7
   8 -18   1 11.9078 3.68786   6
  -9  18  -1 27.8678 2.94791   8
   9 -18   1 37.7998 4.61062   6
  15  17  -1 0.75600 4.17389   2
  15  17  -1 -3.5181 3.67973   8
 -15 -17   1 1.38314 3.69344   5
 -15 -17   1 -1.2889 3.84302   3
 -15 -17   1 -1.3881 2.82370   7
  14  17  -1 32.9780 5.54509   2
  14  17  -1 32.0008 5.10909   8
 -14 -17   1 30.9026 4.23344   7
 -14 -17   1 33.0343 3.95153   7
 -14 -17   1 43.3644 5.36197   5
 -14 -17   1 39.4156 5.38436   3
  13  17  -1 12.5219 4.31939   8
  13  17  -1 11.3057 4.56704   2
 -13 -17   1 14.1976 4.33330   3
 -13 -17   1 11.7368 4.01110   5
 -13 -17   1 16.6246 3.34629   7
 -13 -17   1 9.89079 3.13373   7
  12  17  -1 -5.6759 3.50634   8
  12  17  -1 -2.2937 2.28371   7
  12  17  -1 -1.9569 3.83085   2
 -12 -17   1 -6.8091 3.48119   3
 -12 -17   1 -3.5387 2.48002   7
 -12 -17   1 2.60423 2.80437   7
 -12 -17   1 -2.2510 3.28167   5
  11  17  -1 15.4769 2.76363   7
  11  17  -1 25.9382 4.81600   2
  11  17  -1 21.6770 4.40144   8
 -11 -17   1 17.1097 3.05913   7
 -11 -17   1 25.4181 4.53591   3
 -11 -17   1 18.8514 2.96950   7
 -11 -17   1 27.0174 4.20029   5
  10  17  -1 23.4211 4.46722   2
  10  17  -1 15.1467 4.19676   8
  10  17  -1 20.0069 2.78742   7
 -10 -17   1 10.9669 4.02722   3
 -10 -17   1 18.3971 3.02062   7
 -10 -17   1 14.2977 2.70607   7
   9  17  -1 14.6734 3.89223   8
   9  17  -1 17.0707 2.42664   7
   9  17  -1 11.9789 3.90382   2
  -9 -17   1 10.3261 2.52188   7
  -9 -17   1 12.2930 2.64785   7
  -9 -17   1 11.8212 4.03380   3
   8  17  -1 16.4532 2.39799   7
   8  17  -1 19.9503 3.98290   8
   8  17  -1 15.5168 3.79644   2
  -8 -17   1 15.4542 2.48297   7
  -8 -17   1 15.3611 1.40235   4
  -8 -17   1 14.0714 2.53354   7
  -8 -17   1 14.5037 3.78758   3
   7  17  -1 -2.3459 2.97325   2
   7  17  -1 0.02550 1.76021   7
   7  17  -1 -5.2059 3.03888   8
  -7 -17   1 3.26665 3.49873   3
  -7 -17   1 4.20450 2.11921   7
  -7 -17   1 -0.5716 1.91775   7
  -7 -17   1 -0.9505 1.37079   4
   6  17  -1 75.2429 4.09328   7
   6  17  -1 72.7760 6.33016   8
   6  17  -1 78.9234 6.11777   2
  -6 -17   1 72.1521 4.16730   4
  -6 -17   1 79.9625 6.05088   3
  -6 -17   1 77.8119 4.37149   7
  -6 -17   1 70.2811 4.29045   7
   5  17  -1 34.4424 2.79220   7
   5  17  -1 30.8905 3.79639   2
   5  17  -1 30.3378 4.42277   8
  -5 -17   1 25.9419 4.28578   3
  -5 -17   1 38.9974 3.20894   4
  -5 -17   1 28.1903 2.57247   7
  -5 -17   1 31.2755 2.98967   7
   4  17  -1 34.2517 1.96003   6
   4  17  -1 34.7608 2.02521   6
   4  17  -1 47.3472 4.71579   8
   4  17  -1 37.2270 2.76571   7
   4  17  -1 45.1592 3.98802   2
  -4 -17   1 30.5630 2.91016   7
  -4 -17   1 34.4807 4.43041   3
  -4 -17   1 38.9879 3.47108   4
  -4 -17   1 36.1339 3.00435   7
   3  17  -1 20.6113 1.84343   6
   3  17  -1 20.8397 2.65261   2
   3  17  -1 24.6858 2.31506   7
   3  17  -1 20.1088 2.97678   2
   3  17  -1 26.8572 2.27521   6
   3  17  -1 22.5499 3.87952   8
  -3 -17   1 26.3827 3.22851   4
  -3 -17   1 25.0468 2.09534   7
  -3 -17   1 21.0365 2.03047   7
  -3 -17   1 24.5549 3.87404   3
   2  17  -1 4.96999 1.23400   7
   2  17  -1 2.50307 1.80395   2
   2  17  -1 5.37159 3.10653   8
   2  17  -1 3.12446 2.08840   2
  -2 -17   1 2.48590 2.64232   4
  -2 -17   1 4.43089 1.45583   7
  -2 -17   1 5.82464 1.50052   7
   1  17  -1 0.90297 1.65417   2
   1  17  -1 2.55124 1.68558   6
   1  17  -1 3.85628 3.07011   8
   1  17  -1 1.19249 1.03479   7
   1  17  -1 0.83999 1.77880   2
  -1 -17   1 2.62319 2.68404   4
  -1 -17   1 2.93924 1.34781   7
  -1 -17   1 1.92012 1.29561   7
   0  17  -1 6.05129 1.95005   6
   0  17  -1 8.63303 3.42319   5
   0  17  -1 11.4816 1.83496   2
   0  17  -1 9.12060 1.69087   2
   0  17  -1 10.3474 1.22386   7
   0  17  -1 14.0606 3.33684   8
   0 -17   1 8.38804 1.50917   7
   0 -17   1 3.13282 2.96959   4
   0 -17   1 7.22652 1.40560   7
  -1  17  -1 1.31823 1.17489   2
  -1  17  -1 0.27122 1.16938   2
  -1  17  -1 0.74185 1.01160   7
  -1  17  -1 2.96941 3.17983   5
  -1  17  -1 2.47419 1.97442   6
  -1  17  -1 1.14657 2.81422   8
   1 -17   1 1.13305 1.28014   7
   1 -17   1 0.99553 1.23383   7
   1 -17   1 0.50432 2.88530   4
  -2  17  -1 -1.0324 1.97675   6
  -2  17  -1 -0.2477 0.47941   2
  -2  17  -1 -0.9053 1.22371   7
  -2  17  -1 -1.5274 2.60656   8
  -2  17  -1 3.38653 3.37246   5
   2 -17   1 1.21777 1.38494   7
   2 -17   1 -1.8053 2.96336   4
  -3  17  -1 -2.8260 3.05774   5
  -3  17  -1 0.55685 2.66412   8
  -3  17  -1 -0.8818 1.86576   7
   3 -17   1 0.81607 3.38838   4
   3 -17   1 0.47846 1.49441   7
   3 -17   1 -0.7035 1.39134   7
  -4  17  -1 0.80167 3.43053   5
  -4  17  -1 0.25101 2.53364   8
   4 -17   1 3.97581 1.67746   7
   4 -17   1 1.17695 2.48793   6
   4 -17   1 1.56051 1.54348   7
   4 -17   1 3.68699 3.58509   4
  -5  17  -1 -1.3438 3.37540   5
  -5  17  -1 2.53239 2.54337   8
   5 -17   1 -4.3753 2.41342   6
   5 -17   1 -1.5441 3.64015   4
   5 -17   1 -1.1299 1.67231   7
   5 -17   1 0.27998 1.69326   7
  -6  17  -1 12.0505 2.79674   8
  -6  17  -1 5.91745 3.83865   5
  -6  17  -1 12.5758 4.06021   3
   6 -17   1 9.40503 2.05895   7
   6 -17   1 10.5927 2.07668   7
   6 -17   1 6.79755 3.98155   4
   6 -17   1 7.65939 3.06428   6
  -7  17  -1 13.7902 4.31503   3
  -7  17  -1 21.0337 4.40830   5
  -7  17  -1 17.5581 2.88836   8
   7 -17   1 18.4585 2.44893   7
   7 -17   1 17.2125 2.49204   7
   7 -17   1 24.3596 4.78675   4
   7 -17   1 20.9176 3.75245   6
  -8  17  -1 6.35048 4.21049   3
  -8  17  -1 5.44888 2.44076   8
  -8  17  -1 9.23854 4.23297   5
   8 -17   1 2.50312 2.27725   7
   8 -17   1 -0.7935 3.12576   6
   8 -17   1 4.05245 2.25940   7
   8 -17   1 5.33985 4.54067   4
  -9  17  -1 71.2274 6.70783   3
  -9  17  -1 69.0750 4.62851   8
  -9  17  -1 65.5564 6.44785   5
   9 -17   1 74.2186 6.36632   6
   9 -17   1 67.0659 7.05269   4
   9 -17   1 72.7366 4.88110   7
   9 -17   1 76.6203 4.86882   7
 -10  17  -1 27.0581 5.10993   3
 -10  17  -1 34.8309 5.40269   5
  10 -17   1 26.2476 5.55830   4
  10 -17   1 25.2155 3.31713   7
  10 -17   1 25.5510 3.20169   7
  10 -17   1 28.0276 4.54289   6
  16  16  -1 -0.2113 3.77834   8
  16  16  -1 -0.4735 4.28967   2
 -16 -16   1 2.85544 3.85878   5
 -16 -16   1 1.89010 4.10641   3
 -16 -16   1 -1.5654 3.35009   7
  15  16  -1 -1.5039 3.64190   8
  15  16  -1 -3.8705 4.06976   2
 -15 -16   1 -1.0745 3.78088   3
 -15 -16   1 -2.3253 3.54488   5
 -15 -16   1 -0.8618 3.29627   7
 -15 -16   1 -1.5278 3.04376   7
  14  16  -1 8.39951 3.91713   8
  14  16  -1 8.63618 4.52293   2
 -14 -16   1 4.87706 3.99525   3
 -14 -16   1 3.09673 3.23651   7
 -14 -16   1 0.36573 3.53187   5
 -14 -16   1 0.30969 3.17827   7
  13  16  -1 3.47364 4.17324   2
  13  16  -1 5.18659 2.95112   7
  13  16  -1 2.28647 3.69467   8
 -13 -16   1 -0.8225 2.37725   7
 -13 -16   1 -0.8547 2.89499   7
 -13 -16   1 -2.4241 3.30083   5
 -13 -16   1 -0.3574 3.75986   3
  12  16  -1 7.34452 3.77489   8
  12  16  -1 -0.7342 3.93822   2
  12  16  -1 1.62485 2.32235   7
 -12 -16   1 2.91215 2.87163   7
 -12 -16   1 0.89443 3.31481   5
 -12 -16   1 -1.0898 3.45281   3
 -12 -16   1 5.97079 2.82483   7
  11  16  -1 -4.2424 3.48935   2
  11  16  -1 -2.0230 2.26331   7
  11  16  -1 3.93479 3.55972   8
 -11 -16   1 -2.3976 2.55851   7
 -11 -16   1 0.47134 2.38270   7
 -11 -16   1 3.70306 3.53139   3
 -11 -16   1 -3.6302 2.90685   5
  10  16  -1 -1.7286 3.48619   2
  10  16  -1 -0.8444 3.34102   8
  10  16  -1 -0.1192 2.23139   7
 -10 -16   1 0.36023 2.31041   7
 -10 -16   1 -0.0659 3.22770   3
 -10 -16   1 2.15709 2.44438   7
 -10 -16   1 -2.1498 2.98968   5
   9  16  -1 -2.1369 1.94755   7
   9  16  -1 -1.7044 3.19268   8
   9  16  -1 0.03906 3.30842   2
  -9 -16   1 1.00130 2.18338   7
  -9 -16   1 -0.4203 2.20037   7
  -9 -16   1 -1.3355 3.16926   3
   8  16  -1 7.86927 3.40201   8
   8  16  -1 5.44498 2.14491   7
   8  16  -1 6.01708 3.33329   2
  -8 -16   1 8.22709 2.24891   7
  -8 -16   1 8.77590 3.31747   3
  -8 -16   1 6.25045 2.29743   7
  -8 -16   1 6.54704 1.05690   4
   7  16  -1 7.53727 3.50549   8
   7  16  -1 12.1296 3.41001   2
   7  16  -1 10.6118 2.13377   7
  -7 -16   1 7.65262 2.22264   7
  -7 -16   1 13.5537 3.63241   3
  -7 -16   1 7.05054 2.19148   7
  -7 -16   1 8.95108 1.59163   4
   6  16  -1 12.5506 2.06892   7
   6  16  -1 11.7694 3.53162   8
   6  16  -1 12.2207 3.31659   2
  -6 -16   1 12.0918 2.17406   7
  -6 -16   1 15.2552 2.21801   7
  -6 -16   1 16.0313 2.07034   4
  -6 -16   1 13.1203 3.40761   3
   5  16  -1 0.26595 1.52114   7
   5  16  -1 0.80118 2.64271   2
   5  16  -1 0.70628 2.92024   8
  -5 -16   1 1.62769 2.95284   3
  -5 -16   1 2.72745 1.72226   7
  -5 -16   1 3.40328 1.75770   7
  -5 -16   1 0.11751 1.77623   4
   4  16  -1 74.5632 3.32389   6
   4  16  -1 79.9787 5.46631   2
   4  16  -1 79.3768 3.96228   7
   4  16  -1 77.0811 5.97000   8
   4  16  -1 79.2399 3.29228   6
  -4 -16   1 78.6075 4.65462   4
  -4 -16   1 78.3074 4.11531   7
  -4 -16   1 75.8822 4.07756   7
  -4 -16   1 77.1154 5.73598   3
   3  16  -1 65.5075 5.46551   8
   3  16  -1 68.7416 4.71535   2
   3  16  -1 61.9740 3.25562   6
   3  16  -1 60.3259 3.27775   6
   3  16  -1 65.2500 3.41769   7
  -3 -16   1 64.3400 4.37731   4
  -3 -16   1 66.4861 5.34832   3
  -3 -16   1 65.3289 3.52760   7
  -3 -16   1 62.8891 3.59675   7
   2  16  -1 51.2501 4.02857   2
   2  16  -1 41.0670 2.75508   7
   2  16  -1 48.7878 3.13639   6
   2  16  -1 47.7104 3.73022   2
   2  16  -1 44.0076 4.36749   8
  -2 -16   1 51.0499 4.17866   4
  -2 -16   1 44.9403 2.97052   7
  -2 -16   1 51.8787 3.03865   7
  -2 -16   1 40.1653 4.33281   3
   1  16  -1 30.9688 2.64712   2
   1  16  -1 34.9047 3.92919   8
   1  16  -1 29.2402 2.65552   2
   1  16  -1 24.4070 2.20062   7
   1  16  -1 21.6496 2.26459   6
  -1 -16   1 24.2368 2.06099   7
  -1 -16   1 27.0978 2.40044   7
  -1 -16   1 33.7626 3.67310   4
   0  16  -1 55.2942 3.07353   7
   0  16  -1 61.7985 5.24835   8
   0  16  -1 57.6662 3.60617   2
   0  16  -1 59.9601 3.54108   2
   0  16  -1 61.3471 5.58644   5
   0  16  -1 64.8469 3.92070   6
   0 -16   1 58.8988 3.19740   7
   0 -16   1 53.2906 4.90453   4
   0 -16   1 62.2631 3.28676   7
  -1  16  -1 31.9943 4.09722   5
  -1  16  -1 29.8280 2.45361   2
  -1  16  -1 33.2112 3.80440   8
  -1  16  -1 25.9467 2.71183   6
  -1  16  -1 31.5557 2.25268   7
  -1  16  -1 26.3424 2.33451   2
   1 -16   1 27.8186 3.84134   4
   1 -16   1 30.2825 2.49194   7
  -2  16  -1 6.78976 3.21985   5
  -2  16  -1 3.82060 0.98715   2
  -2  16  -1 4.71094 2.68110   8
  -2  16  -1 4.67871 2.10262   6
  -2  16  -1 5.44840 1.34796   7
  -2  16  -1 5.27703 1.06817   2
   2 -16   1 8.11355 1.55765   7
   2 -16   1 3.09833 1.51473   7
   2 -16   1 2.29975 3.02725   4
  -3  16  -1 73.7307 5.15266   8
  -3  16  -1 60.4703 5.42120   5
  -3  16  -1 69.9361 4.66981   6
  -3  16  -1 64.1774 3.41669   7
   3 -16   1 64.5138 3.57562   7
   3 -16   1 71.6439 5.66721   4
   3 -16   1 58.3628 3.61096   7
   3 -16   1 64.4050 4.80226   6
  -4  16  -1 0.03904 1.41691   7
  -4  16  -1 0.96819 2.45499   8
  -4  16  -1 1.67181 3.14546   5
   4 -16   1 -0.9324 3.14735   4
   4 -16   1 -0.4591 1.64069   7
   4 -16   1 -1.5199 2.33398   6
   4 -16   1 1.34957 1.69099   7
  -5  16  -1 62.5303 5.01259   8
  -5  16  -1 64.3153 6.10238   5
  -5  16  -1 66.4690 3.76573   7
   5 -16   1 65.8929 5.23002   6
   5 -16   1 66.7363 3.92708   7
   5 -16   1 66.7242 4.00209   7
   5 -16   1 63.8254 5.94073   4
  -6  16  -1 0.89250 1.75913   7
  -6  16  -1 3.25107 2.52437   8
  -6  16  -1 1.96249 3.50878   5
   6 -16   1 4.91859 3.72411   4
   6 -16   1 4.22633 1.88664   7
   6 -16   1 3.11664 2.97093   6
   6 -16   1 -0.6799 1.92881   7
  -7  16  -1 105.825 5.88487   8
  -7  16  -1 120.389 7.59170   3
  -7  16  -1 90.8526 5.32691   7
  -7  16  -1 115.561 7.82859   5
   7 -16   1 105.593 6.84597   6
   7 -16   1 113.096 5.51571   7
   7 -16   1 112.300 5.55320   7
   7 -16   1 111.474 7.65656   4
  -8  16  -1 27.7386 2.92467   7
  -8  16  -1 27.4619 3.04750   8
  -8  16  -1 36.5730 4.98490   5
  -8  16  -1 28.1768 4.64294   3
   8 -16   1 33.3255 5.27767   4
   8 -16   1 32.2187 3.01780   7
   8 -16   1 25.1445 4.04177   6
   8 -16   1 28.7994 2.99857   7
  -9  16  -1 6.80503 2.18932   8
  -9  16  -1 -1.3285 3.75747   5
  -9  16  -1 4.80580 3.94632   3
   9 -16   1 3.62444 3.38614   6
   9 -16   1 7.28246 4.43490   4
   9 -16   1 4.94320 2.37092   7
   9 -16   1 0.63514 2.31798   7
 -10  16  -1 113.114 5.51401   8
 -10  16  -1 137.584 8.69100   5
  10 -16   1 115.317 6.48229   7
  10 -16   1 121.136 8.14010   6
  10 -16   1 114.418 6.48899   7
  10 -16   1 120.443 8.87068   4
 -11  16  -1 15.8916 4.81673   5
 -11  16  -1 14.3080 4.45965   3
  11 -16   1 5.12334 2.93862   7
  11 -16   1 10.5993 5.17617   4
  11 -16   1 7.00270 2.92940   7
  11 -16   1 11.5127 4.02593   6
  16  15  -1 32.1852 4.88602   8
  16  15  -1 25.7421 5.42430   2
 -16 -15   1 21.6769 4.22581   7
 -16 -15   1 15.9070 4.38088   3
 -16 -15   1 15.8951 4.40727   5
  15  15  -1 1.23936 3.63580   8
  15  15  -1 3.64073 4.28607   2
 -15 -15   1 -0.0976 3.13613   7
 -15 -15   1 -1.4918 3.33921   5
 -15 -15   1 4.16870 3.06833   7
 -15 -15   1 2.71010 3.88329   3
  14  15  -1 4.25060 3.63716   8
  14  15  -1 -0.3741 2.54619   7
  14  15  -1 2.44445 4.25763   2
 -14 -15   1 3.16094 3.37920   7
 -14 -15   1 -0.2236 3.36078   5
 -14 -15   1 3.98831 3.68356   3
 -14 -15   1 3.38795 2.73498   7
  13  15  -1 58.8000 4.87850   7
  13  15  -1 51.2435 5.55564   8
  13  15  -1 60.9022 6.45831   2
 -13 -15   1 77.0463 5.81733   7
 -13 -15   1 54.0734 5.44237   5
 -13 -15   1 59.3310 5.30248   7
 -13 -15   1 69.5975 6.03788   3
  12  15  -1 134.957 6.71339   7
  12  15  -1 120.612 8.05369   8
  12  15  -1 118.841 8.83565   2
 -12 -15   1 111.713 7.71519   5
 -12 -15   1 127.290 7.14220   7
 -12 -15   1 134.954 7.85179   3
 -12 -15   1 112.943 6.85458   7
  11  15  -1 -0.0267 3.76695   2
  11  15  -1 3.25566 3.42218   8
  11  15  -1 1.06367 2.55033   7
 -11 -15   1 8.35031 3.56495   3
 -11 -15   1 4.62783 2.62210   7
 -11 -15   1 18.0593 3.71474   5
 -11 -15   1 3.64891 2.82632   7
  10  15  -1 89.2094 6.59425   8
  10  15  -1 71.3540 6.32299   2
  10  15  -1 74.5038 5.02875   7
 -10 -15   1 80.4880 5.19746   7
 -10 -15   1 68.5541 4.96349   7
 -10 -15   1 75.9756 6.14124   3
 -10 -15   1 87.7006 6.15805   5
   9  15  -1 1.00783 2.02620   7
   9  15  -1 -2.1484 3.07161   8
   9  15  -1 -2.8506 3.24459   2
  -9 -15   1 -0.3669 2.21842   7
  -9 -15   1 0.46955 2.15383   7
  -9 -15   1 4.22559 3.24153   3
  -9 -15   1 -0.0405 2.80377   5
   8  15  -1 32.1112 4.28191   2
   8  15  -1 32.5684 4.18939   8
   8  15  -1 38.4656 3.37569   7
  -8 -15   1 34.8253 3.10856   7
  -8 -15   1 27.8314 4.01385   3
  -8 -15   1 34.6899 3.04821   7
  -8 -15   1 31.6720 1.78206   4
  -8 -15   1 37.1063 4.03298   5
   7  15  -1 18.9981 3.59983   2
   7  15  -1 16.3560 3.62180   8
   7  15  -1 21.0976 2.49252   7
  -7 -15   1 18.5740 1.74386   4
  -7 -15   1 17.2290 2.45245   7
  -7 -15   1 23.8799 3.66558   3
  -7 -15   1 17.9790 2.41313   7
   6  15  -1 84.5829 6.09723   2
   6  15  -1 90.4482 4.51306   7
   6  15  -1 82.5974 6.14586   8
  -6 -15   1 78.6086 4.09403   4
  -6 -15   1 79.6447 4.40483   7
  -6 -15   1 83.2239 4.40055   7
  -6 -15   1 87.0100 5.78469   3
   5  15  -1 25.5443 2.28619   7
   5  15  -1 25.3715 3.57236   8
   5  15  -1 21.8817 3.38885   2
  -5 -15   1 24.0510 2.42565   4
  -5 -15   1 18.4701 2.20923   7
  -5 -15   1 19.6032 3.40680   3
  -5 -15   1 21.8224 2.30973   7
   4  15  -1 15.5354 1.29665   6
   4  15  -1 16.8861 1.48832   6
   4  15  -1 17.8381 1.96506   7
   4  15  -1 14.3640 3.20129   8
   4  15  -1 15.8607 2.90660   2
  -4 -15   1 13.4193 2.03150   7
  -4 -15   1 13.2048 3.25369   3
  -4 -15   1 16.6964 2.01618   7
  -4 -15   1 18.8890 2.44386   4
   3  15  -1 1.46544 2.73899   8
   3  15  -1 8.70132 1.60777   7
   3  15  -1 8.46402 1.36850   6
   3  15  -1 8.02070 2.39989   2
  -3 -15   1 6.10078 3.08828   3
  -3 -15   1 11.2890 2.32245   4
  -3 -15   1 5.51253 1.63963   7
  -3 -15   1 6.14466 1.67430   7
   2  15  -1 14.2474 1.71403   7
   2  15  -1 18.1875 2.28904   2
   2  15  -1 18.2706 3.23420   8
   2  15  -1 13.7053 1.71644   6
   2  15  -1 15.7247 2.47187   2
  -2 -15   1 15.6478 1.86448   7
  -2 -15   1 15.9741 3.22282   3
  -2 -15   1 17.5675 2.77880   4
  -2 -15   1 16.4954 1.81852   7
   1  15  -1 0.13757 1.56045   2
   1  15  -1 4.32879 1.36131   7
   1  15  -1 4.48235 1.81181   2
   1  15  -1 3.58631 1.54267   6
   1  15  -1 4.21721 2.77545   8
  -1 -15   1 5.60462 1.47252   7
  -1 -15   1 3.74212 2.33985   4
  -1 -15   1 2.32170 1.48942   7
   0  15  -1 6.30300 1.41242   7
   0  15  -1 6.82751 2.79028   8
   0  15  -1 1.93779 1.66959   6
   0  15  -1 3.13568 1.57385   2
   0  15  -1 3.73864 1.52971   2
   0 -15   1 -0.0666 2.43520   4
   0 -15   1 1.54966 1.41823   7
  -1  15  -1 14.7271 1.71873   2
  -1  15  -1 22.0277 3.21549   8
  -1  15  -1 26.6861 3.63695   5
  -1  15  -1 13.7679 1.68590   7
  -1  15  -1 11.5153 2.13218   6
  -1  15  -1 13.8014 1.65136   2
   1 -15   1 12.4717 1.76004   7
   1 -15   1 17.7449 3.24084   4
  -2  15  -1 0.99047 1.01034   2
  -2  15  -1 1.38310 2.86737   5
  -2  15  -1 0.41773 1.34288   7
  -2  15  -1 -0.2839 1.00441   2
  -2  15  -1 4.24093 2.54918   8
  -2  15  -1 1.07033 1.99178   6
   2 -15   1 1.06501 2.13097   6
   2 -15   1 -1.4921 1.43797   7
   2 -15   1 -0.4650 1.48771   7
   2 -15   1 -1.7343 2.67572   4
  -3  15  -1 0.96229 2.34012   8
  -3  15  -1 3.50972 0.58028   2
  -3  15  -1 1.51870 2.92340   5
  -3  15  -1 3.62269 1.51486   7
  -3  15  -1 2.89829 2.13460   6
   3 -15   1 2.42684 2.24985   6
   3 -15   1 0.13491 1.60407   7
   3 -15   1 5.98960 3.01734   4
   3 -15   1 3.71793 1.59750   7
  -4  15  -1 9.29856 2.54553   8
  -4  15  -1 5.60725 1.70889   7
  -4  15  -1 8.21266 3.34036   5
  -4  15  -1 5.03297 2.33095   6
   4 -15   1 2.48491 1.75057   7
   4 -15   1 6.45258 2.53114   6
   4 -15   1 5.86506 3.33436   4
   4 -15   1 7.85924 1.84391   7
  -5  15  -1 8.89672 2.49137   8
  -5  15  -1 6.58916 1.85198   7
  -5  15  -1 11.3866 3.48902   5
   5 -15   1 7.19212 1.95272   7
   5 -15   1 8.22005 1.98595   7
   5 -15   1 6.75514 3.45999   4
   5 -15   1 7.82411 2.78134   6
  -6  15  -1 5.08478 1.88235   7
  -6  15  -1 3.31097 3.31335   5
  -6  15  -1 2.82007 2.29772   8
   6 -15   1 8.44901 3.55323   4
   6 -15   1 5.82757 2.87184   6
   6 -15   1 4.60279 2.10802   7
   6 -15   1 2.88259 1.94871   7
  -7  15  -1 3.76209 3.34313   3
  -7  15  -1 1.21415 3.33550   5
  -7  15  -1 -3.6044 1.75741   7
  -7  15  -1 -2.0820 2.16968   8
   7 -15   1 -1.8201 2.00870   7
   7 -15   1 3.82429 3.79327   4
   7 -15   1 -1.9653 1.92360   7
   7 -15   1 0.31205 2.76182   6
  -8  15  -1 -1.4522 1.97833   7
  -8  15  -1 -0.5002 2.05382   8
  -8  15  -1 3.78814 3.60069   5
  -8  15  -1 -1.2048 3.42799   3
   8 -15   1 -0.9833 2.17265   7
   8 -15   1 0.44934 2.16284   7
   8 -15   1 -2.4456 2.86476   6
   8 -15   1 -2.7035 3.54288   4
  -9  15  -1 4.34296 2.01064   8
  -9  15  -1 -1.2897 3.57550   5
  -9  15  -1 2.91533 2.24949   7
  -9  15  -1 5.91634 3.75092   3
   9 -15   1 5.78885 3.38197   6
   9 -15   1 11.1630 2.46199   7
   9 -15   1 -0.2658 2.32171   7
   9 -15   1 2.26242 3.97450   4
 -10  15  -1 11.5960 3.99830   3
 -10  15  -1 13.7483 4.27012   5
 -10  15  -1 12.9199 1.93747   8
  10 -15   1 18.5335 2.93274   7
  10 -15   1 8.90215 4.73332   4
  10 -15   1 15.7806 2.89510   7
  10 -15   1 10.9719 3.72270   6
 -11  15  -1 0.17871 3.68137   3
 -11  15  -1 -1.1170 1.15584   8
 -11  15  -1 -1.0320 3.95873   5
  11 -15   1 -4.7761 2.27758   7
  11 -15   1 -1.1810 2.52135   7
  11 -15   1 2.44539 4.51087   4
  11 -15   1 -1.6201 3.32563   6
 -12  15  -1 18.4947 4.72546   5
 -12  15  -1 16.3237 4.30353   3
  12 -15   1 13.8504 3.37200   7
  12 -15   1 20.1559 5.10169   4
  12 -15   1 17.7024 4.22158   6
  12 -15   1 14.8281 3.22483   7
  17  14  -1 -1.9173 4.35985   2
  17  14  -1 4.33984 3.56216   8
 -17 -14   1 0.14638 3.32907   7
 -17 -14   1 1.80809 3.58311   5
 -17 -14   1 -1.6050 3.58160   3
  16  14  -1 11.5243 4.85367   2
  16  14  -1 3.98035 3.75648   8
 -16 -14   1 4.39602 3.76785   5
 -16 -14   1 7.29134 3.90946   3
 -16 -14   1 9.42747 3.55846   7
  15  14  -1 -1.4685 3.35835   8
  15  14  -1 0.44770 2.76422   7
  15  14  -1 1.96310 4.36233   2
 -15 -14   1 0.39822 2.41783   7
 -15 -14   1 -5.2951 3.30973   3
 -15 -14   1 -3.3323 3.26435   5
 -15 -14   1 0.07207 3.53504   7
  14  14  -1 -0.1361 2.95883   7
  14  14  -1 1.83016 4.07364   2
  14  14  -1 3.64483 3.53482   8
 -14 -14   1 3.58680 2.98914   7
 -14 -14   1 2.66604 3.53029   3
 -14 -14   1 0.64837 2.94097   7
 -14 -14   1 4.29889 3.62216   5
  13  14  -1 -0.8973 3.27942   8
  13  14  -1 -0.4863 3.76701   2
  13  14  -1 -1.5051 2.34433   7
 -13 -14   1 4.59952 3.45800   3
 -13 -14   1 -0.4424 3.19472   5
 -13 -14   1 1.27889 2.81469   7
 -13 -14   1 5.74783 2.87889   7
  12  14  -1 9.31650 4.21549   2
  12  14  -1 -1.7016 3.13221   8
  12  14  -1 -0.2205 2.36035   7
 -12 -14   1 2.86073 2.66702   7
 -12 -14   1 4.22392 3.36267   5
 -12 -14   1 1.22685 2.40006   7
 -12 -14   1 7.01050 3.45615   3
  11  14  -1 17.4341 3.05536   7
  11  14  -1 11.5601 3.60989   8
  11  14  -1 18.5048 4.37008   2
 -11 -14   1 10.5128 3.04742   7
 -11 -14   1 14.6799 3.53841   5
 -11 -14   1 16.9238 3.62870   3
 -11 -14   1 15.6527 3.08463   7
  10  14  -1 1.50728 3.53678   2
  10  14  -1 -0.8925 2.22628   7
  10  14  -1 4.63241 3.07232   8
 -10 -14   1 2.34738 2.90256   5
 -10 -14   1 -0.5597 2.94792   3
 -10 -14   1 -0.1515 2.29033   7
 -10 -14   1 1.43287 2.20435   7
   9  14  -1 3.91863 3.27021   2
   9  14  -1 -0.4351 2.87883   8
   9  14  -1 1.49317 2.22791   7
  -9 -14   1 1.31474 2.88178   3
  -9 -14   1 3.85030 2.28887   7
  -9 -14   1 2.74402 2.20950   7
  -9 -14   1 1.85856 2.83532   5
   8  14  -1 14.9225 2.35429   7
   8  14  -1 11.0341 3.34407   8
   8  14  -1 17.9397 3.73096   2
  -8 -14   1 13.5972 3.22671   3
  -8 -14   1 13.5647 3.19864   5
  -8 -14   1 11.1562 2.33218   7
  -8 -14   1 10.6041 1.00875   4
  -8 -14   1 10.2811 2.28290   7
   7  14  -1 15.1518 3.41402   2
   7  14  -1 12.1426 3.09634   8
   7  14  -1 15.2756 2.31021   7
  -7 -14   1 14.8089 2.33885   7
  -7 -14   1 14.9223 2.33772   7
  -7 -14   1 15.8896 3.13319   5
  -7 -14   1 11.7652 3.18264   3
  -7 -14   1 16.4040 1.52555   4
   6  14  -1 20.7185 3.47880   8
   6  14  -1 20.8880 2.32634   7
   6  14  -1 7.36030 3.15262   2
  -6 -14   1 19.4574 3.33653   3
  -6 -14   1 21.5488 1.96246   4
  -6 -14   1 20.3923 2.30698   7
  -6 -14   1 18.9199 2.27464   7
   5  14  -1 6.61234 2.94372   8
   5  14  -1 1.47045 2.22002   5
   5  14  -1 -0.2194 1.56817   7
   5  14  -1 1.31555 1.55562   7
   5  14  -1 0.39235 2.61501   2
  -5 -14   1 2.27259 1.62014   7
  -5 -14   1 0.94761 2.51143   3
  -5 -14   1 4.13694 1.71953   7
  -5 -14   1 2.47833 1.58075   4
   4  14  -1 0.61227 1.41639   7
   4  14  -1 1.14718 0.80401   6
   4  14  -1 -0.9864 0.84914   6
   4  14  -1 -1.4441 2.53279   8
   4  14  -1 -0.2135 1.44753   7
   4  14  -1 5.02717 2.36100   5
   4  14  -1 0.62030 2.40025   2
  -4 -14   1 1.27886 1.66398   4
  -4 -14   1 -1.6664 1.49571   7
  -4 -14   1 3.98452 2.66265   3
  -4 -14   1 0.46801 1.56234   7
   3  14  -1 136.225 6.98663   8
   3  14  -1 118.865 6.42656   5
   3  14  -1 117.815 5.03774   6
   3  14  -1 118.848 5.31427   7
   3  14  -1 122.531 5.32961   7
   3  14  -1 134.074 6.36160   2
  -3 -14   1 128.050 5.37011   7
  -3 -14   1 127.300 6.70543   3
  -3 -14   1 117.354 5.81260   4
  -3 -14   1 128.588 5.40107   7
   2  14  -1 9.11164 1.51498   7
   2  14  -1 6.97472 1.42145   7
   2  14  -1 5.97909 1.40838   6
   2  14  -1 7.17759 2.51217   5
   2  14  -1 5.58277 2.01668   2
   2  14  -1 6.12173 2.69165   8
  -2 -14   1 2.70196 2.73215   3
  -2 -14   1 6.25378 1.58006   7
  -2 -14   1 5.22821 1.50154   7
  -2 -14   1 6.67670 2.18895   4
   1  14  -1 29.1578 2.40237   7
   1  14  -1 35.2411 3.42089   5
   1  14  -1 27.5545 2.26721   7
   1  14  -1 25.9823 2.44235   2
   1  14  -1 26.8562 2.60605   2
   1  14  -1 27.2239 3.36319   8
   1  14  -1 28.0741 2.57225   6
  -1 -14   1 30.0993 2.46115   7
  -1 -14   1 29.6636 3.48355   3
  -1 -14   1 27.4267 3.14931   4
  -1 -14   1 27.4790 2.47669   7
   0  14  -1 127.303 6.01710   6
   0  14  -1 136.516 5.96522   2
   0  14  -1 144.495 6.98581   8
   0  14  -1 136.016 5.89883   2
   0  14  -1 141.589 5.61794   7
   0  14  -1 138.718 5.61598   7
   0  14  -1 138.314 6.93325   5
   0 -14   1 138.092 6.86324   4
   0 -14   1 134.748 5.71387   7
  -1  14  -1 21.8976 3.11447   5
  -1  14  -1 32.7586 3.65801   5
  -1  14  -1 23.9941 2.45134   6
  -1  14  -1 26.7027 3.18788   8
  -1  14  -1 24.9089 2.30929   2
  -1  14  -1 25.2925 2.32626   7
  -1  14  -1 25.3028 2.37736   2
  -1  14  -1 21.0938 1.91614   7
   1 -14   1 32.0707 3.50403   4
   1 -14   1 30.2117 2.62559   6
   1 -14   1 27.4414 2.35729   7
   1 -14   1 28.7957 2.56368   7
  -2  14  -1 21.9970 2.13192   7
  -2  14  -1 21.7106 3.03359   8
  -2  14  -1 23.1827 1.99991   2
  -2  14  -1 29.3323 3.62698   5
  -2  14  -1 25.9917 2.09180   7
  -2  14  -1 28.3093 2.09844   2
  -2  14  -1 23.6814 2.53931   6
   2 -14   1 27.4445 2.80719   6
   2 -14   1 23.3869 2.11155   7
   2 -14   1 22.0494 3.42548   4
   2 -14   1 29.2171 2.47465   7
  -3  14  -1 8.84116 0.97475   2
  -3  14  -1 6.40641 2.26681   6
  -3  14  -1 9.91346 1.64031   7
  -3  14  -1 2.80299 2.78596   5
  -3  14  -1 6.88294 2.46787   8
  -3  14  -1 8.00267 0.94945   2
   3 -14   1 4.17600 2.95047   4
   3 -14   1 6.16459 1.74510   7
   3 -14   1 7.61815 1.71981   7
   3 -14   1 5.61716 2.25194   6
  -4  14  -1 175.984 8.11637   8
  -4  14  -1 178.084 8.88988   5
  -4  14  -1 170.502 8.01057   6
  -4  14  -1 185.291 7.40267   7
   4 -14   1 189.415 8.84300   4
   4 -14   1 175.950 7.34116   7
   4 -14   1 176.267 8.26202   6
   4 -14   1 189.137 7.44092   7
  -5  14  -1 14.1672 2.60887   8
  -5  14  -1 16.1127 2.14582   7
  -5  14  -1 15.0278 3.37960   5
  -5  14  -1 18.3470 2.86547   6
   5 -14   1 12.4812 2.12959   7
   5 -14   1 9.32756 3.25652   4
   5 -14   1 16.7417 2.97714   6
   5 -14   1 16.2114 2.11871   7
  -6  14  -1 108.490 5.98878   8
  -6  14  -1 127.344 7.48578   5
  -6  14  -1 111.240 5.63226   7
   6 -14   1 129.471 5.79912   7
   6 -14   1 119.161 7.31254   4
   6 -14   1 124.984 5.69675   7
   6 -14   1 115.473 6.66938   6
  -7  14  -1 29.1273 2.92256   8
  -7  14  -1 22.5100 3.87346   3
  -7  14  -1 25.3235 2.63281   7
  -7  14  -1 24.8106 4.02695   5
   7 -14   1 28.9951 2.91682   7
   7 -14   1 32.0205 4.59229   4
   7 -14   1 28.2484 2.90331   7
   7 -14   1 26.3874 3.65140   6
  -8  14  -1 42.3443 3.70990   7
  -8  14  -1 48.3010 3.81885   8
  -8  14  -1 41.1143 4.80008   5
  -8  14  -1 44.2744 4.69811   3
   8 -14   1 47.6802 4.11523   7
   8 -14   1 36.2729 3.33365   7
   8 -14   1 42.6184 5.01642   4
   8 -14   1 43.0730 4.33004   6
  -9  14  -1 3.82791 3.53170   3
  -9  14  -1 1.31731 2.17392   7
  -9  14  -1 3.34758 3.46014   5
  -9  14  -1 -0.4383 1.71362   8
   9 -14   1 -0.8854 2.37832   7
   9 -14   1 2.62469 3.75579   4
   9 -14   1 0.25338 2.19090   7
   9 -14   1 -1.3944 2.96331   6
 -10  14  -1 6.07124 3.70139   3
 -10  14  -1 5.26276 3.82200   5
 -10  14  -1 2.48181 2.37667   7
 -10  14  -1 5.28448 1.66733   8
  10 -14   1 4.62696 2.73978   7
  10 -14   1 5.05327 3.35029   6
  10 -14   1 4.19229 4.20773   4
  10 -14   1 8.80829 2.64658   7
 -11  14  -1 27.4366 2.29368   8
 -11  14  -1 22.1507 4.60973   5
 -11  14  -1 22.0973 2.06415   8
 -11  14  -1 20.9977 4.33068   3
  11 -14   1 27.7727 4.37421   6
  11 -14   1 25.2895 3.40045   7
  11 -14   1 25.9465 3.33898   7
  11 -14   1 22.4854 4.93510   4
 -12  14  -1 12.6460 3.95394   3
 -12  14  -1 7.17536 4.13676   5
  12 -14   1 8.23028 3.69097   6
  12 -14   1 10.2092 3.19066   7
  12 -14   1 9.38540 3.11075   7
  12 -14   1 3.08130 4.29479   4
 -13  14  -1 6.44786 4.26307   5
 -13  14  -1 5.02062 3.93621   3
  13 -14   1 7.19049 3.16543   7
  13 -14   1 15.4829 4.97150   4
  13 -14   1 9.31819 3.92358   6
  13 -14   1 7.92265 3.39860   7
  18  13  -1 21.6684 4.20844   8
  18  13  -1 26.0328 5.74999   2
 -18 -13   1 26.2292 4.42461   7
 -18 -13   1 18.0821 4.45105   5
 -18 -13   1 18.6849 4.42624   3
  17  13  -1 4.87657 3.54692   8
  17  13  -1 -2.0015 4.36890   2
 -17 -13   1 -2.7517 3.40493   3
 -17 -13   1 1.02203 3.64160   5
 -17 -13   1 0.99646 3.43124   7
  16  13  -1 51.8304 6.31862   2
  16  13  -1 35.5397 4.34966   7
  16  13  -1 41.0671 4.86395   8
 -16 -13   1 48.4026 5.42525   5
 -16 -13   1 39.8454 4.53984   7
 -16 -13   1 45.3126 4.82513   7
 -16 -13   1 46.4035 5.22870   3
  15  13  -1 40.0588 5.74291   2
  15  13  -1 18.9027 3.79524   7
  15  13  -1 21.3548 4.21348   8
 -15 -13   1 28.6614 4.12590   7
 -15 -13   1 29.3996 4.42565   5
 -15 -13   1 21.9723 4.22592   3
  14  13  -1 8.28204 3.49626   8
  14  13  -1 2.97557 4.13987   2
  14  13  -1 1.10694 2.57807   7
 -14 -13   1 5.45583 3.44392   5
 -14 -13   1 1.41980 3.43204   3
 -14 -13   1 3.44889 2.91713   7
  13  13  -1 46.3886 5.58294   2
  13  13  -1 34.0368 3.92213   7
  13  13  -1 36.6846 4.42030   8
 -13 -13   1 36.3225 3.68590   7
 -13 -13   1 34.6322 4.34881   5
 -13 -13   1 31.3590 3.82317   7
 -13 -13   1 36.2145 4.46311   3
  12  13  -1 -3.4024 3.60050   2
  12  13  -1 -2.2776 2.97517   8
  12  13  -1 -0.2460 2.63450   7
 -12 -13   1 -1.1170 2.59353   7
 -12 -13   1 3.84060 3.19987   5
 -12 -13   1 -0.9820 2.52472   7
 -12 -13   1 7.08448 3.30133   3
  11  13  -1 170.678 8.50955   8
  11  13  -1 157.480 7.64714   7
  11  13  -1 144.263 8.99423   2
 -11 -13   1 155.931 8.29870   5
 -11 -13   1 150.671 7.36872   7
 -11 -13   1 157.255 8.16947   3
 -11 -13   1 156.275 7.85254   7
  10  13  -1 -1.9766 2.20059   7
  10  13  -1 0.17942 3.32490   2
  10  13  -1 -1.3998 2.86408   8
 -10 -13   1 0.93906 2.04169   7
 -10 -13   1 1.54626 2.21763   7
 -10 -13   1 -2.2539 2.70918   5
 -10 -13   1 3.81590 2.99832   3
   9  13  -1 34.5642 3.26790   7
   9  13  -1 39.7019 4.60475   2
   9  13  -1 38.9604 4.16785   8
  -9 -13   1 31.3075 3.83575   3
  -9 -13   1 37.3004 3.99869   5
  -9 -13   1 38.7673 4.05496   2
  -9 -13   1 40.8036 3.75716   7
  -9 -13   1 38.7431 3.50096   7
   8  13  -1 1.02912 3.02037   2
   8  13  -1 -2.7195 1.58990   7
   8  13  -1 3.97813 2.79808   8
  -8 -13   1 -1.2586 2.47526   3
  -8 -13   1 1.23293 2.14881   7
  -8 -13   1 0.28784 0.41486   4
  -8 -13   1 -1.7569 2.33868   5
  -8 -13   1 2.44678 1.98617   7
   7  13  -1 78.6314 4.29994   7
   7  13  -1 88.7942 5.18958   5
   7  13  -1 80.5425 5.74428   2
   7  13  -1 86.3097 5.55886   8
   7  13  -1 81.6112 4.42346   7
  -7 -13   1 81.6364 5.41000   5
  -7 -13   1 71.6690 3.36792   4
  -7 -13   1 77.5430 4.42140   7
  -7 -13   1 76.3230 5.21608   3
  -7 -13   1 77.0479 4.49375   7
   6  13  -1 51.8560 4.98500   2
   6  13  -1 49.9664 4.36808   5
   6  13  -1 59.3666 3.57373   7
   6  13  -1 57.7056 4.91109   8
   6  13  -1 57.0556 3.58927   7
  -6 -13   1 58.5850 3.73962   7
  -6 -13   1 57.1728 4.68949   5
  -6 -13   1 59.2301 3.01598   4
  -6 -13   1 58.6451 4.72166   3
  -6 -13   1 57.9414 3.67325   7
   5  13  -1 260.796 10.0606   7
   5  13  -1 256.456 10.0347   7
   5  13  -1 287.012 11.2288   2
   5  13  -1 271.621 11.1578   8
   5  13  -1 261.352 10.9041   5
  -5 -13   1 245.593 10.0177   7
  -5 -13   1 257.734 10.0302   7
  -5 -13   1 252.051 10.9829   3
  -5 -13   1 256.010 9.89408   4
   4  13  -1 43.3422 3.90727   8
   4  13  -1 42.9906 3.00699   7
   4  13  -1 38.7474 3.56036   2
   4  13  -1 42.8384 2.03991   6
   4  13  -1 41.6284 3.88263   5
   4  13  -1 40.5780 2.08768   6
   4  13  -1 39.8366 2.89286   7
  -4 -13   1 37.4028 2.98208   4
  -4 -13   1 40.9346 3.04179   7
  -4 -13   1 39.7365 3.04854   7
  -4 -13   1 37.0790 3.64187   3
   3  13  -1 2.37999 1.45230   7
   3  13  -1 2.50257 2.45756   8
   3  13  -1 2.92060 1.37363   7
   3  13  -1 1.70105 2.14734   5
   3  13  -1 1.49265 1.05467   6
   3  13  -1 0.07077 2.05306   2
  -3 -13   1 3.16943 2.46304   3
  -3 -13   1 3.29608 1.47494   7
  -3 -13   1 5.98373 1.81098   4
  -3 -13   1 4.62214 1.54421   7
   2  13  -1 6.69522 2.63848   8
   2  13  -1 10.0528 2.41248   5
   2  13  -1 10.4602 1.46351   6
   2  13  -1 11.0808 1.50730   7
   2  13  -1 13.3384 2.23960   2
   2  13  -1 10.2454 1.49323   7
  -2 -13   1 10.3923 2.16380   4
  -2 -13   1 10.6404 1.64022   7
  -2 -13   1 6.74901 1.53836   7
  -2 -13   1 11.7084 2.59479   3
   1  13  -1 25.8112 2.26965   7
   1  13  -1 23.5130 3.07711   8
   1  13  -1 22.7700 2.01351   6
   1  13  -1 25.7865 2.95703   5
   1  13  -1 22.4055 2.22540   2
   1  13  -1 22.4738 1.85848   7
   1  13  -1 25.2934 2.41974   2
  -1 -13   1 25.2906 2.83963   4
  -1 -13   1 26.3531 2.39780   7
  -1 -13   1 26.6401 2.25565   7
  -1 -13   1 23.8755 3.00301   3
   0  13  -1 10.4178 1.46040   7
   0  13  -1 10.3026 1.52387   7
   0  13  -1 10.0035 2.39063   5
   0  13  -1 11.6178 2.61300   8
   0  13  -1 10.3993 1.64562   2
   0  13  -1 9.66060 1.71430   2
   0  13  -1 11.2275 1.80501   6
   0 -13   1 12.7221 2.49455   4
   0 -13   1 9.13604 1.62142   7
  -1  13  -1 3.98455 2.22643   5
  -1  13  -1 3.54557 1.34576   7
  -1  13  -1 6.31733 1.45213   7
  -1  13  -1 4.05059 1.33789   2
  -1  13  -1 4.98808 2.34743   8
  -1  13  -1 8.69263 1.40349   2
  -1  13  -1 5.74182 1.77282   6
  -1  13  -1 2.55303 2.43579   5
   1 -13   1 4.87026 1.46252   7
   1 -13   1 6.89777 1.51938   7
   1 -13   1 3.95734 1.74799   6
   1 -13   1 4.02110 2.35544   4
  -2  13  -1 11.3993 1.61192   7
  -2  13  -1 8.52466 1.53347   7
  -2  13  -1 9.92432 2.54317   5
  -2  13  -1 8.87240 2.79243   5
  -2  13  -1 12.1026 1.41438   2
  -2  13  -1 8.08740 2.39137   8
  -2  13  -1 11.2644 2.06995   6
  -2  13  -1 8.42598 1.27590   2
   2 -13   1 8.87561 2.11770   6
   2 -13   1 7.30291 1.66004   7
   2 -13   1 8.03752 1.65519   7
   2 -13   1 9.48872 2.72584   4
  -3  13  -1 -1.5299 2.43589   5
  -3  13  -1 1.57830 2.15362   8
  -3  13  -1 -0.1277 0.84354   2
  -3  13  -1 1.41438 0.87757   2
  -3  13  -1 -0.7496 1.37593   7
  -3  13  -1 1.28160 1.39059   7
   3 -13   1 -0.5420 1.51975   7
   3 -13   1 -1.4577 2.55927   4
   3 -13   1 -0.2004 1.95201   6
   3 -13   1 0.79358 1.46954   7
  -4  13  -1 3.76369 1.64136   7
  -4  13  -1 5.12222 2.11916   8
  -4  13  -1 5.32294 1.76264   7
  -4  13  -1 4.91543 2.23057   6
  -4  13  -1 6.05315 0.60322   2
  -4  13  -1 2.29726 2.69430   5
   4 -13   1 6.36761 1.83625   7
   4 -13   1 7.67025 2.97019   4
   4 -13   1 5.18008 1.72166   7
   4 -13   1 4.93852 2.33472   6
  -5  13  -1 2.27217 1.59947   7
  -5  13  -1 4.85674 2.35411   6
  -5  13  -1 0.02805 2.68972   5
  -5  13  -1 0.46696 1.98125   8
   5 -13   1 1.23863 1.82600   7
   5 -13   1 2.08565 2.36383   6
   5 -13   1 -2.7114 2.65262   4
   5 -13   1 -0.8366 1.68469   7
  -6  13  -1 2.99913 2.34026   6
  -6  13  -1 -1.1296 2.82129   5
  -6  13  -1 0.66003 1.68451   7
  -6  13  -1 3.01098 2.04136   8
   6 -13   1 -1.6751 1.84451   7
   6 -13   1 2.38084 1.97912   7
   6 -13   1 -2.8245 2.72244   4
   6 -13   1 0.35522 2.44323   6
  -7  13  -1 6.50262 3.15244   5
  -7  13  -1 0.93319 1.90109   7
  -7  13  -1 1.15292 1.96536   8
  -7  13  -1 0.26619 2.83861   3
   7 -13   1 0.16621 1.95115   7
   7 -13   1 2.47135 2.03021   7
   7 -13   1 -0.2805 3.13617   4
   7 -13   1 -2.2912 2.51433   6
  -8  13  -1 6.25404 2.27824   7
  -8  13  -1 6.34691 3.40345   5
  -8  13  -1 2.68282 1.97561   8
  -8  13  -1 2.77647 3.18117   3
   8 -13   1 0.75694 2.11311   7
   8 -13   1 1.65873 2.79160   6
   8 -13   1 3.20934 3.39428   4
   8 -13   1 1.18534 2.18034   7
  -9  13  -1 2.42758 2.30543   7
  -9  13  -1 2.66181 3.32530   3
  -9  13  -1 1.98305 3.42796   5
  -9  13  -1 -3.2518 1.62958   8
   9 -13   1 -0.7541 2.33162   7
   9 -13   1 -3.3899 2.79702   6
   9 -13   1 0.43775 2.35255   7
   9 -13   1 1.79212 3.53866   4
 -10  13  -1 6.42131 3.41374   3
 -10  13  -1 3.59905 3.70542   5
 -10  13  -1 6.37530 1.62822   8
 -10  13  -1 10.1250 2.57524   7
  10 -13   1 8.00248 3.39494   6
  10 -13   1 10.1209 2.64826   7
  10 -13   1 10.3399 4.08581   4
  10 -13   1 5.51194 2.68915   7
 -11  13  -1 1.83593 2.55971   7
 -11  13  -1 3.73408 3.73508   5
 -11  13  -1 5.49511 1.32684   8
 -11  13  -1 8.79125 3.64621   3
  11 -13   1 1.25728 2.72553   7
  11 -13   1 0.12189 3.80152   4
  11 -13   1 1.23410 3.30608   6
  11 -13   1 1.95455 2.48905   7
 -12  13  -1 -3.3521 3.47801   3
 -12  13  -1 2.09480 3.84623   5
 -12  13  -1 0.88110 3.99114   7
  12 -13   1 -2.5197 2.84043   7
  12 -13   1 7.14398 4.16485   4
  12 -13   1 1.32309 3.35242   6
  12 -13   1 -1.0216 2.78360   7
 -13  13  -1 18.0116 4.22317   3
 -13  13  -1 6.17415 4.10144   5
  13 -13   1 12.6988 4.87732   4
  13 -13   1 7.83540 2.84131   7
  13 -13   1 11.1133 4.02350   6
  13 -13   1 5.83039 2.96298   7
 -14  13  -1 -1.3624 3.67491   3
 -14  13  -1 2.59877 4.05444   5
  14 -13   1 3.62213 4.46634   4
  14 -13   1 6.38432 3.82921   6
  14 -13   1 3.00160 3.21178   7
  18  12  -1 5.77259 3.35307   8
  18  12  -1 6.94270 4.99363   2
 -18 -12   1 1.16229 3.68535   5
 -18 -12   1 3.73828 3.87408   3
 -18 -12   1 5.91063 3.78763   7
  17  12  -1 7.30112 4.76113   2
  17  12  -1 10.0776 3.56586   8
  17  12  -1 0.75904 3.20408   7
 -17 -12   1 2.85544 3.70031   5
 -17 -12   1 9.56901 3.80318   7
 -17 -12   1 1.41907 3.56721   3
  16  12  -1 21.0310 5.07554   2
  16  12  -1 15.6332 3.62613   7
  16  12  -1 13.5496 3.69277   8
 -16 -12   1 12.0358 3.41400   7
 -16 -12   1 23.0783 4.14414   7
 -16 -12   1 12.3279 4.03312   5
 -16 -12   1 19.4327 4.00619   3
  15  12  -1 4.51368 4.35727   2
  15  12  -1 10.5280 3.57086   8
  15  12  -1 4.23582 3.02979   7
 -15 -12   1 1.18362 2.84113   7
 -15 -12   1 2.71836 3.18411   7
 -15 -12   1 3.16057 3.38165   3
 -15 -12   1 5.00193 3.59502   5
  14  12  -1 1.36334 3.90173   2
  14  12  -1 -2.7489 2.43330   7
  14  12  -1 -1.6465 3.06685   8
 -14 -12   1 -1.0788 3.06048   3
 -14 -12   1 -1.1511 2.45416   7
 -14 -12   1 1.37295 3.33308   7
 -14 -12   1 -2.6522 2.95818   5
  13  12  -1 13.9211 2.94293   7
  13  12  -1 17.9456 3.56743   8
  13  12  -1 17.4448 4.48368   2
 -13 -12   1 12.9154 3.49934   3
 -13 -12   1 9.94989 3.43944   5
 -13 -12   1 14.9738 3.23251   7
  12  12  -1 -0.5296 2.20925   7
  12  12  -1 -5.7175 3.52375   2
  12  12  -1 -0.1226 2.87995   8
 -12 -12   1 1.37305 2.90397   3
 -12 -12   1 -0.7909 2.75004   5
 -12 -12   1 8.68214 2.13256   7
 -12 -12   1 4.63727 2.96100   7
  11  12  -1 27.0270 3.10727   7
  11  12  -1 29.4812 4.55319   2
  11  12  -1 25.6248 3.74914   8
 -11 -12   1 22.8902 3.62065   3
 -11 -12   1 32.9469 3.90993   5
 -11 -12   1 25.0058 3.25729   7
 -11 -12   1 26.0655 3.43608   7
  10  12  -1 2.10184 2.92452   8
  10  12  -1 5.94691 3.50391   2
  10  12  -1 -0.4335 2.30877   7
 -10 -12   1 2.91290 2.77354   5
 -10 -12   1 -2.3075 2.82221   2
 -10 -12   1 0.28641 2.67921   3
 -10 -12   1 -0.3724 2.04040   7
 -10 -12   1 1.35532 2.27883   7
   9  12  -1 11.4187 2.68281   8
   9  12  -1 12.4154 3.12700   8
   9  12  -1 18.8808 4.11428   5
   9  12  -1 13.6803 2.38127   7
   9  12  -1 11.8112 3.55372   2
   9  12  -1 14.9508 2.29492   7
  -9 -12   1 9.17227 3.04638   3
  -9 -12   1 16.2976 2.50608   7
  -9 -12   1 13.0940 2.50782   7
  -9 -12   1 14.7261 2.96778   5
  -9 -12   1 13.4060 2.92877   2
   8  12  -1 10.4847 2.27441   7
   8  12  -1 4.21063 3.10075   2
   8  12  -1 8.79292 2.46795   8
   8  12  -1 10.4925 2.84133   8
   8  12  -1 6.09719 1.88316   7
   8  12  -1 11.3868 2.49912   5
  -8 -12   1 7.79481 2.21241   7
  -8 -12   1 8.16485 2.13078   7
  -8 -12   1 7.71825 2.76365   3
  -8 -12   1 8.29159 2.57560   5
  -8 -12   1 3.84953 2.50211   2
   7  12  -1 2.89660 1.88208   7
   7  12  -1 -1.1029 1.72290   7
   7  12  -1 0.47484 2.63956   8
   7  12  -1 -1.5878 2.56278   2
   7  12  -1 3.36511 2.19070   5
  -7 -12   1 -0.2765 1.61986   7
  -7 -12   1 1.32537 1.81591   7
  -7 -12   1 -1.7701 2.15485   5
  -7 -12   1 0.25723 0.79236   4
  -7 -12   1 -1.0880 2.11284   2
  -7 -12   1 -0.4571 2.32966   3
   6  12  -1 4.73376 2.22000   5
   6  12  -1 3.91757 2.37309   8
   6  12  -1 4.80671 1.67369   7
   6  12  -1 2.01770 1.68641   7
   6  12  -1 2.12834 2.60940   2
  -6 -12   1 3.30968 2.46679   5
  -6 -12   1 0.26920 1.72658   7
  -6 -12   1 3.51725 1.81269   7
  -6 -12   1 -0.4394 2.14148   3
  -6 -12   1 4.74149 1.17672   4
   5  12  -1 1.28887 1.58939   7
   5  12  -1 2.51062 2.28778   8
   5  12  -1 1.34950 2.00263   5
   5  12  -1 0.92299 1.60649   7
   5  12  -1 -0.0147 2.38328   2
  -5 -12   1 6.30112 2.40016   3
  -5 -12   1 3.91134 1.36468   4
  -5 -12   1 1.44748 1.66123   7
  -5 -12   1 0.67066 1.63867   7
   4  12  -1 314.753 12.1273   8
   4  12  -1 284.353 10.4921   6
   4  12  -1 298.271 11.9465   2
   4  12  -1 301.544 11.0690   7
   4  12  -1 296.562 11.8655   5
   4  12  -1 291.248 11.0484   7
   4  12  -1 289.705 10.4835   6
  -4 -12   1 275.908 11.0561   4
  -4 -12   1 305.079 11.1490   7
  -4 -12   1 293.820 11.9366   3
  -4 -12   1 297.537 11.1403   7
   3  12  -1 88.4846 5.50474   8
   3  12  -1 98.0852 5.33360   5
   3  12  -1 98.3770 4.38689   7
   3  12  -1 96.8581 4.01828   6
   3  12  -1 101.507 5.38740   2
   3  12  -1 98.0913 4.41191   7
  -3 -12   1 97.8450 5.49044   3
  -3 -12   1 93.0755 4.42193   7
  -3 -12   1 99.2394 4.48380   7
  -3 -12   1 94.5657 4.64153   4
   2  12  -1 22.6278 2.76755   5
   2  12  -1 21.7836 2.08365   7
   2  12  -1 18.1103 1.64696   6
   2  12  -1 22.8445 2.15864   7
   2  12  -1 22.8090 2.93551   8
   2  12  -1 21.9503 2.47060   2
  -2 -12   1 19.9880 1.87025   7
  -2 -12   1 18.2859 2.75499   3
  -2 -12   1 26.4446 2.28328   7
  -2 -12   1 23.2248 2.37622   4
   1  12  -1 69.6682 3.91319   2
   1  12  -1 67.4445 4.39678   5
   1  12  -1 66.5854 3.36219   7
   1  12  -1 72.6578 4.55633   8
   1  12  -1 69.8468 3.51893   6
   1  12  -1 68.4635 3.38774   7
  -1 -12   1 68.8802 4.14238   4
  -1 -12   1 72.7731 3.47179   7
  -1 -12   1 69.6928 4.46611   3
   0  12  -1 11.8653 1.43865   7
   0  12  -1 13.5139 1.68196   2
   0  12  -1 9.20739 1.62114   2
   0  12  -1 9.73298 1.61687   6
   0  12  -1 10.9581 2.26075   5
   0  12  -1 11.6813 1.51023   7
   0  12  -1 11.0538 2.38809   8
   0 -12   1 10.4552 1.51364   7
   0 -12   1 11.7489 1.54832   7
   0 -12   1 9.43975 1.65644   6
   0 -12   1 10.3190 2.51123   3
   0 -12   1 15.4583 2.39181   4
  -1  12  -1 3.77406 1.21482   2
  -1  12  -1 -0.9315 1.86477   5
  -1  12  -1 0.89299 1.23563   2
  -1  12  -1 1.14817 2.25672   5
  -1  12  -1 3.73941 1.28765   7
  -1  12  -1 7.74271 2.21694   8
  -1  12  -1 2.52181 1.26436   7
  -1  12  -1 4.49212 1.55729   6
   1 -12   1 2.23988 1.57365   6
   1 -12   1 5.28866 2.22678   4
   1 -12   1 5.51308 1.47517   7
   1 -12   1 4.16287 1.38292   7
  -2  12  -1 55.6824 3.65506   6
  -2  12  -1 54.3676 4.48588   5
  -2  12  -1 54.7203 3.01207   7
  -2  12  -1 47.8076 4.10799   5
  -2  12  -1 53.9429 2.78186   2
  -2  12  -1 55.0733 3.08216   7
  -2  12  -1 52.9431 4.04986   8
  -2  12  -1 55.2322 2.86336   2
   2 -12   1 53.3480 3.07483   7
   2 -12   1 65.8085 4.21914   4
   2 -12   1 53.9206 3.13990   7
   2 -12   1 55.7201 3.76674   6
  -3  12  -1 9.27107 1.65318   7
  -3  12  -1 11.0090 1.19465   2
  -3  12  -1 11.3324 1.17149   2
  -3  12  -1 9.51861 2.16337   8
  -3  12  -1 12.7808 2.20608   6
  -3  12  -1 8.05915 2.67462   5
  -3  12  -1 11.3264 1.63762   7
   3 -12   1 12.3232 1.81866   7
   3 -12   1 11.4128 1.76570   7
   3 -12   1 14.0425 2.26210   6
   3 -12   1 11.6303 2.83951   4
  -4  12  -1 29.1889 2.95972   6
  -4  12  -1 29.1837 3.45609   5
  -4  12  -1 31.4876 1.66951   2
  -4  12  -1 26.7757 2.63056   7
  -4  12  -1 31.2793 1.64151   2
  -4  12  -1 33.1793 2.88931   8
  -4  12  -1 32.7836 2.76297   7
   4 -12   1 30.5084 3.00471   6
   4 -12   1 30.9376 3.63907   4
   4 -12   1 32.0532 2.88308   7
   4 -12   1 30.8536 2.81181   7
  -5  12  -1 1.45748 1.87545   8
  -5  12  -1 3.37274 1.56496   7
  -5  12  -1 5.61915 1.80359   7
  -5  12  -1 4.74348 2.57296   5
  -5  12  -1 1.21670 2.17249   6
   5 -12   1 5.00232 2.32539   6
   5 -12   1 2.80505 1.72425   7
   5 -12   1 9.02668 2.86611   4
   5 -12   1 8.62321 1.89092   7
  -6  12  -1 6.05158 1.99800   8
  -6  12  -1 1.33011 1.84915   7
  -6  12  -1 4.12620 2.71842   5
  -6  12  -1 4.11734 2.38689   6
   6 -12   1 6.52493 1.97897   7
   6 -12   1 8.24697 2.55533   6
   6 -12   1 2.52886 1.84728   7
   6 -12   1 8.85621 3.01654   4
  -7  12  -1 12.0309 3.02368   3
  -7  12  -1 13.7468 2.28711   7
  -7  12  -1 11.2250 4.22082   6
  -7  12  -1 12.0605 2.17989   8
  -7  12  -1 13.0456 3.15749   5
   7 -12   1 12.9620 2.89220   6
   7 -12   1 13.6485 2.24168   7
   7 -12   1 10.0115 2.23015   7
   7 -12   1 11.6543 3.35291   4
  -8  12  -1 3.63327 2.94182   3
  -8  12  -1 2.33116 2.04457   7
  -8  12  -1 -2.1886 1.68640   8
  -8  12  -1 0.38460 2.97556   5
   8 -12   1 4.03409 2.26918   7
   8 -12   1 -2.3564 1.95666   7
   8 -12   1 1.93516 2.73489   6
   8 -12   1 -0.9949 2.85760   4
  -9  12  -1 4.67033 3.11350   3
  -9  12  -1 1.23458 1.58110   8
  -9  12  -1 1.94763 3.22803   5
  -9  12  -1 3.25629 2.26805   7
   9 -12   1 2.72172 2.27877   7
   9 -12   1 2.40488 2.93787   6
   9 -12   1 10.4507 3.44595   4
   9 -12   1 4.92830 2.53281   7
 -10  12  -1 0.51951 3.15222   3
 -10  12  -1 1.15376 3.33120   5
 -10  12  -1 4.68512 2.43028   7
 -10  12  -1 -0.2284 1.37966   8
  10 -12   1 -1.1642 3.36836   4
  10 -12   1 5.55585 3.17188   6
  10 -12   1 0.57761 2.53285   7
  10 -12   1 2.49251 2.23759   7
 -11  12  -1 89.4234 6.87418   5
 -11  12  -1 73.9412 5.34967   7
 -11  12  -1 79.5371 6.10373   3
 -11  12  -1 73.2409 3.58617   8
  11 -12   1 78.6482 5.65861   7
  11 -12   1 80.2306 6.45649   6
  11 -12   1 76.1757 5.37481   7
  11 -12   1 82.6833 6.76571   4
 -12  12  -1 8.76137 3.08156   7
 -12  12  -1 4.09865 3.44343   3
 -12  12  -1 6.91636 3.84482   5
  12 -12   1 5.48990 2.89935   7
  12 -12   1 0.34365 2.91973   7
  12 -12   1 2.42712 3.98382   4
  12 -12   1 5.37785 3.50249   6
 -13  12  -1 37.6336 5.19656   5
 -13  12  -1 37.7822 5.70163   7
 -13  12  -1 47.7368 4.93802   3
  13 -12   1 47.8019 5.10829   6
  13 -12   1 40.3602 4.20876   7
  13 -12   1 46.4943 4.31418   7
  13 -12   1 37.7696 5.39138   4
 -14  12  -1 2.80461 3.59181   3
 -14  12  -1 0.12933 3.78211   5
  14 -12   1 -0.9189 2.78874   7
  14 -12   1 -0.4238 3.23133   7
  14 -12   1 0.57666 4.11835   4
  14 -12   1 -0.8829 3.42728   6
 -15  12  -1 6.86611 4.17265   5
 -15  12  -1 3.37104 3.70265   3
  15 -12   1 4.45031 3.94258   6
  15 -12   1 -0.2577 4.27619   4
  15 -12   1 -0.8937 3.36051   7
  18  11  -1 8.01369 4.83108   2
  18  11  -1 6.23824 3.58977   8
 -18 -11   1 4.72371 3.82433   5
 -18 -11   1 6.02430 3.81789   7
 -18 -11   1 6.15120 3.76041   3
  17  11  -1 21.5894 3.81782   8
  17  11  -1 26.5164 5.38192   2
 -17 -11   1 12.9231 3.75344   7
 -17 -11   1 21.1519 4.21629   5
 -17 -11   1 19.2593 4.13805   7
 -17 -11   1 16.8768 4.18237   3
  16  11  -1 3.15401 3.14409   8
  16  11  -1 -2.7430 3.85317   2
 -16 -11   1 1.88031 3.38356   3
 -16 -11   1 -0.0588 2.81618   7
 -16 -11   1 4.73732 3.44200   5
 -16 -11   1 4.53512 3.46866   7
  15  11  -1 50.8774 4.76792   8
  15  11  -1 55.4054 6.20822   2
 -15 -11   1 52.1197 5.11647   5
 -15 -11   1 49.5800 4.93293   3
 -15 -11   1 45.1620 4.41355   7
 -15 -11   1 50.2889 4.89929   7
  14  11  -1 17.5036 4.49239   2
  14  11  -1 18.1854 3.65528   8
 -14 -11   1 26.3588 4.06139   5
 -14 -11   1 19.5920 3.55709   7
 -14 -11   1 24.1426 3.87380   3
 -14 -11   1 17.1067 3.50002   7
  13  11  -1 69.2583 6.27315   2
  13  11  -1 67.5955 5.46235   8
 -13 -11   1 78.6195 5.95159   5
 -13 -11   1 58.0438 5.21106   7
 -13 -11   1 65.6976 5.55589   3
 -13 -11   1 67.6275 5.06586   7
  12  11  -1 45.2077 5.32315   2
  12  11  -1 47.8862 4.47976   8
 -12 -11   1 45.8810 4.50127   3
 -12 -11   1 53.6745 4.64469   7
 -12 -11   1 59.8436 5.19378   5
  11  11  -1 20.6101 4.12241   2
  11  11  -1 13.4437 3.63371   8
  11  11  -1 18.7124 2.80221   7
  11  11  -1 10.0944 3.16114   8
 -11 -11   1 8.24608 3.13246   5
 -11 -11   1 19.5187 3.43793   3
 -11 -11   1 21.0815 3.04170   7
  10  11  -1 33.5493 4.30511   2
  10  11  -1 32.4993 3.48858   8
  10  11  -1 31.5595 3.12547   7
  10  11  -1 38.3125 3.87964   8
  10  11  -1 32.3178 3.39583   7
  10  11  -1 35.7147 4.01523   5
 -10 -11   1 33.8397 3.96829   2
 -10 -11   1 37.2512 3.81698   3
 -10 -11   1 34.5117 3.43528   7
 -10 -11   1 35.6155 3.70138   5
 -10 -11   1 37.0280 3.41906   7
   9  11  -1 41.0879 3.59659   7
   9  11  -1 41.5372 3.52809   7
   9  11  -1 40.4096 3.68087   8
   9  11  -1 42.9406 4.60618   2
   9  11  -1 52.3012 4.61470   8
   9  11  -1 44.9036 4.11063   5
  -9 -11   1 51.7956 4.24375   3
  -9 -11   1 45.8796 4.09101   5
  -9 -11   1 44.3822 3.98599   7
  -9 -11   1 47.5229 3.75844   7
  -9 -11   1 42.7320 4.07007   2
   8  11  -1 -1.8162 1.90618   8
   8  11  -1 5.52344 2.96166   2
   8  11  -1 1.62414 2.00613   7
   8  11  -1 2.63987 1.78203   7
   8  11  -1 0.06257 2.03054   5
   8  11  -1 -0.1324 2.33468   8
  -8 -11   1 0.54651 1.94738   7
  -8 -11   1 0.12526 1.79510   7
  -8 -11   1 4.00533 2.40284   2
  -8 -11   1 -1.0442 2.22363   3
  -8 -11   1 -1.6114 2.37133   5
   7  11  -1 1.49784 2.38296   8
   7  11  -1 2.51925 2.15659   5
   7  11  -1 9.93501 3.03965   2
   7  11  -1 1.89766 1.68419   7
   7  11  -1 4.49706 1.65750   7
  -7 -11   1 6.25106 0.78982   4
  -7 -11   1 4.78335 1.76307   7
  -7 -11   1 7.72566 2.47998   3
  -7 -11   1 5.08246 2.08688   7
  -7 -11   1 7.19197 2.54295   5
  -7 -11   1 10.7307 2.49962   2
   6  11  -1 390.320 15.5628   5
   6  11  -1 433.671 15.8787   8
   6  11  -1 400.890 15.0995   7
   6  11  -1 419.284 15.1435   7
   6  11  -1 417.260 15.9916   2
  -6 -11   1 413.587 15.0774   7
  -6 -11   1 379.221 15.7348   2
  -6 -11   1 386.593 14.5347   4
  -6 -11   1 425.505 15.7146   3
  -6 -11   1 407.008 15.0857   7
  -6 -11   1 410.571 15.7473   5
   5  11  -1 15.0186 1.87732   7
   5  11  -1 11.7429 2.64985   2
   5  11  -1 12.3949 1.81443   7
   5  11  -1 11.0835 2.49607   8
   5  11  -1 13.2595 2.38454   5
  -5 -11   1 14.7705 1.52987   4
  -5 -11   1 12.8791 2.43119   5
  -5 -11   1 12.0439 2.50969   3
  -5 -11   1 12.4285 1.86761   7
  -5 -11   1 14.5304 1.96348   7
   4  11  -1 127.274 4.80104   6
   4  11  -1 134.985 6.41075   8
   4  11  -1 129.755 5.47862   7
   4  11  -1 130.527 6.37928   2
   4  11  -1 135.424 5.49312   7
   4  11  -1 132.769 6.25606   5
   4  11  -1 129.322 4.78019   6
  -4 -11   1 125.260 5.55723   7
  -4 -11   1 123.541 6.19967   3
  -4 -11   1 133.245 5.59586   7
  -4 -11   1 127.438 5.38007   4
   3  11  -1 25.6850 2.69982   2
   3  11  -1 26.4163 2.72183   5
   3  11  -1 21.9490 2.78269   8
   3  11  -1 24.4125 2.24892   7
   3  11  -1 27.4655 2.33470   7
   3  11  -1 21.4878 1.73672   6
  -3 -11   1 26.5858 2.25918   7
  -3 -11   1 27.0439 2.26607   4
  -3 -11   1 26.2781 2.25645   7
  -3 -11   1 21.3318 2.77630   3
   2  11  -1 465.065 16.9918   8
   2  11  -1 443.306 16.1466   7
   2  11  -1 455.875 16.6651   2
   2  11  -1 437.682 16.0428   6
   2  11  -1 464.270 16.1777   7
   2  11  -1 439.007 16.8693   5
  -2 -11   1 436.406 16.4672   4
  -2 -11   1 454.020 16.1661   7
  -2 -11   1 450.930 16.1851   7
  -2 -11   1 440.165 16.8892   3
   1  11  -1 5.64199 2.03467   5
   1  11  -1 5.92201 1.25463   7
   1  11  -1 3.08280 1.51540   2
   1  11  -1 6.26296 1.31995   7
   1  11  -1 4.37453 1.25059   6
   1  11  -1 9.30867 2.17948   8
  -1 -11   1 5.64271 1.34036   7
  -1 -11   1 3.70083 1.78004   4
  -1 -11   1 8.15648 2.27706   3
   0  11  -1 24.9061 2.22770   2
   0  11  -1 24.4485 2.13736   7
   0  11  -1 26.1729 2.64588   5
   0  11  -1 26.9144 2.31751   2
   0  11  -1 23.8908 2.61215   8
   0  11  -1 22.8236 1.96112   6
   0  11  -1 24.7964 1.98549   7
   0 -11   1 26.6673 2.10888   6
   0 -11   1 24.6659 2.72937   3
   0 -11   1 24.9708 2.15880   7
   0 -11   1 23.0685 2.05921   7
   0 -11   1 24.5935 2.57429   4
  -1  11  -1 27.7543 2.22219   7
  -1  11  -1 27.0889 2.56522   6
  -1  11  -1 27.0336 2.12394   2
  -1  11  -1 29.7683 2.18131   7
  -1  11  -1 31.9788 2.92753   5
  -1  11  -1 29.5967 2.77414   8
  -1  11  -1 29.4811 2.25832   2
   1 -11   1 29.9513 2.31592   7
   1 -11   1 27.9082 2.89478   4
   1 -11   1 29.9922 2.23511   7
   1 -11   1 28.5208 2.64843   6
  -2  11  -1 51.2872 2.90930   7
  -2  11  -1 45.5743 2.54099   2
  -2  11  -1 48.5941 2.82925   7
  -2  11  -1 52.2358 4.02951   5
  -2  11  -1 52.9253 3.59224   8
  -2  11  -1 44.7253 3.35450   6
  -2  11  -1 48.7128 2.60983   2
   2 -11   1 50.4355 2.83887   7
   2 -11   1 51.6618 2.87813   7
   2 -11   1 49.2909 3.76869   4
   2 -11   1 49.7143 3.44762   6
  -3  11  -1 33.6361 2.62768   7
  -3  11  -1 33.3500 1.99381   2
  -3  11  -1 34.8215 3.18387   6
  -3  11  -1 37.2304 2.56612   7
  -3  11  -1 36.5862 3.40023   5
  -3  11  -1 30.7933 2.82791   8
  -3  11  -1 32.4838 1.94776   2
   3 -11   1 36.2176 2.57063   7
   3 -11   1 27.6199 3.21707   4
   3 -11   1 33.9536 2.50595   7
   3 -11   1 34.5280 3.09354   6
  -4  11  -1 0.76754 2.33913   5
  -4  11  -1 2.13711 0.78482   2
  -4  11  -1 3.12746 1.49974   7
  -4  11  -1 2.55978 1.84000   8
  -4  11  -1 0.72209 0.72510   2
  -4  11  -1 0.95912 1.90301   6
  -4  11  -1 0.15933 1.44092   7
   4 -11   1 -0.3972 1.61197   7
   4 -11   1 1.16316 1.50348   7
   4 -11   1 1.78166 1.95802   6
   4 -11   1 -2.7476 2.13627   4
  -5  11  -1 13.2158 1.88831   7
  -5  11  -1 12.3155 1.17048   2
  -5  11  -1 14.5911 2.92027   5
  -5  11  -1 10.5957 1.88481   7
  -5  11  -1 11.8146 1.00933   2
  -5  11  -1 11.6924 2.07976   8
  -5  11  -1 11.7338 2.45363   6
   5 -11   1 11.6758 1.99469   7
   5 -11   1 11.0932 2.75650   4
   5 -11   1 15.6345 2.02850   7
   5 -11   1 12.4336 2.50622   6
  -6  11  -1 3.41862 2.68421   5
  -6  11  -1 7.17861 1.90493   8
  -6  11  -1 6.26705 0.84064   2
  -6  11  -1 2.85180 1.73939   7
  -6  11  -1 6.48694 1.86909   7
  -6  11  -1 2.92628 2.32995   6
   6 -11   1 5.58502 1.87767   7
   6 -11   1 15.4377 2.94214   4
   6 -11   1 6.63163 1.98844   7
   6 -11   1 7.38398 2.51461   6
  -7  11  -1 0.59061 2.28160   6
  -7  11  -1 -3.5092 2.52642   5
  -7  11  -1 -3.6282 1.75505   7
  -7  11  -1 1.02244 1.73441   8
  -7  11  -1 1.33494 2.51462   3
  -7  11  -1 0.43543 0.75420   2
   7 -11   1 -0.5855 1.84962   7
   7 -11   1 -3.2107 2.53331   4
   7 -11   1 4.74691 2.58822   6
   7 -11   1 1.97896 1.96442   7
  -8  11  -1 1.61816 2.72110   3
  -8  11  -1 2.84479 0.89796   2
  -8  11  -1 -0.1050 1.60526   8
  -8  11  -1 0.51095 2.03204   7
  -8  11  -1 1.64576 2.78688   5
   8 -11   1 7.43823 2.97963   4
   8 -11   1 5.30592 2.68245   6
   8 -11   1 4.65936 2.27600   7
   8 -11   1 3.11789 2.18081   7
  -9  11  -1 7.39247 2.15261   7
  -9  11  -1 5.61903 3.13346   5
  -9  11  -1 6.53292 3.03828   3
  -9  11  -1 6.34529 1.09763   2
  -9  11  -1 4.77054 1.61169   8
   9 -11   1 4.66131 3.22831   4
   9 -11   1 7.12848 2.90856   6
   9 -11   1 4.10434 2.12683   7
   9 -11   1 4.81859 2.46990   7
 -10  11  -1 1.70832 1.09231   2
 -10  11  -1 3.84487 3.05854   3
 -10  11  -1 4.97778 3.40662   5
 -10  11  -1 1.06553 2.11284   7
 -10  11  -1 3.83299 1.36851   8
  10 -11   1 -0.4772 2.52411   7
  10 -11   1 4.63970 3.08475   6
  10 -11   1 0.70798 3.40316   4
  10 -11   1 5.55034 2.31893   7
 -11  11  -1 2.72790 2.55626   7
 -11  11  -1 1.47218 3.34619   5
 -11  11  -1 4.10264 1.23740   2
 -11  11  -1 5.74769 1.19171   8
 -11  11  -1 -1.9426 3.01528   3
  11 -11   1 2.74505 3.13531   6
  11 -11   1 9.11831 3.82059   4
  11 -11   1 2.05556 2.60873   7
  11 -11   1 2.27886 2.84139   7
 -12  11  -1 16.5057 1.10110   8
 -12  11  -1 23.2096 4.38560   5
 -12  11  -1 14.8733 1.65756   2
 -12  11  -1 18.4615 3.74021   3
 -12  11  -1 20.7270 3.40265   7
  12 -11   1 17.4096 4.36231   4
  12 -11   1 17.3678 3.54576   7
  12 -11   1 16.3756 3.81526   6
  12 -11   1 20.4683 3.12888   7
  12 -11   1 13.0169 1.67613   2
 -13  11  -1 27.9047 4.08129   3
 -13  11  -1 10.1546 4.10658   5
 -13  11  -1 13.0303 1.67607   2
 -13  11  -1 12.0469 3.19102   7
  13 -11   1 26.4761 3.75807   7
  13 -11   1 18.0826 4.39971   4
  13 -11   1 14.2630 1.70036   2
  13 -11   1 14.0100 3.86301   6
  13 -11   1 16.4414 3.35656   7
 -14  11  -1 43.8181 5.11767   5
 -14  11  -1 37.5238 4.72122   3
  14 -11   1 27.9191 2.64346   2
  14 -11   1 27.2790 4.16910   7
  14 -11   1 26.7023 4.52241   6
  14 -11   1 34.8329 5.39652   4
  14 -11   1 30.8548 4.03403   7
 -15  11  -1 -2.5560 3.63719   5
 -15  11  -1 6.16437 3.83100   3
  15 -11   1 7.71698 4.36674   4
  15 -11   1 11.3937 3.77219   7
  15 -11   1 0.27877 3.49720   6
  19  10  -1 62.5891 7.18240   2
  19  10  -1 65.6864 6.06095   8
 -19 -10   1 63.9896 6.11415   7
 -19 -10   1 61.4499 6.24443   5
 -19 -10   1 73.2116 6.68923   3
  18  10  -1 11.9329 4.78217   2
  18  10  -1 10.7621 3.40172   8
 -18 -10   1 18.8480 4.00778   3
 -18 -10   1 5.74448 3.93206   5
 -18 -10   1 12.7266 4.09832   7
  17  10  -1 6.92356 1.53006   6
  17  10  -1 8.29864 4.57825   2
  17  10  -1 16.8285 3.51256   8
 -17 -10   1 7.51294 1.47382   6
 -17 -10   1 12.8499 3.69040   3
 -17 -10   1 5.53622 3.33400   7
 -17 -10   1 3.71819 3.62524   5
 -17 -10   1 12.0673 3.89752   7
  16  10  -1 0.05915 1.22903   6
  16  10  -1 -4.1759 3.90162   2
  16  10  -1 0.03745 3.01554   8
 -16 -10   1 -0.0825 3.18639   7
 -16 -10   1 0.18775 1.09655   6
 -16 -10   1 0.10391 3.15925   3
 -16 -10   1 0.64105 3.33299   5
 -16 -10   1 0.75411 2.75210   7
  15  10  -1 -3.5416 2.87460   8
  15  10  -1 1.52865 3.87504   2
  15  10  -1 0.53764 1.16411   6
 -15 -10   1 4.30055 2.86959   7
 -15 -10   1 -1.7076 2.92509   3
 -15 -10   1 0.14809 1.04003   6
 -15 -10   1 5.91184 3.29936   7
 -15 -10   1 -4.5190 2.90511   5
  14  10  -1 21.7554 3.64662   8
  14  10  -1 19.4907 4.65777   2
  14  10  -1 26.7403 2.01854   6
 -14 -10   1 30.8641 3.93898   3
 -14 -10   1 21.8280 1.90406   6
 -14 -10   1 29.0465 4.05315   5
 -14 -10   1 24.4563 3.45091   7
 -14 -10   1 30.3453 3.90097   7
  13  10  -1 9.12102 1.11270   6
  13  10  -1 12.4342 3.94023   2
  13  10  -1 11.4055 3.02741   8
 -13 -10   1 13.0609 3.16557   3
 -13 -10   1 7.47061 2.82157   7
 -13 -10   1 9.36876 3.40145   7
 -13 -10   1 8.50501 2.98555   5
 -13 -10   1 9.14099 1.11913   6
  12  10  -1 0.56261 0.67407   6
  12  10  -1 3.33122 2.37049   8
  12  10  -1 -1.8732 3.31774   2
  12  10  -1 -1.8033 2.57204   8
 -12 -10   1 2.65765 2.64556   7
 -12 -10   1 1.10586 2.39467   7
 -12 -10   1 2.39865 2.81688   5
 -12 -10   1 5.17567 2.79215   3
  11  10  -1 11.9728 3.84617   2
  11  10  -1 10.9436 2.56378   8
  11  10  -1 4.71601 2.30288   7
  11  10  -1 12.9449 2.99410   8
 -11 -10   1 5.70411 2.78833   3
 -11 -10   1 11.3021 2.56385   7
 -11 -10   1 8.06326 2.74161   5
 -11 -10   1 8.34459 2.90332   7
 -11 -10   1 11.5874 3.10752   2
  10  10  -1 40.7270 3.84966   8
  10  10  -1 37.4199 3.35093   7
  10  10  -1 38.9289 3.81006   8
  10  10  -1 38.8239 4.52516   2
  10  10  -1 32.5596 3.48490   5
 -10 -10   1 44.8919 3.84478   7
 -10 -10   1 43.0039 3.86877   3
 -10 -10   1 39.2030 4.06064   2
 -10 -10   1 37.8593 3.84995   5
   9  10  -1 25.2346 2.87692   8
   9  10  -1 25.2710 3.85568   2
   9  10  -1 25.1836 3.27464   8
   9  10  -1 21.2496 2.94376   5
   9  10  -1 21.7954 2.67537   7
   9  10  -1 20.3999 2.62208   7
  -9 -10   1 20.6071 3.14212   2
  -9 -10   1 21.3722 2.76427   7
  -9 -10   1 25.3044 3.22598   5
  -9 -10   1 24.0738 3.10927   3
   8  10  -1 39.3162 3.69225   5
   8  10  -1 32.5444 3.55016   8
   8  10  -1 43.0764 3.29623   7
   8  10  -1 39.3699 3.58011   7
   8  10  -1 33.9925 3.21010   8
   8  10  -1 56.0767 4.85916   2
  -8 -10   1 39.6709 3.74220   3
  -8 -10   1 40.1277 3.81652   2
  -8 -10   1 38.2496 3.31387   7
  -8 -10   1 41.9542 3.29680   7
  -8 -10   1 37.5631 3.48683   5
   7  10  -1 0.28965 1.83780   7
   7  10  -1 2.63266 2.65171   2
   7  10  -1 -1.2794 1.51490   7
   7  10  -1 -0.9070 2.06600   8
   7  10  -1 1.40345 1.90792   5
  -7 -10   1 1.58976 1.70242   7
  -7 -10   1 0.82581 2.17487   2
  -7 -10   1 -0.4762 2.01420   5
  -7 -10   1 0.28587 0.49637   4
  -7 -10   1 1.48496 1.97253   3
  -7 -10   1 -0.5914 1.77943   7
   6  10  -1 79.5773 4.91484   8
   6  10  -1 82.3799 5.24014   2
   6  10  -1 84.3461 4.11255   7
   6  10  -1 83.6357 4.27704   7
   6  10  -1 80.7327 4.67968   5
  -6 -10   1 82.1954 4.12132   7
  -6 -10   1 84.2062 4.78720   3
  -6 -10   1 81.9200 4.86621   5
  -6 -10   1 80.0278 3.35529   4
  -6 -10   1 83.6625 4.98494   2
  -6 -10   1 84.4909 4.33988   7
   5  10  -1 0.76636 2.17213   2
   5  10  -1 -0.5883 1.22352   7
   5  10  -1 1.20889 1.32333   7
   5  10  -1 -0.2078 1.77367   5
   5  10  -1 -2.0154 1.98980   8
  -5 -10   1 1.72845 1.93729   3
  -5 -10   1 -2.9796 1.44473   7
  -5 -10   1 -2.9108 1.70331   2
  -5 -10   1 -3.3850 1.45325   7
  -5 -10   1 0.73656 1.94357   5
  -5 -10   1 -0.2025 0.92735   4
   4  10  -1 122.160 5.08272   7
   4  10  -1 108.958 5.84638   2
   4  10  -1 123.515 5.91191   8
   4  10  -1 117.889 5.05885   7
   4  10  -1 119.717 5.68361   5
   4  10  -1 119.666 4.33011   6
   4  10  -1 119.147 4.34574   6
  -4 -10   1 130.309 5.76519   3
  -4 -10   1 112.239 5.06471   7
  -4 -10   1 109.547 5.71109   5
  -4 -10   1 119.891 4.89732   4
  -4 -10   1 117.998 5.10884   7
   3  10  -1 190.656 7.38330   7
   3  10  -1 194.759 7.42919   7
   3  10  -1 191.316 8.14573   8
   3  10  -1 191.915 7.02611   6
   3  10  -1 186.349 8.00072   5
   3  10  -1 198.743 8.07983   2
  -3 -10   1 179.697 7.42736   4
  -3 -10   1 196.003 8.06154   3
  -3 -10   1 191.473 7.41903   7
  -3 -10   1 196.800 7.40797   7
   2  10  -1 38.1059 3.47883   8
   2  10  -1 42.0396 3.21177   5
   2  10  -1 40.9738 2.34162   7
   2  10  -1 35.2701 3.00816   2
   2  10  -1 40.4786 2.47023   7
   2  10  -1 40.1602 2.19174   6
  -2 -10   1 35.6848 2.37546   7
  -2 -10   1 36.1312 3.13922   3
  -2 -10   1 41.0120 2.71629   4
  -2 -10   1 36.5571 2.48137   7
   1  10  -1 35.8453 2.58812   2
   1  10  -1 27.4376 2.69208   8
   1  10  -1 36.7107 2.21762   7
   1  10  -1 33.4520 2.21056   7
   1  10  -1 33.9898 2.19861   6
   1  10  -1 34.0809 3.07408   5
  -1 -10   1 27.3844 2.64190   4
  -1 -10   1 36.5550 2.23548   6
  -1 -10   1 33.2476 2.98653   3
  -1 -10   1 30.9900 2.26017   7
  -1 -10   1 33.6228 2.21884   7
   0  10  -1 97.6737 4.96549   8
   0  10  -1 103.913 5.07819   5
   0  10  -1 95.3256 4.35242   6
   0  10  -1 96.0136 4.35748   2
   0  10  -1 108.852 4.46607   2
   0  10  -1 101.552 4.24105   7
   0  10  -1 96.3084 4.18773   7
   0 -10   1 100.463 4.86029   4
   0 -10   1 99.2373 4.27280   7
   0 -10   1 98.2915 4.40720   6
   0 -10   1 102.566 4.99886   3
   0 -10   1 101.050 4.22443   7
  -1  10  -1 178.471 6.90924   7
  -1  10  -1 188.239 6.94588   7
  -1  10  -1 174.117 6.89818   2
  -1  10  -1 172.205 6.93362   2
  -1  10  -1 181.218 7.67053   5
  -1  10  -1 176.492 7.16051   6
  -1  10  -1 190.037 7.56690   8
   1 -10   1 189.566 6.94389   7
   1 -10   1 170.263 7.50664   4
   1 -10   1 182.982 6.97728   7
   1 -10   1 177.681 7.20667   6
  -2  10  -1 7.60344 1.65339   6
  -2  10  -1 7.63107 1.12788   2
  -2  10  -1 10.0937 1.40988   7
  -2  10  -1 6.73664 2.09568   5
  -2  10  -1 5.21452 1.02836   2
  -2  10  -1 7.97758 1.40675   7
  -2  10  -1 10.9090 1.94657   8
   2 -10   1 9.43162 1.77227   6
   2 -10   1 5.28530 2.03381   4
   2 -10   1 6.74513 1.44955   7
   2 -10   1 8.30683 1.44085   7
  -3  10  -1 272.252 10.1930   2
  -3  10  -1 283.743 10.9814   6
  -3  10  -1 286.184 10.5517   7
  -3  10  -1 287.459 11.3847   5
  -3  10  -1 281.669 10.5554   7
  -3  10  -1 288.521 10.2408   2
   3 -10   1 276.251 10.5657   7
   3 -10   1 276.770 10.5625   7
   3 -10   1 287.000 11.3328   4
   3 -10   1 289.457 10.9833   6
  -4  10  -1 108.924 4.83884   7
  -4  10  -1 105.043 5.76092   5
  -4  10  -1 111.748 5.16407   8
  -4  10  -1 113.148 4.83229   7
  -4  10  -1 104.106 5.36078   6
  -4  10  -1 108.173 4.19942   2
  -4  10  -1 105.275 4.22827   2
   4 -10   1 112.061 4.91556   7
   4 -10   1 100.984 5.36546   6
   4 -10   1 104.630 5.61863   4
   4 -10   1 113.919 4.85951   7
  -5  10  -1 418.368 15.7798   5
  -5  10  -1 398.599 14.9577   7
  -5  10  -1 403.904 14.9876   7
  -5  10  -1 397.494 15.4315   6
  -5  10  -1 401.348 15.0291   8
  -5  10  -1 394.239 14.3519   2
   5 -10   1 404.265 14.9813   7
   5 -10   1 404.770 15.0086   7
   5 -10   1 413.793 15.5083   6
   5 -10   1 417.786 15.7747   4
  -6  10  -1 570.840 20.5497   2
  -6  10  -1 567.785 21.1730   7
  -6  10  -1 585.914 21.6450   3
  -6  10  -1 584.546 21.1147   8
  -6  10  -1 564.755 21.6413   6
  -6  10  -1 611.387 22.0111   5
  -6  10  -1 585.431 21.2469   7
   6 -10   1 592.861 22.0361   4
   6 -10   1 590.692 21.2515   7
   6 -10   1 595.437 21.7236   6
   6 -10   1 575.622 21.2697   7
  -7  10  -1 17.6473 2.44959   7
  -7  10  -1 17.2096 2.37934   7
  -7  10  -1 18.3204 1.48999   2
  -7  10  -1 18.1534 2.11165   8
  -7  10  -1 17.2075 2.79424   6
  -7  10  -1 18.2917 2.92532   3
  -7  10  -1 23.9987 3.24575   5
   7 -10   1 15.9504 2.33835   7
   7 -10   1 19.1929 2.53627   7
   7 -10   1 21.8607 3.14157   4
   7 -10   1 19.5876 2.92654   6
  -8  10  -1 30.5369 2.14820   2
  -8  10  -1 40.2080 3.70399   3
  -8  10  -1 31.3336 3.40037   6
  -8  10  -1 31.0105 2.84898   8
  -8  10  -1 30.3675 3.75205   5
  -8  10  -1 34.7338 3.16731   7
   8 -10   1 30.9545 3.89153   4
   8 -10   1 24.6211 3.36887   6
   8 -10   1 32.6024 3.10924   7
   8 -10   1 25.9435 2.99145   7
  -9  10  -1 0.74399 2.70330   3
  -9  10  -1 -0.6733 2.90051   5
  -9  10  -1 0.04256 1.88814   7
  -9  10  -1 2.68540 1.44476   8
  -9  10  -1 0.83499 1.18111   2
   9 -10   1 1.43266 2.13252   7
   9 -10   1 0.35908 1.12878   2
   9 -10   1 2.45482 3.13519   4
   9 -10   1 0.20645 1.93855   7
   9 -10   1 0.21000 2.60535   6
 -10  10  -1 135.629 7.55539   5
 -10  10  -1 109.140 6.21885   7
 -10  10  -1 123.393 5.19637   8
 -10  10  -1 122.651 5.29466   2
 -10  10  -1 128.323 6.98018   3
  10 -10   1 116.839 5.29080   2
  10 -10   1 132.697 7.28937   6
  10 -10   1 134.802 7.45025   4
  10 -10   1 127.480 6.44389   7
  10 -10   1 129.140 6.30074   7
 -11  10  -1 11.1647 3.64730   5
 -11  10  -1 18.0405 2.88208   7
 -11  10  -1 16.0416 1.46592   8
 -11  10  -1 14.9457 1.78756   2
 -11  10  -1 17.4246 3.44088   3
  11 -10   1 15.5646 1.84061   2
  11 -10   1 11.6595 3.45922   6
  11 -10   1 12.3952 2.88771   7
  11 -10   1 11.8511 3.59057   4
  11 -10   1 10.1730 2.95271   7
 -12  10  -1 140.815 5.98936   2
 -12  10  -1 129.755 7.01600   7
 -12  10  -1 133.631 4.95283   8
 -12  10  -1 142.805 8.43859   5
 -12  10  -1 139.505 7.49554   3
  12 -10   1 147.062 7.63589   7
  12 -10   1 125.161 7.28388   7
  12 -10   1 122.762 8.00738   6
  12 -10   1 134.952 8.19682   4
  12 -10   1 135.489 5.97140   2
 -13  10  -1 41.3583 3.16248   2
 -13  10  -1 42.0397 4.57016   3
 -13  10  -1 42.7096 5.13958   5
 -13  10  -1 43.7911 4.29132   7
  13 -10   1 33.0997 4.65499   6
  13 -10   1 52.3342 4.72792   7
  13 -10   1 34.3788 3.20680   2
  13 -10   1 48.8150 4.56984   7
  13 -10   1 45.5707 5.31965   4
 -14  10  -1 59.7842 3.70036   2
 -14  10  -1 60.0649 5.80043   5
 -14  10  -1 43.7293 4.65623   7
 -14  10  -1 67.7388 5.96436   3
  14 -10   1 52.5789 3.74016   2
  14 -10   1 51.5284 5.75855   4
  14 -10   1 59.1441 5.38705   7
  14 -10   1 60.0523 5.11937   7
  14 -10   1 60.4392 5.52835   6
 -15  10  -1 12.2515 3.92627   3
 -15  10  -1 6.73581 4.03317   5
  15 -10   1 14.5425 3.54608   7
  15 -10   1 14.0145 2.17821   2
  15 -10   1 10.6835 3.96208   6
  15 -10   1 12.1341 4.45202   4
  15 -10   1 10.2975 3.56283   7
 -16  10  -1 4.96437 3.48859   3
 -16  10  -1 -0.4209 3.65447   5
  16 -10   1 4.46188 3.77828   6
  16 -10   1 -2.1055 4.13822   4
  16 -10   1 -0.3668 3.57898   7
  16 -10   1 3.24786 1.99711   2
  19   9  -1 7.40529 3.17785   8
  19   9  -1 13.4905 2.13897   6
  19   9  -1 17.1303 5.23813   2
  19   9  -1 17.8150 4.53794   7
 -19  -9   1 12.7666 4.22158   5
 -19  -9   1 4.72007 4.02916   7
 -19  -9   1 10.4843 3.88867   3
  18   9  -1 7.98400 4.70983   2
  18   9  -1 2.80653 3.75171   7
  18   9  -1 2.62057 3.02613   8
  18   9  -1 0.10448 1.67808   6
 -18  -9   1 -0.2068 3.50662   7
 -18  -9   1 -1.8881 3.27124   3
 -18  -9   1 -0.0038 3.54733   5
  17   9  -1 4.70353 1.72138   6
  17   9  -1 9.85400 4.40747   2
  17   9  -1 5.70411 2.93771   8
  17   9  -1 0.67964 3.45979   7
 -17  -9   1 2.32547 3.13743   7
 -17  -9   1 4.22174 3.63341   5
 -17  -9   1 1.91636 3.31871   3
 -17  -9   1 3.10381 1.56638   6
 -17  -9   1 2.17096 3.56998   7
  16   9  -1 -6.5350 3.60305   2
  16   9  -1 -1.3216 1.47680   6
  16   9  -1 3.40093 2.79833   8
  16   9  -1 2.27136 3.25603   7
 -16  -9   1 -0.5015 3.28211   5
 -16  -9   1 5.39378 3.27874   3
 -16  -9   1 0.24235 3.19839   7
 -16  -9   1 -0.4437 2.83357   7
 -16  -9   1 -0.1481 1.34077   6
  15   9  -1 1.66278 2.73014   8
  15   9  -1 1.00315 1.41318   6
  15   9  -1 -5.1036 3.56531   2
  15   9  -1 -0.5847 2.83566   7
 -15  -9   1 -1.8489 3.01772   5
 -15  -9   1 0.93216 2.86716   3
 -15  -9   1 0.11816 1.26715   6
 -15  -9   1 1.19165 2.98620   7
 -15  -9   1 -1.4360 2.66019   7
  14   9  -1 32.9275 3.81845   8
  14   9  -1 36.5560 5.00764   2
  14   9  -1 36.3012 2.64262   6
  14   9  -1 32.2576 3.92780   7
 -14  -9   1 35.0939 3.90488   7
 -14  -9   1 35.9239 3.99318   3
 -14  -9   1 29.9640 3.97458   7
 -14  -9   1 39.2810 4.27991   5
 -14  -9   1 27.2466 2.46562   6
  13   9  -1 22.1514 1.81133   6
  13   9  -1 15.3896 3.15288   8
  13   9  -1 29.5437 3.57139   7
  13   9  -1 18.9352 4.37905   2
  13   9  -1 19.5986 2.93024   8
 -13  -9   1 23.5250 2.12891   6
 -13  -9   1 26.7364 3.42697   7
 -13  -9   1 24.8273 3.46675   3
 -13  -9   1 29.0108 3.78506   5
 -13  -9   1 23.3910 3.54822   7
  12   9  -1 65.0642 5.06335   8
  12   9  -1 64.4271 4.65420   7
  12   9  -1 57.7193 4.39562   8
  12   9  -1 66.8330 4.93031   7
  12   9  -1 59.9071 5.52126   2
  12   9  -1 61.8980 2.98033   6
 -12  -9   1 70.4478 5.25976   5
 -12  -9   1 63.1439 4.73765   3
 -12  -9   1 62.7821 4.70171   7
 -12  -9   1 61.6451 4.88806   7
 -12  -9   1 57.1226 2.96107   6
  11   9  -1 2.98852 2.33458   7
  11   9  -1 2.88574 2.24701   7
  11   9  -1 1.69269 2.43208   8
  11   9  -1 3.30455 3.32777   2
  11   9  -1 2.96186 2.20690   8
  11   9  -1 1.78128 0.87285   6
  11   9  -1 2.60816 2.26126   5
 -11  -9   1 0.67053 2.47363   2
 -11  -9   1 -1.2213 2.49063   5
 -11  -9   1 0.24891 2.39897   7
 -11  -9   1 0.44271 2.42642   3
 -11  -9   1 0.98067 2.17955   7
 -11  -9   1 1.68614 0.87455   6
  10   9  -1 320.531 13.7018   2
  10   9  -1 320.813 12.6378   7
  10   9  -1 320.542 12.8507   8
  10   9  -1 319.812 12.6825   7
  10   9  -1 315.300 12.6971   8
  10   9  -1 318.758 11.3264   6
  10   9  -1 317.471 12.8337   5
 -10  -9   1 311.933 11.3298   6
 -10  -9   1 349.116 12.7987   7
 -10  -9   1 307.710 13.2993   2
 -10  -9   1 307.010 12.5754   7
 -10  -9   1 320.858 12.9941   5
 -10  -9   1 320.382 12.7741   3
   9   9  -1 0.50865 0.44109   6
   9   9  -1 -0.3295 1.83978   7
   9   9  -1 -2.7293 2.66328   2
   9   9  -1 -0.2856 1.99108   5
   9   9  -1 3.24415 2.29763   8
   9   9  -1 2.41905 2.02855   8
  -9  -9   1 1.35866 2.20588   5
  -9  -9   1 1.30656 2.03830   7
  -9  -9   1 -2.9525 2.06657   2
  -9  -9   1 -0.3813 2.16195   3
   8   9  -1 368.615 14.7863   5
   8   9  -1 377.304 14.7420   8
   8   9  -1 378.585 14.6062   7
   8   9  -1 385.674 15.4407   2
   8   9  -1 399.911 14.9263   8
  -8  -9   1 373.570 14.4266   7
  -8  -9   1 396.747 14.6146   7
  -8  -9   1 368.159 15.1544   2
  -8  -9   1 395.226 14.8607   3
  -8  -9   1 404.113 14.9652   5
   7   9  -1 1069.08 37.7651   8
   7   9  -1 1053.92 37.4043   7
   7   9  -1 1035.96 37.6851   5
   7   9  -1 1076.90 37.4425   7
   7   9  -1 1071.87 38.1844   2
  -7  -9   1 1025.20 37.4061   7
  -7  -9   1 1086.60 37.8166   5
  -7  -9   1 1009.47 37.9497   2
  -7  -9   1 1017.28 37.3632   7
  -7  -9   1 1095.82 37.7656   3
   6   9  -1 6.85578 1.62594   7
   6   9  -1 5.52677 2.43459   2
   6   9  -1 11.0112 2.25698   8
   6   9  -1 9.23522 2.02163   5
   6   9  -1 10.0564 1.66532   7
  -6  -9   1 6.91394 2.18179   5
  -6  -9   1 6.76426 1.82950   7
  -6  -9   1 7.89851 2.09095   3
  -6  -9   1 7.95520 0.83080   4
  -6  -9   1 6.74425 1.62596   7
  -6  -9   1 6.03854 2.11439   2
   5   9  -1 498.997 18.2493   8
   5   9  -1 494.524 17.7529   7
   5   9  -1 504.495 17.7744   7
   5   9  -1 477.892 18.1312   5
  -5  -9   1 473.010 17.3487   4
  -5  -9   1 496.229 18.1604   3
  -5  -9   1 495.477 17.8048   7
  -5  -9   1 479.626 18.3123   2
  -5  -9   1 480.248 17.7692   7
  -5  -9   1 504.617 18.2353   5
   4   9  -1 56.7313 3.61377   5
   4   9  -1 56.1122 2.14432   6
   4   9  -1 56.7672 3.09139   7
   4   9  -1 56.7388 3.08552   7
   4   9  -1 58.7668 4.01368   2
   4   9  -1 66.2899 3.90618   8
   4   9  -1 57.2526 2.16810   6
  -4  -9   1 51.0915 3.08799   7
  -4  -9   1 53.7010 3.11072   7
  -4  -9   1 53.8300 3.67756   5
  -4  -9   1 62.1424 3.62168   3
  -4  -9   1 53.4439 3.60771   2
  -4  -9   1 56.2318 2.70914   4
   3   9  -1 504.807 17.8027   7
   3   9  -1 499.636 18.3055   5
   3   9  -1 509.254 18.3878   8
   3   9  -1 487.740 18.2789   2
   3   9  -1 484.941 17.4308   6
   3   9  -1 501.490 17.7989   7
  -3  -9   1 498.848 17.8042   4
  -3  -9   1 496.977 18.3038   3
  -3  -9   1 490.584 17.7925   7
  -3  -9   1 495.271 17.8142   7
   2   9  -1 230.678 9.14350   2
   2   9  -1 230.065 8.71040   7
   2   9  -1 237.176 9.35541   8
   2   9  -1 224.013 8.52991   6
   2   9  -1 238.543 8.75699   7
   2   9  -1 240.082 9.32759   5
  -2  -9   1 235.456 8.75103   7
  -2  -9   1 231.986 8.74080   7
  -2  -9   1 254.796 9.36223   3
  -2  -9   1 225.349 8.89639   4
   1   9  -1 163.783 6.61994   6
   1   9  -1 179.589 6.66654   7
   1   9  -1 176.565 7.30173   5
   1   9  -1 184.309 7.00137   2
   1   9  -1 173.323 6.63611   7
  -1  -9   1 168.264 6.63369   6
  -1  -9   1 173.221 6.66714   7
  -1  -9   1 177.409 7.30987   3
  -1  -9   1 176.511 6.71101   7
  -1  -9   1 179.708 7.06274   4
   0   9  -1 159.385 6.45672   6
   0   9  -1 167.364 6.37802   7
   0   9  -1 169.450 6.96988   8
   0   9  -1 165.275 6.53769   2
   0   9  -1 164.586 6.38206   7
   0   9  -1 173.546 7.05324   5
   0  -9   1 165.626 6.51006   6
   0  -9   1 168.044 6.37359   7
   0  -9   1 167.139 6.38067   7
   0  -9   1 172.859 7.00680   3
   0  -9   1 159.540 6.79784   4
  -1   9  -1 29.2187 2.43369   8
  -1   9  -1 30.9130 2.01202   7
  -1   9  -1 28.1808 2.22650   6
  -1   9  -1 31.1405 1.97068   2
  -1   9  -1 26.8941 1.98266   2
  -1   9  -1 29.7798 1.96043   7
   1  -9   1 31.4594 2.18754   7
   1  -9   1 31.8862 2.79335   4
   1  -9   1 28.1639 2.07981   7
   1  -9   1 27.5297 2.37561   6
  -2   9  -1 132.072 5.78046   6
  -2   9  -1 135.599 5.33050   2
  -2   9  -1 139.916 6.29624   5
  -2   9  -1 139.605 5.55000   7
  -2   9  -1 139.770 5.48812   7
  -2   9  -1 138.577 5.91768   8
  -2   9  -1 136.438 5.29406   2
   2  -9   1 131.000 5.90016   6
   2  -9   1 136.672 5.52419   7
   2  -9   1 142.726 5.55730   7
   2  -9   1 142.963 6.19907   4
  -3   9  -1 100.337 4.28572   7
  -3   9  -1 95.7459 3.85485   2
  -3   9  -1 95.1469 5.09505   5
  -3   9  -1 92.8824 4.66660   6
  -3   9  -1 97.2891 4.61755   8
  -3   9  -1 97.2534 4.23983   7
  -3   9  -1 93.0046 3.82016   2
   3  -9   1 97.5005 4.29757   7
   3  -9   1 98.6023 4.25892   7
   3  -9   1 96.0173 4.98004   4
  -4   9  -1 169.229 6.61430   7
  -4   9  -1 158.501 7.33328   5
  -4   9  -1 160.918 6.68415   8
  -4   9  -1 173.818 7.08807   6
  -4   9  -1 159.320 6.59175   7
  -4   9  -1 162.576 6.04949   2
   4  -9   1 163.982 6.62739   7
   4  -9   1 165.853 6.59828   7
   4  -9   1 170.548 7.35966   4
   4  -9   1 145.191 6.92499   6
  -5   9  -1 0.73967 1.37871   7
  -5   9  -1 0.99978 1.89103   6
  -5   9  -1 -0.4634 2.12113   5
  -5   9  -1 1.23026 0.84941   2
  -5   9  -1 2.21109 1.54865   8
  -5   9  -1 0.25200 1.51849   7
   5  -9   1 3.11756 1.67007   7
   5  -9   1 2.10075 1.93096   6
   5  -9   1 -0.3478 2.09637   4
   5  -9   1 -0.1417 1.57604   7
  -6   9  -1 126.378 5.24203   2
  -6   9  -1 130.731 6.34877   3
  -6   9  -1 134.826 5.85520   8
  -6   9  -1 141.159 6.08973   7
  -6   9  -1 136.493 6.80313   5
  -6   9  -1 140.087 6.04850   7
  -6   9  -1 128.556 6.49955   6
   6  -9   1 133.963 6.75881   4
   6  -9   1 134.727 5.95923   7
   6  -9   1 137.220 6.53782   6
   6  -9   1 138.900 6.07687   7
  -7   9  -1 42.3652 3.90019   5
  -7   9  -1 39.0632 2.96990   8
  -7   9  -1 43.3477 3.18759   7
  -7   9  -1 42.9557 3.60032   3
  -7   9  -1 40.0200 3.51283   6
  -7   9  -1 39.5405 3.35613   7
  -7   9  -1 39.3624 2.42297   2
   7  -9   1 41.2694 3.15110   7
   7  -9   1 38.8059 3.84709   4
   7  -9   1 44.0462 3.96914   6
   7  -9   1 38.5144 2.35837   2
   7  -9   1 37.5275 3.53246   7
  -8   9  -1 3.21837 1.42247   8
  -8   9  -1 4.01185 2.51074   3
  -8   9  -1 -0.0475 1.98488   7
  -8   9  -1 -0.0940 2.27872   6
  -8   9  -1 0.52816 1.92485   7
  -8   9  -1 -0.8256 1.09765   2
  -8   9  -1 -3.7740 2.49486   5
   8  -9   1 0.11537 1.10803   2
   8  -9   1 -1.8198 2.23743   6
   8  -9   1 0.60272 2.06116   7
   8  -9   1 0.14148 2.65167   4
   8  -9   1 -0.9984 1.86362   7
  -9   9  -1 1.98781 2.23851   7
  -9   9  -1 2.74774 2.71233   3
  -9   9  -1 2.42092 2.48368   6
  -9   9  -1 6.39993 1.42668   2
  -9   9  -1 4.53926 1.37801   8
  -9   9  -1 5.54207 2.99628   5
  -9   9  -1 1.71722 2.16748   7
   9  -9   1 4.90828 2.66154   6
   9  -9   1 8.10828 2.61224   7
   9  -9   1 3.53295 1.36790   2
   9  -9   1 3.70610 2.77671   4
   9  -9   1 0.15945 1.97144   7
 -10   9  -1 2.56470 2.43479   7
 -10   9  -1 -0.8733 2.86444   5
 -10   9  -1 2.41532 2.74147   3
 -10   9  -1 1.87029 1.46048   2
 -10   9  -1 0.11367 1.10956   8
  10  -9   1 1.65487 1.43785   2
  10  -9   1 0.35118 2.38129   7
  10  -9   1 2.38701 2.74252   6
  10  -9   1 2.55146 2.67499   7
  10  -9   1 5.71013 3.09465   4
 -11   9  -1 0.05489 1.02799   8
 -11   9  -1 1.27397 1.52897   2
 -11   9  -1 1.17041 3.23574   5
 -11   9  -1 -0.7051 2.69576   3
 -11   9  -1 5.17183 2.70765   7
  11  -9   1 1.02584 2.26679   7
  11  -9   1 2.10041 1.58445   2
  11  -9   1 5.70005 3.40775   4
  11  -9   1 -0.5543 2.63985   6
  11  -9   1 5.24278 2.90042   7
 -12   9  -1 6.70289 1.85019   2
 -12   9  -1 10.3455 0.94432   8
 -12   9  -1 14.4606 3.06362   7
 -12   9  -1 4.75239 3.37979   5
 -12   9  -1 7.95314 3.10221   3
  12  -9   1 10.0933 1.96491   2
  12  -9   1 11.0820 3.42197   6
  12  -9   1 11.6974 3.70032   4
  12  -9   1 11.6137 2.62152   7
  12  -9   1 7.13715 2.88233   7
 -13   9  -1 4.83035 3.59599   5
 -13   9  -1 7.74414 2.88468   7
 -13   9  -1 8.50719 2.01123   2
 -13   9  -1 9.36270 3.25158   3
  13  -9   1 12.5162 3.17772   7
  13  -9   1 8.59154 2.35189   7
  13  -9   1 12.8848 3.94145   4
  13  -9   1 10.6610 2.12623   2
  13  -9   1 7.87718 3.48451   6
 -14   9  -1 -1.4891 2.61277   7
 -14   9  -1 4.15670 1.91260   2
 -14   9  -1 1.81112 3.25577   3
 -14   9  -1 9.70512 3.92639   5
  14  -9   1 3.55983 1.98766   2
  14  -9   1 -4.3077 3.47097   4
  14  -9   1 4.41426 3.46429   6
  14  -9   1 8.02811 3.56411   7
 -15   9  -1 19.7874 3.91693   3
 -15   9  -1 11.0813 4.11088   5
 -15   9  -1 11.9939 3.64206   7
  15  -9   1 20.2415 2.66574   2
  15  -9   1 17.3266 3.65882   7
  15  -9   1 19.3168 4.67917   4
  15  -9   1 17.9589 4.04952   6
 -16   9  -1 9.34981 3.56409   3
 -16   9  -1 3.69344 3.80815   5
  16  -9   1 14.5805 4.52699   4
  16  -9   1 -2.4068 3.36905   6
  16  -9   1 4.19200 2.07338   2
  16  -9   1 1.89769 3.34740   7
 -17   9  -1 4.74078 3.73397   3
 -17   9  -1 3.73365 3.99566   5
  17  -9   1 3.08577 4.00442   7
  17  -9   1 1.90904 4.24308   4
  17  -9   1 4.05842 3.83701   6
  17  -9   1 1.52491 2.29860   2
  19   8  -1 19.4819 3.28823   8
  19   8  -1 21.0447 5.31269   2
  19   8  -1 13.7489 4.34225   7
  19   8  -1 16.9251 2.50834   6
 -19  -8   1 16.7601 4.29706   5
 -19  -8   1 25.4034 4.19213   3
 -19  -8   1 28.0343 4.78270   7
  18   8  -1 16.5590 4.96846   2
  18   8  -1 14.9702 3.21974   8
  18   8  -1 6.79006 3.75687   7
  18   8  -1 13.1331 2.35121   6
 -18  -8   1 11.7260 4.04530   5
 -18  -8   1 18.5755 4.00839   3
 -18  -8   1 20.7224 4.35242   7
  17   8  -1 4.47860 2.76680   8
  17   8  -1 1.41916 4.26184   2
  17   8  -1 -8.6043 3.09209   7
  17   8  -1 1.85582 1.84913   6
 -17  -8   1 -1.2032 3.36334   5
 -17  -8   1 0.19345 3.00115   3
 -17  -8   1 -0.8655 3.39466   7
 -17  -8   1 3.84390 3.13106   7
 -17  -8   1 -0.1610 1.63731   6
  16   8  -1 18.6139 3.86355   7
  16   8  -1 22.2291 3.30165   8
  16   8  -1 13.7489 2.14549   6
  16   8  -1 15.6287 4.69351   2
 -16  -8   1 20.1377 4.04869   7
 -16  -8   1 15.1500 2.05365   6
 -16  -8   1 18.9313 3.90595   5
 -16  -8   1 18.0109 3.60605   3
 -16  -8   1 20.5520 3.56752   7
  15   8  -1 1.34163 2.53047   8
  15   8  -1 0.09649 3.54242   2
  15   8  -1 -0.4502 1.55369   6
  15   8  -1 -0.7683 3.03825   7
 -15  -8   1 8.10179 3.32204   7
 -15  -8   1 -0.0012 2.64363   7
 -15  -8   1 0.96672 2.84739   3
 -15  -8   1 1.48464 3.10383   5
 -15  -8   1 1.37542 1.47097   6
  14   8  -1 1.61910 2.06346   8
  14   8  -1 -3.5612 2.27585   8
  14   8  -1 -1.3424 2.68666   7
  14   8  -1 -0.9697 1.40101   6
  14   8  -1 5.69143 3.78272   2
 -14  -8   1 4.13614 2.77256   3
 -14  -8   1 0.34135 1.36310   6
 -14  -8   1 2.70753 2.78532   7
 -14  -8   1 1.96035 2.90780   7
 -14  -8   1 -4.0610 2.84230   5
  13   8  -1 24.8630 3.45555   7
  13   8  -1 23.0090 2.04699   6
  13   8  -1 28.3650 3.29148   8
  13   8  -1 19.9728 2.87345   8
  13   8  -1 22.5075 3.28851   7
  13   8  -1 32.4815 4.56308   2
 -13  -8   1 22.7492 2.01764   6
 -13  -8   1 22.7326 3.59446   5
 -13  -8   1 22.6689 3.34827   3
 -13  -8   1 27.5534 3.42452   7
 -13  -8   1 29.6925 3.68407   7
  12   8  -1 33.1933 3.45694   7
  12   8  -1 29.0442 3.38314   7
  12   8  -1 28.9251 2.37318   6
  12   8  -1 30.5011 3.03892   8
  12   8  -1 26.2535 3.81424   5
  12   8  -1 30.0490 3.37076   8
  12   8  -1 24.1459 4.21207   2
 -12  -8   1 30.2683 3.44760   3
 -12  -8   1 26.7282 3.43731   7
 -12  -8   1 26.2183 3.28715   7
 -12  -8   1 25.1616 2.27422   6
 -12  -8   1 23.1011 3.48783   5
  11   8  -1 4.55724 2.40859   7
  11   8  -1 11.8054 2.62714   8
  11   8  -1 10.2919 2.42071   8
  11   8  -1 8.79322 1.28754   6
  11   8  -1 6.66541 2.38870   5
  11   8  -1 9.11509 3.47506   2
  11   8  -1 11.8560 2.68162   7
 -11  -8   1 10.1535 2.68134   3
 -11  -8   1 5.32265 2.75807   2
 -11  -8   1 11.9398 2.57132   7
 -11  -8   1 8.21822 1.28939   6
 -11  -8   1 9.13978 2.74405   7
 -11  -8   1 7.34608 2.65125   5
  10   8  -1 56.2982 4.25165   7
  10   8  -1 55.6312 4.02811   8
  10   8  -1 59.0396 4.52506   8
  10   8  -1 62.2174 2.83769   6
  10   8  -1 55.4644 4.25873   5
  10   8  -1 60.8480 5.46394   2
  10   8  -1 63.7629 4.24572   7
 -10  -8   1 60.5599 2.81117   6
 -10  -8   1 60.8808 3.87996   7
 -10  -8   1 57.8050 4.21345   3
 -10  -8   1 60.7698 4.24431   7
 -10  -8   1 59.9122 4.94430   2
 -10  -8   1 65.7073 4.64142   5
   9   8  -1 36.7323 3.45123   7
   9   8  -1 51.8127 4.37967   2
   9   8  -1 43.1300 3.44409   8
   9   8  -1 42.8597 3.91483   8
   9   8  -1 43.3340 3.63335   5
   9   8  -1 39.7289 2.02752   6
   9   8  -1 36.0415 3.46054   7
  -9  -8   1 47.2771 3.94992   5
  -9  -8   1 42.5948 3.60428   7
  -9  -8   1 35.3459 3.35868   7
  -9  -8   1 40.9525 2.02508   6
  -9  -8   1 38.3419 3.70948   2
  -9  -8   1 41.4267 3.54968   3
   8   8  -1 1.26638 0.55980   6
   8   8  -1 0.81277 2.54999   2
   8   8  -1 -0.0336 1.73432   5
   8   8  -1 -0.9109 1.91311   8
   8   8  -1 0.57703 1.75078   8
   8   8  -1 1.46300 1.76099   7
   8   8  -1 0.71510 1.71299   7
  -8  -8   1 0.99623 0.57215   6
  -8  -8   1 3.25680 1.94035   3
  -8  -8   1 0.21313 1.97140   5
  -8  -8   1 0.26707 1.76600   7
  -8  -8   1 0.60319 2.17990   2
   7   8  -1 13.1038 1.93082   7
   7   8  -1 11.5087 2.11964   5
   7   8  -1 13.3092 2.73632   2
   7   8  -1 13.1574 2.27632   8
  -7  -8   1 12.6222 2.38688   2
  -7  -8   1 10.9179 2.10573   3
  -7  -8   1 8.89804 1.49180   7
  -7  -8   1 13.0944 2.21712   5
  -7  -8   1 9.49653 2.08823   7
   6   8  -1 14.9161 2.68303   2
   6   8  -1 16.1359 1.99531   7
   6   8  -1 17.5826 2.02628   7
   6   8  -1 17.7691 2.15203   5
   6   8  -1 12.4876 2.17170   8
  -6  -8   1 14.6198 1.83840   7
  -6  -8   1 15.9751 1.82823   7
  -6  -8   1 11.4943 2.23759   2
  -6  -8   1 13.0507 2.19555   5
  -6  -8   1 19.8600 2.32926   3
  -6  -8   1 13.1664 0.94195   4
   5   8  -1 6.52602 2.19586   2
   5   8  -1 5.64754 1.84030   8
   5   8  -1 8.87802 1.74817   5
   5   8  -1 6.26259 1.39444   7
   5   8  -1 4.53718 1.35138   7
  -5  -8   1 3.97579 1.50589   7
  -5  -8   1 1.96209 1.72291   5
  -5  -8   1 6.65379 0.82594   4
  -5  -8   1 4.29547 1.72990   3
  -5  -8   1 6.20586 1.53188   7
  -5  -8   1 4.73274 1.84593   2
   4   8  -1 55.3357 2.90312   7
   4   8  -1 54.8075 3.79227   2
   4   8  -1 53.9812 2.87792   7
   4   8  -1 56.8406 3.43714   5
   4   8  -1 59.2822 3.64663   8
   4   8  -1 56.6528 2.00746   6
  -4  -8   1 56.2293 3.09568   7
  -4  -8   1 64.3209 3.61197   5
  -4  -8   1 51.1121 3.04758   7
  -4  -8   1 54.0342 3.48699   2
  -4  -8   1 54.6648 3.36417   3
  -4  -8   1 51.1671 2.53125   4
   3   8  -1 17.9195 1.16722   6
   3   8  -1 18.1851 1.13003   6
   3   8  -1 21.6289 1.96849   7
   3   8  -1 15.5435 2.11956   8
   3   8  -1 20.4251 2.17657   5
   3   8  -1 15.5873 2.08833   2
   3   8  -1 16.1021 1.60156   7
  -3  -8   1 20.9205 2.19747   5
  -3  -8   1 21.3207 1.97113   7
  -3  -8   1 18.4143 1.65275   4
  -3  -8   1 21.0032 2.11459   3
  -3  -8   1 19.4100 1.75103   7
  -3  -8   1 18.9014 2.04852   2
   2   8  -1 187.463 7.14628   7
   2   8  -1 190.748 7.11690   7
   2   8  -1 191.468 7.57348   2
   2   8  -1 185.327 7.61517   5
   2   8  -1 186.389 7.69068   8
   2   8  -1 190.603 6.89173   6
  -2  -8   1 188.167 7.60464   3
  -2  -8   1 190.892 7.12921   7
  -2  -8   1 187.190 7.22667   4
  -2  -8   1 182.664 7.12185   7
   1   8  -1 5.30474 1.15150   7
   1   8  -1 6.15187 1.01595   6
   1   8  -1 3.45635 1.61019   5
   1   8  -1 7.71368 1.17787   7
   1   8  -1 5.88501 1.30303   2
   1   8  -1 9.33512 1.72785   8
  -1  -8   1 7.61724 1.16009   7
  -1  -8   1 5.51509 1.02486   6
  -1  -8   1 8.22587 1.49224   4
  -1  -8   1 6.95718 1.14268   7
  -1  -8   1 5.48144 1.71211   3
   0   8  -1 66.7556 3.28301   2
   0   8  -1 67.4704 3.16875   7
   0   8  -1 73.0942 3.83030   8
   0   8  -1 69.8420 3.23154   6
   0   8  -1 70.3434 3.19165   7
   0   8  -1 67.9459 3.79740   5
   0  -8   1 74.5489 3.21221   7
   0  -8   1 69.1393 3.15727   7
   0  -8   1 73.1995 3.77948   3
   0  -8   1 72.4216 3.63387   4
   0  -8   1 75.0264 3.32191   6
  -1   8  -1 22.3641 1.78510   7
  -1   8  -1 24.7860 2.16781   8
  -1   8  -1 22.3597 1.75355   2
  -1   8  -1 23.4337 1.99115   6
  -1   8  -1 23.2481 1.66726   2
  -1   8  -1 22.9425 1.76767   7
   1  -8   1 22.4636 1.92629   7
   1  -8   1 24.3129 2.28192   4
   1  -8   1 23.1178 1.82037   7
   1  -8   1 22.8091 2.14487   6
  -2   8  -1 279.966 10.3682   7
  -2   8  -1 300.349 11.0108   5
  -2   8  -1 287.056 10.3981   7
  -2   8  -1 276.610 10.1696   2
  -2   8  -1 285.132 10.6631   8
  -2   8  -1 279.873 10.5941   6
  -2   8  -1 279.052 10.1904   2
   2  -8   1 280.647 10.6562   6
   2  -8   1 284.310 10.8801   4
   2  -8   1 275.802 10.3541   7
  -3   8  -1 1.01786 1.39098   8
  -3   8  -1 1.35431 1.18827   7
  -3   8  -1 0.89088 1.70948   5
  -3   8  -1 0.96280 1.40485   6
  -3   8  -1 1.30640 1.09752   7
  -3   8  -1 1.67923 0.71274   2
   3  -8   1 0.97161 1.45044   6
   3  -8   1 1.93938 1.72771   4
   3  -8   1 2.13356 1.22217   7
   3  -8   1 0.99054 1.22284   7
  -4   8  -1 539.755 19.6105   6
  -4   8  -1 539.290 19.3290   7
  -4   8  -1 532.815 18.9188   2
  -4   8  -1 552.151 19.3673   8
  -4   8  -1 543.534 19.3268   7
  -4   8  -1 533.782 19.8097   5
   4  -8   1 536.546 19.8533   4
   4  -8   1 533.773 19.3443   7
   4  -8   1 518.026 19.2880   8
   4  -8   1 544.015 19.6374   6
   4  -8   1 539.800 19.3252   7
  -5   8  -1 235.860 9.75328   5
  -5   8  -1 230.673 8.68702   2
  -5   8  -1 239.044 9.09898   8
  -5   8  -1 243.086 9.25532   7
  -5   8  -1 239.641 9.15271   7
  -5   8  -1 245.792 9.56594   6
   5  -8   1 234.697 9.21788   7
   5  -8   1 247.254 9.66252   6
   5  -8   1 237.568 9.26314   7
   5  -8   1 230.286 9.01700   8
   5  -8   1 236.752 9.77711   4
  -6   8  -1 369.063 14.0711   5
  -6   8  -1 348.790 13.8212   6
  -6   8  -1 355.886 13.4499   7
  -6   8  -1 362.963 13.2398   8
  -6   8  -1 343.751 13.6702   3
  -6   8  -1 365.383 13.4837   7
  -6   8  -1 357.236 12.9857   2
   6  -8   1 377.016 13.9426   6
   6  -8   1 367.104 13.5782   7
   6  -8   1 354.249 12.9715   2
   6  -8   1 360.599 13.4625   7
   6  -8   1 352.860 13.1590   8
   6  -8   1 368.636 14.0471   4
  -7   8  -1 70.7296 4.71014   6
  -7   8  -1 69.2292 3.98290   7
  -7   8  -1 73.0170 4.51760   3
  -7   8  -1 80.4887 4.96243   5
  -7   8  -1 71.3826 4.29687   7
  -7   8  -1 72.2176 3.68797   8
  -7   8  -1 73.2306 3.50038   2
   7  -8   1 71.4845 3.40902   2
   7  -8   1 75.3732 4.80713   4
   7  -8   1 69.7564 3.48026   8
   7  -8   1 76.0723 4.40274   7
   7  -8   1 71.4014 4.74752   6
   7  -8   1 74.9228 4.06773   7
  -8   8  -1 5.76294 2.36173   6
  -8   8  -1 7.88017 2.12352   7
  -8   8  -1 3.34249 1.88428   7
  -8   8  -1 4.05277 1.35462   8
  -8   8  -1 2.72546 2.54649   5
  -8   8  -1 7.19340 1.42942   2
  -8   8  -1 9.15442 2.55883   3
   8  -8   1 5.77382 2.49411   4
   8  -8   1 6.36989 2.18228   7
   8  -8   1 5.66650 1.26694   8
   8  -8   1 3.11253 1.96902   7
   8  -8   1 3.28409 2.36235   6
   8  -8   1 7.41490 2.26353   5
   8  -8   1 6.03230 1.33014   2
  -9   8  -1 0.38132 1.86175   7
  -9   8  -1 2.27005 1.39571   2
  -9   8  -1 2.05953 2.46137   3
  -9   8  -1 0.45070 1.15411   8
  -9   8  -1 -1.7794 2.00262   7
  -9   8  -1 -0.5366 2.23891   6
  -9   8  -1 2.10444 2.76677   5
   9  -8   1 4.52155 2.28223   5
   9  -8   1 0.08657 1.34072   2
   9  -8   1 4.37049 2.21282   7
   9  -8   1 -0.6986 2.42251   6
   9  -8   1 1.55835 1.09982   8
   9  -8   1 0.21121 2.51857   4
   9  -8   1 0.24327 2.01188   7
 -10   8  -1 41.4348 3.68501   7
 -10   8  -1 34.8427 3.64521   3
 -10   8  -1 36.5069 2.34570   8
 -10   8  -1 38.5333 3.03240   2
 -10   8  -1 36.4716 3.33737   7
 -10   8  -1 40.0792 4.10038   5
  10  -8   1 36.2496 3.05373   2
  10  -8   1 36.5817 3.46809   7
  10  -8   1 34.4727 3.72301   6
  10  -8   1 42.5948 4.28400   5
  10  -8   1 49.4611 3.57489   7
  10  -8   1 27.0877 3.82059   4
 -11   8  -1 179.732 8.20376   3
 -11   8  -1 172.201 6.60123   8
 -11   8  -1 176.478 8.09760   7
 -11   8  -1 162.273 7.41174   2
 -11   8  -1 173.096 8.79437   5
  11  -8   1 176.156 7.47436   2
  11  -8   1 184.274 8.85289   4
  11  -8   1 176.310 8.20282   7
  11  -8   1 176.073 8.59395   6
 -12   8  -1 15.3658 1.26157   8
 -12   8  -1 10.9354 2.08727   2
 -12   8  -1 12.5317 2.84339   7
 -12   8  -1 15.5910 3.15192   3
 -12   8  -1 16.3393 3.59740   5
  12  -8   1 13.2896 3.00741   7
  12  -8   1 14.1054 3.67876   4
  12  -8   1 15.4718 3.38006   6
  12  -8   1 9.03134 2.14506   2
 -13   8  -1 60.7921 5.01872   7
 -13   8  -1 63.7579 5.04425   3
 -13   8  -1 80.5837 6.38013   5
 -13   8  -1 64.0346 4.24829   2
  13  -8   1 57.7176 5.67670   7
  13  -8   1 59.4429 5.23307   6
  13  -8   1 71.0737 5.87456   7
  13  -8   1 72.0745 6.08634   4
  13  -8   1 62.0871 4.39394   2
 -14   8  -1 1.69990 1.97180   2
 -14   8  -1 -2.6756 2.60350   7
 -14   8  -1 -0.3322 3.46848   5
 -14   8  -1 -0.7697 2.94034   3
  14  -8   1 0.04158 2.09437   2
  14  -8   1 5.82395 3.66269   4
  14  -8   1 3.95471 2.78644   7
  14  -8   1 3.23296 3.15945   7
  14  -8   1 7.45851 3.37014   6
 -15   8  -1 -3.1433 3.47740   5
 -15   8  -1 1.45257 1.92763   2
 -15   8  -1 -2.2677 3.14912   3
 -15   8  -1 0.02465 2.87544   7
  15  -8   1 -1.5200 3.58927   4
  15  -8   1 6.10137 3.00222   7
  15  -8   1 0.24200 3.19786   7
  15  -8   1 -2.9723 2.04283   2
  15  -8   1 0.80389 3.39530   6
 -16   8  -1 24.5648 4.58870   5
 -16   8  -1 28.7813 4.39408   7
 -16   8  -1 30.1390 4.21314   3
  16  -8   1 20.5631 3.02604   2
  16  -8   1 15.2126 4.27838   7
  16  -8   1 29.2170 4.44254   6
  16  -8   1 29.0497 4.49828   7
  16  -8   1 31.2759 5.00497   4
 -17   8  -1 21.2070 4.16598   3
 -17   8  -1 21.3913 4.74258   5
  17  -8   1 24.7057 4.52082   6
  17  -8   1 22.0970 4.85072   4
  17  -8   1 23.8985 3.14425   2
  17  -8   1 25.9657 4.43782   7
  19   7  -1 -0.0979 3.71249   7
  19   7  -1 -0.8409 2.45835   8
  19   7  -1 -1.4253 4.31601   2
  19   7  -1 2.07297 2.21974   6
 -19  -7   1 4.97878 3.80556   7
 -19  -7   1 5.87420 3.77031   5
 -19  -7   1 -0.2913 3.17666   3
  18   7  -1 2.42687 4.21175   2
  18   7  -1 7.65312 3.78758   7
  18   7  -1 4.92495 2.18805   6
  18   7  -1 0.11078 2.51177   8
 -18  -7   1 2.48991 3.52557   5
 -18  -7   1 -0.3435 3.65559   7
 -18  -7   1 3.06200 4.32564   7
 -18  -7   1 3.80656 2.33233   6
 -18  -7   1 1.38954 3.18349   3
  17   7  -1 6.81096 4.40856   2
  17   7  -1 6.13722 2.78288   8
  17   7  -1 5.06493 2.08413   6
  17   7  -1 3.04352 2.73471   7
 -17  -7   1 9.17724 3.74414   5
 -17  -7   1 6.95734 3.69875   7
 -17  -7   1 0.93199 1.86893   6
 -17  -7   1 4.02260 3.09985   3
 -17  -7   1 1.40417 3.18397   7
  16   7  -1 29.0427 2.81221   6
  16   7  -1 32.4748 4.38631   7
  16   7  -1 26.4098 3.08705   8
  16   7  -1 28.3355 4.96537   2
  16   7  -1 26.5761 3.39693   8
 -16  -7   1 21.9371 3.73624   7
 -16  -7   1 29.5575 3.91635   3
 -16  -7   1 27.5479 4.36735   7
 -16  -7   1 25.0333 2.56284   6
 -16  -7   1 36.4663 4.47592   5
  15   7  -1 3.96958 2.14857   8
  15   7  -1 2.97245 2.51636   7
  15   7  -1 2.79894 3.73131   2
  15   7  -1 2.87206 1.80548   6
  15   7  -1 2.73354 2.53546   8
 -15  -7   1 3.20687 2.89989   7
 -15  -7   1 4.08517 2.79346   3
 -15  -7   1 4.42138 1.77523   6
 -15  -7   1 7.95473 3.31930   7
 -15  -7   1 4.72747 3.10323   5
  14   7  -1 1.23242 2.83383   7
  14   7  -1 3.50801 3.38306   2
  14   7  -1 -1.4770 1.98747   8
  14   7  -1 3.18010 2.37211   8
  14   7  -1 0.50320 1.64608   6
  14   7  -1 -6.6666 2.32772   7
 -14  -7   1 -1.7668 2.66320   5
 -14  -7   1 0.24398 1.55618   6
 -14  -7   1 -1.6710 2.45607   3
 -14  -7   1 4.67720 3.11437   7
 -14  -7   1 -2.9776 1.87225   7
  13   7  -1 5.40536 2.16669   8
  13   7  -1 8.15327 2.88657   7
  13   7  -1 11.0009 3.78536   2
  13   7  -1 4.50419 2.46541   8
  13   7  -1 8.88674 1.69952   6
  13   7  -1 11.0797 3.05454   7
 -13  -7   1 10.3357 3.00173   5
 -13  -7   1 6.85966 1.66966   6
 -13  -7   1 10.9775 3.02522   7
 -13  -7   1 3.43791 2.55507   3
 -13  -7   1 6.47119 2.77424   7
  12   7  -1 -4.7988 2.29727   7
  12   7  -1 2.00912 2.30070   5
  12   7  -1 2.48376 3.23812   2
  12   7  -1 -0.4888 2.21611   8
  12   7  -1 1.54670 2.41652   7
  12   7  -1 2.25017 1.38683   6
  12   7  -1 4.72253 2.06852   8
 -12  -7   1 -0.8900 2.38266   7
 -12  -7   1 -1.0758 1.33337   6
 -12  -7   1 -2.2478 2.22223   3
 -12  -7   1 -0.5649 2.46719   5
 -12  -7   1 -2.6592 2.36273   2
 -12  -7   1 2.33996 2.61588   7
  11   7  -1 405.299 15.3244   7
  11   7  -1 395.967 14.2519   6
  11   7  -1 380.710 15.2058   7
  11   7  -1 380.153 15.2598   5
  11   7  -1 390.566 16.1154   2
  11   7  -1 379.905 14.9271   8
  11   7  -1 405.830 15.0587   8
 -11  -7   1 395.727 14.2574   6
 -11  -7   1 407.641 15.3616   7
 -11  -7   1 395.865 15.1832   3
 -11  -7   1 375.041 15.1473   7
 -11  -7   1 394.718 15.4287   5
 -11  -7   1 372.178 15.7663   2
  10   7  -1 97.5466 4.10346   6
  10   7  -1 88.7932 5.15933   7
  10   7  -1 103.549 5.35587   7
  10   7  -1 84.8685 5.22151   5
  10   7  -1 99.3943 6.33599   2
  10   7  -1 90.3139 4.92551   8
 -10  -7   1 96.5108 5.85963   2
 -10  -7   1 95.3894 4.08841   6
 -10  -7   1 90.7718 5.32295   7
 -10  -7   1 95.7930 4.86111   7
 -10  -7   1 91.0437 5.45120   5
 -10  -7   1 98.8342 5.15894   3
   9   7  -1 253.216 10.1093   7
   9   7  -1 260.447 10.9696   2
   9   7  -1 240.130 10.1556   5
   9   7  -1 243.284 9.99946   8
   9   7  -1 257.458 10.1509   7
   9   7  -1 254.502 9.15740   6
  -9  -7   1 248.166 10.0557   7
  -9  -7   1 244.953 10.7003   2
  -9  -7   1 246.006 9.15804   6
  -9  -7   1 242.016 10.0451   3
  -9  -7   1 255.395 10.3362   5
  -9  -7   1 257.623 10.1881   7
   8   7  -1 161.021 7.80491   2
   8   7  -1 162.210 6.98377   7
   8   7  -1 169.162 6.98412   7
   8   7  -1 166.683 6.96913   8
   8   7  -1 164.772 7.11996   5
   8   7  -1 155.666 5.99343   6
  -8  -7   1 164.209 6.01612   6
  -8  -7   1 167.415 7.23915   5
  -8  -7   1 160.999 7.00661   3
  -8  -7   1 158.569 6.92067   7
  -8  -7   1 150.342 7.47451   2
  -8  -7   1 162.328 7.02395   7
   7   7  -1 31.6729 2.66549   7
   7   7  -1 23.4156 2.98876   2
   7   7  -1 23.8371 2.30933   7
   7   7  -1 23.6318 2.45639   5
   7   7  -1 25.5546 1.37043   6
  -7  -7   1 24.7053 1.35572   6
  -7  -7   1 26.4973 2.59439   5
  -7  -7   1 28.8288 2.90671   2
  -7  -7   1 28.0219 2.44336   7
  -7  -7   1 27.7971 2.54283   3
   6   7  -1 402.631 14.7905   7
   6   7  -1 432.905 15.0814   8
   6   7  -1 401.154 14.9852   5
   6   7  -1 395.328 13.9869   6
  -6  -7   1 387.847 15.2530   2
  -6  -7   1 405.166 14.9496   3
  -6  -7   1 427.545 14.8535   7
  -6  -7   1 399.978 15.0609   5
  -6  -7   1 371.902 13.9935   4
   5   7  -1 0.21681 1.70863   8
   5   7  -1 2.05087 1.24505   7
   5   7  -1 0.85047 1.97050   2
   5   7  -1 -0.2127 1.39941   5
   5   7  -1 -0.5395 1.39260   7
  -5  -7   1 2.92917 1.22456   7
  -5  -7   1 0.30766 1.43335   3
  -5  -7   1 -1.2782 1.46672   5
  -5  -7   1 -0.3316 0.54724   4
  -5  -7   1 1.29994 1.31071   7
  -5  -7   1 1.31105 1.70846   2
   4   7  -1 10.8499 1.53217   7
   4   7  -1 13.5335 2.19090   2
   4   7  -1 11.4459 1.87260   8
   4   7  -1 11.4475 1.56665   7
   4   7  -1 14.9085 1.80444   5
  -4  -7   1 9.79567 1.85492   2
  -4  -7   1 11.9816 1.80521   3
  -4  -7   1 8.80578 1.70970   5
  -4  -7   1 12.2745 1.04688   4
  -4  -7   1 10.4736 1.61535   7
  -4  -7   1 10.6480 1.42768   7
   3   7  -1 59.3658 2.33355   6
   3   7  -1 61.4541 3.45126   5
   3   7  -1 60.8683 2.91544   7
   3   7  -1 61.6008 2.35469   6
   3   7  -1 55.7908 3.55489   2
   3   7  -1 67.8958 3.61051   8
   3   7  -1 60.6801 2.91801   7
  -3  -7   1 62.3345 3.06284   7
  -3  -7   1 64.9827 3.08064   7
  -3  -7   1 58.0080 3.50906   2
  -3  -7   1 59.6791 2.73771   4
  -3  -7   1 62.0831 3.50641   5
  -3  -7   1 60.5312 3.35180   3
   2   7  -1 319.797 11.5228   6
   2   7  -1 325.043 12.1803   5
   2   7  -1 330.635 11.7734   7
   2   7  -1 323.603 12.2014   8
   2   7  -1 321.995 11.7735   7
   2   7  -1 332.480 12.1584   2
  -2  -7   1 315.267 11.7932   4
  -2  -7   1 327.019 11.7836   7
  -2  -7   1 327.149 12.0901   2
  -2  -7   1 327.663 11.7666   7
  -2  -7   1 334.187 12.1676   3
  -2  -7   1 323.907 12.1803   5
   1   7  -1 55.4693 2.75601   7
   1   7  -1 60.3821 3.01145   2
   1   7  -1 59.3120 3.39663   8
   1   7  -1 54.7137 2.66487   7
   1   7  -1 56.7026 3.24881   5
   1   7  -1 54.3987 2.55847   6
  -1  -7   1 56.2913 2.66771   7
  -1  -7   1 54.8948 2.92821   4
  -1  -7   1 57.3220 2.56701   6
  -1  -7   1 54.4555 2.69322   7
  -1  -7   1 56.6307 3.18932   3
   0   7  -1 5.36040 1.06179   6
   0   7  -1 5.36199 1.61419   8
   0   7  -1 3.43550 1.07132   7
   0   7  -1 2.93582 1.58813   5
   0   7  -1 6.26371 1.05538   7
   0   7  -1 3.52133 1.03030   2
   0  -7   1 6.16132 1.07285   7
   0  -7   1 4.78819 1.12659   7
   0  -7   1 4.51147 1.08016   6
   0  -7   1 6.82863 1.56229   3
   0  -7   1 6.33748 1.46994   4
  -1   7  -1 3.70105 1.45411   8
  -1   7  -1 5.50719 1.14542   7
  -1   7  -1 6.25243 0.95264   2
  -1   7  -1 6.97047 1.25000   6
  -1   7  -1 6.06720 1.11224   7
  -1   7  -1 6.46366 0.99178   2
   1  -7   1 4.66786 1.56801   4
   1  -7   1 5.93727 1.31136   6
   1  -7   1 4.85275 1.16916   7
   1  -7   1 6.09908 1.15104   7
  -2   7  -1 150.108 5.48100   2
  -2   7  -1 146.980 5.71944   7
  -2   7  -1 150.146 5.95726   8
  -2   7  -1 141.108 5.68381   7
  -2   7  -1 139.381 5.44171   2
  -2   7  -1 152.843 6.29345   5
  -2   7  -1 147.127 5.95420   6
   2  -7   1 152.097 5.95359   8
   2  -7   1 143.155 5.68628   7
   2  -7   1 147.917 5.73182   7
   2  -7   1 145.544 6.15519   4
   2  -7   1 143.177 5.96700   6
  -3   7  -1 37.6843 2.96756   5
  -3   7  -1 38.5322 2.46829   8
  -3   7  -1 35.2741 2.35309   7
  -3   7  -1 37.2792 2.35039   7
  -3   7  -1 35.8738 1.78373   2
  -3   7  -1 35.9447 2.70967   6
   3  -7   1 38.4372 2.34313   7
   3  -7   1 31.9510 2.20948   7
   3  -7   1 36.9253 2.90476   4
   3  -7   1 37.0434 2.47088   8
   3  -7   1 38.4392 2.71295   6
  -4   7  -1 118.461 4.97988   7
  -4   7  -1 127.156 5.37965   6
  -4   7  -1 117.175 5.07937   7
  -4   7  -1 119.280 5.00737   8
  -4   7  -1 120.153 4.56913   2
  -4   7  -1 121.586 5.58067   5
   4  -7   1 119.120 5.07729   7
   4  -7   1 118.824 5.50700   4
   4  -7   1 118.214 5.01487   7
   4  -7   1 121.327 4.96377   8
   4  -7   1 118.357 5.36945   6
  -5   7  -1 34.4944 2.67916   7
  -5   7  -1 38.4295 2.46433   8
  -5   7  -1 35.0253 2.73289   7
  -5   7  -1 38.9429 3.03065   6
  -5   7  -1 24.7789 2.67249   5
  -5   7  -1 33.3968 1.95547   2
   5  -7   1 34.9526 2.49505   7
   5  -7   1 29.0259 2.62475   6
   5  -7   1 33.4687 2.28181   8
   5  -7   1 36.3770 3.09859   4
   5  -7   1 31.0071 1.90366   2
   5  -7   1 27.5039 2.48215   7
  -6   7  -1 19.1281 2.38730   3
  -6   7  -1 16.9102 2.50345   5
  -6   7  -1 17.2949 1.95679   7
  -6   7  -1 18.8846 2.16620   7
  -6   7  -1 23.2797 2.45837   6
  -6   7  -1 17.4187 1.72722   8
  -6   7  -1 16.8688 1.51502   2
   6  -7   1 16.6157 1.54566   8
   6  -7   1 19.2256 2.58979   4
   6  -7   1 16.7184 2.10636   7
   6  -7   1 23.0603 2.54580   6
   6  -7   1 16.7526 2.16310   7
   6  -7   1 16.3045 2.25905   5
   6  -7   1 18.8366 1.51687   2
  -7   7  -1 5.88997 1.35130   8
  -7   7  -1 4.72091 2.05713   6
  -7   7  -1 6.21123 2.36042   5
  -7   7  -1 7.55357 1.36480   2
  -7   7  -1 7.11454 1.76947   7
  -7   7  -1 3.51859 1.89189   7
  -7   7  -1 8.60829 2.22496   3
   7  -7   1 5.38752 1.79759   7
   7  -7   1 4.66912 1.18074   8
   7  -7   1 4.66494 2.06092   6
   7  -7   1 3.67256 2.15343   4
   7  -7   1 4.39725 1.64444   7
   7  -7   1 5.43641 1.23249   2
   7  -7   1 4.79019 1.88098   5
  -8   7  -1 1.24018 1.15944   8
  -8   7  -1 3.38014 1.40489   2
  -8   7  -1 6.36812 2.28932   6
  -8   7  -1 4.33953 1.77645   7
  -8   7  -1 7.55592 2.39768   5
  -8   7  -1 0.74719 2.17518   3
  -8   7  -1 -0.0468 1.71657   7
   8  -7   1 2.05260 2.24954   6
   8  -7   1 -1.2467 1.85034   5
   8  -7   1 5.87975 2.45691   4
   8  -7   1 2.48583 1.31701   2
   8  -7   1 1.08458 1.07386   8
   8  -7   1 0.26701 1.86582   7
  -9   7  -1 4.82843 1.18299   8
  -9   7  -1 2.67325 2.41103   3
  -9   7  -1 3.65506 1.96471   7
  -9   7  -1 7.30883 2.78631   5
  -9   7  -1 5.18484 2.07764   7
  -9   7  -1 2.78703 2.26322   6
  -9   7  -1 5.99520 1.59446   2
   9  -7   1 5.06177 2.40071   6
   9  -7   1 5.22447 2.23070   5
   9  -7   1 6.12032 2.22167   7
   9  -7   1 2.70363 1.47818   2
   9  -7   1 1.76329 2.43043   4
   9  -7   1 3.08263 1.10950   8
 -10   7  -1 -0.4428 2.80063   5
 -10   7  -1 -0.2697 2.03907   7
 -10   7  -1 2.00678 1.01360   8
 -10   7  -1 2.09462 2.06919   7
 -10   7  -1 -1.9104 1.48940   2
 -10   7  -1 2.26207 2.36874   3
 -10   7  -1 4.40698 2.49712   6
  10  -7   1 2.05352 2.26169   7
  10  -7   1 -0.0963 2.55810   4
  10  -7   1 -0.3797 0.94750   8
  10  -7   1 -2.2011 2.40046   6
  10  -7   1 1.36552 2.12048   5
  10  -7   1 -0.0308 1.58896   2
 -11   7  -1 5.10947 3.01159   5
 -11   7  -1 -0.2143 2.46613   3
 -11   7  -1 -1.3995 2.11717   7
 -11   7  -1 3.40223 1.00730   8
 -11   7  -1 -0.0511 1.77043   2
 -11   7  -1 2.41048 2.33575   7
  11  -7   1 3.36639 2.81701   4
  11  -7   1 0.79680 1.77811   2
  11  -7   1 1.72910 2.42384   7
  11  -7   1 2.00818 0.94123   8
  11  -7   1 -0.4054 2.21559   7
  11  -7   1 0.93743 2.76957   6
 -12   7  -1 2.17251 1.89767   2
 -12   7  -1 0.66583 0.80422   8
 -12   7  -1 1.15274 2.64344   3
 -12   7  -1 -2.9933 2.90354   5
 -12   7  -1 -1.7509 2.35464   7
  12  -7   1 2.19006 2.63204   7
  12  -7   1 1.31792 2.82381   6
  12  -7   1 -1.0806 2.97441   4
  12  -7   1 1.73970 2.45664   7
  12  -7   1 -2.4507 1.82997   2
 -13   7  -1 12.3736 2.34209   2
 -13   7  -1 13.0532 3.18934   3
 -13   7  -1 13.0519 3.61459   5
 -13   7  -1 9.45247 3.19745   7
  13  -7   1 14.2311 3.22199   7
  13  -7   1 15.2516 3.62938   4
  13  -7   1 6.51140 3.13460   6
  13  -7   1 10.2290 2.91812   7
  13  -7   1 13.2818 2.51433   2
 -14   7  -1 2.54541 2.89473   7
 -14   7  -1 7.72447 3.63000   5
 -14   7  -1 4.42460 2.91097   3
 -14   7  -1 11.7554 2.43500   2
  14  -7   1 5.85122 3.46865   4
  14  -7   1 4.02481 3.02266   7
  14  -7   1 4.40689 3.14284   7
  14  -7   1 4.82856 3.20746   6
  14  -7   1 1.18623 2.28320   2
 -15   7  -1 2.12670 2.93610   7
 -15   7  -1 2.04841 2.20921   2
 -15   7  -1 4.86812 3.18619   3
 -15   7  -1 2.72692 3.67150   5
  15  -7   1 -1.6716 2.25619   2
  15  -7   1 0.43508 2.85847   7
  15  -7   1 0.21462 3.42066   4
  15  -7   1 4.72994 3.38231   6
  15  -7   1 2.00605 3.10951   7
 -16   7  -1 8.32854 2.37857   2
 -16   7  -1 7.58423 3.99078   5
 -16   7  -1 14.5068 3.67814   3
 -16   7  -1 9.32415 3.49681   7
  16  -7   1 9.60481 3.85024   6
  16  -7   1 11.4748 3.84203   7
  16  -7   1 5.56727 3.54260   7
  16  -7   1 9.43401 4.08680   4
  16  -7   1 10.4735 2.84402   2
 -17   7  -1 5.19068 3.44561   3
 -17   7  -1 -1.5631 3.65207   5
 -17   7  -1 3.75901 3.37326   7
  17  -7   1 2.22106 3.61078   6
  17  -7   1 1.31857 3.51071   7
  17  -7   1 8.80348 2.85218   2
  17  -7   1 0.05357 3.80573   4
 -18   7  -1 24.6624 4.81847   5
 -18   7  -1 27.6666 4.48572   3
  18  -7   1 26.3992 3.73215   2
  18  -7   1 21.2286 4.50339   6
  18  -7   1 27.8602 4.58917   7
  18  -7   1 29.0544 5.03775   4
  20   6  -1 6.48005 3.95377   7
  20   6  -1 3.86257 2.54908   8
  20   6  -1 11.0902 4.74792   2
  20   6  -1 7.34618 2.68202   6
 -20  -6   1 4.26108 3.93957   5
  19   6  -1 15.5474 2.90164   6
  19   6  -1 7.79593 4.65464   2
  19   6  -1 12.0062 4.27914   7
  19   6  -1 13.6655 2.76103   8
 -19  -6   1 16.9412 4.26792   7
 -19  -6   1 12.5998 3.60417   3
 -19  -6   1 17.4072 4.20122   5
  18   6  -1 -0.6273 3.56880   7
  18   6  -1 -1.7390 4.05226   2
  18   6  -1 -1.2105 2.30378   8
  18   6  -1 -1.2885 2.13896   6
 -18  -6   1 -0.6825 2.97290   3
 -18  -6   1 0.28426 3.63434   7
 -18  -6   1 3.87096 3.63320   7
 -18  -6   1 -0.1264 3.42454   5
  17   6  -1 73.1211 5.42502   8
  17   6  -1 82.7538 5.08482   8
  17   6  -1 87.4461 7.75833   2
  17   6  -1 97.1168 6.96580   7
  17   6  -1 89.6425 5.30433   6
 -17  -6   1 78.5250 6.88423   7
 -17  -6   1 79.8178 5.01082   6
 -17  -6   1 96.5482 6.89252   5
 -17  -6   1 78.0628 6.31870   7
 -17  -6   1 98.1774 6.25251   3
  16   6  -1 3.39324 3.26320   7
  16   6  -1 1.69767 3.81257   2
  16   6  -1 3.01130 2.10160   6
  16   6  -1 2.55431 2.12621   8
  16   6  -1 0.43875 2.38536   8
 -16  -6   1 2.24209 3.28763   5
 -16  -6   1 5.02228 3.22191   7
 -16  -6   1 0.96276 1.95767   6
 -16  -6   1 3.60785 2.74356   7
 -16  -6   1 3.26789 2.91970   3
  15   6  -1 10.6980 4.20186   2
  15   6  -1 13.8618 2.30822   6
  15   6  -1 10.1100 2.38072   8
  15   6  -1 13.8148 3.55003   7
  15   6  -1 8.25715 2.49211   8
  15   6  -1 9.42661 3.18390   7
 -15  -6   1 14.2834 2.31426   6
 -15  -6   1 10.6529 2.87434   3
 -15  -6   1 16.3813 3.53579   5
 -15  -6   1 10.9621 3.54969   7
 -15  -6   1 9.58485 3.17730   7
  14   6  -1 25.2639 3.60076   7
  14   6  -1 18.7952 4.03619   2
  14   6  -1 20.4603 2.85968   8
  14   6  -1 21.3320 2.42590   6
  14   6  -1 23.3867 2.75750   8
  14   6  -1 26.4878 3.62010   7
 -14  -6   1 25.8252 3.35689   7
 -14  -6   1 23.4164 3.29029   3
 -14  -6   1 24.6686 3.71433   5
 -14  -6   1 20.1863 2.34566   6
 -14  -6   1 22.7129 3.44864   7
  13   6  -1 -1.4963 2.34120   7
  13   6  -1 -1.2129 2.06746   8
  13   6  -1 -2.4506 3.15195   2
  13   6  -1 2.61502 1.63047   6
  13   6  -1 1.46518 1.89301   8
  13   6  -1 2.28703 2.70856   7
 -13  -6   1 1.52750 2.32851   3
 -13  -6   1 0.46121 1.93474   7
 -13  -6   1 -1.0241 1.58247   6
 -13  -6   1 -0.8908 2.63564   5
 -13  -6   1 0.38527 2.80854   7
  12   6  -1 9.49725 2.12200   8
  12   6  -1 8.23229 2.45268   5
  12   6  -1 12.6292 1.86681   6
  12   6  -1 12.4837 2.92480   7
  12   6  -1 8.72205 3.36181   2
  12   6  -1 8.34342 2.74582   7
 -12  -6   1 7.26695 2.94616   2
 -12  -6   1 13.1223 2.63097   3
 -12  -6   1 12.1412 2.79707   7
 -12  -6   1 8.57590 1.78877   6
 -12  -6   1 14.7369 2.99153   5
 -12  -6   1 12.1403 2.98116   7
  11   6  -1 67.4239 4.32751   8
  11   6  -1 71.1764 5.76236   2
  11   6  -1 78.0400 4.96816   7
  11   6  -1 74.4191 3.76395   6
  11   6  -1 79.4693 4.81907   5
  11   6  -1 72.1927 4.84494   7
 -11  -6   1 72.7526 5.00107   7
 -11  -6   1 77.1723 5.06194   5
 -11  -6   1 64.4946 4.75246   7
 -11  -6   1 66.9469 4.42418   3
 -11  -6   1 78.8036 5.32456   2
 -11  -6   1 69.2674 3.72229   6
  10   6  -1 41.8820 3.42517   5
  10   6  -1 40.6072 2.62887   6
  10   6  -1 32.8913 3.31651   7
  10   6  -1 36.8714 3.28754   7
  10   6  -1 38.1947 3.29986   8
  10   6  -1 43.1512 4.08931   2
 -10  -6   1 46.1254 3.92026   7
 -10  -6   1 44.1144 4.02831   5
 -10  -6   1 42.0732 3.89528   2
 -10  -6   1 41.0250 2.63623   6
 -10  -6   1 36.7365 3.48376   3
[truncated: 7,171,074 more chars]
