# Supplementary material for: Crystal structure of (6,9-diacetyl-5,10,15,20-tetra­phenyl­secochlorinato)nickel(II)
Source: Acta Crystallogr E Crystallogr Commun. 2024 May 24;80(Pt 6):649–53. doi: 10.1107/S2056989024004717 (PMC11151305; doi:10.1107/S2056989024004717)
Supplement: Supplementary file 2 [file e-80-00649-Isup2.hkl]

data_I                                                                          
_shelx_title ' MS_A_163_Bisketone_0m_a.res in P-1'                              
_shelx_refln_list_code          4                                               
_shelx_F_calc_maximum      367.02                                               
_exptl_crystal_F_000      1520.00                                               
_reflns_d_resolution_high  0.6490                                               
                                                                                
loop_                                                                           
 _space_group_symop_operation_xyz                                               
 'x, y, z'                                                                      
 '-x, -y, -z'                                                                   
                                                                                
_cell_length_a    14.1382                                                       
_cell_length_b    15.3202                                                       
_cell_length_c    18.3835                                                       
_cell_angle_alpha  72.090                                                       
_cell_angle_beta   69.603                                                       
_cell_angle_gamma  74.674                                                       
                                                                                
_shelx_F_squared_multiplier     1.000                                           
                                                                                
loop_                                                                           
 _refln_index_h                                                                 
 _refln_index_k                                                                 
 _refln_index_l                                                                 
 _refln_F_squared_calc                                                          
 _refln_F_squared_meas                                                          
 _refln_F_squared_sigma                                                         
 _refln_observed_status                                                         
   2   0   0       3629.10       3908.83        39.97 o                         
   3   0   0      27072.34      28714.23       652.23 o                         
   4   0   0        197.11        183.81         5.22 o                         
   5   0   0       4349.28       4506.35        44.10 o                         
   6   0   0       5591.05       5823.50        56.69 o                         
   7   0   0       3579.01       3305.84        35.71 o                         
   8   0   0       3051.04       2939.76        34.09 o                         
   9   0   0       2264.67       2240.41        29.39 o                         
  10   0   0       1113.05       1156.92        18.29 o                         
  11   0   0        447.39        457.09        12.34 o                         
  12   0   0        199.57        180.39         9.91 o                         
  13   0   0       1041.23       1029.17        19.70 o                         
  14   0   0        457.13        479.59        15.15 o                         
  15   0   0          8.42         -6.33        10.69 o                         
  16   0   0          9.23         18.86        10.18 o                         
  17   0   0         89.50         83.00        11.19 o                         
  18   0   0         20.09         23.02        10.36 o                         
  19   0   0          4.63        -10.12        18.50 o                         
  20   0   0         12.30         14.33        18.73 o                         
 -19   1   0        955.16       1113.73        56.15 o                         
 -18   1   0        317.39        338.14        21.47 o                         
 -17   1   0         10.37          8.66        10.50 o                         
 -16   1   0         61.41         39.64         9.54 o                         
 -15   1   0       1314.14       1306.10        29.06 o                         
 -14   1   0         17.54         17.42        11.23 o                         
 -13   1   0       3278.30       3218.07        41.50 o                         
 -12   1   0       1289.08       1350.10        21.83 o                         
 -11   1   0       1016.96       1070.82        18.51 o                         
 -10   1   0         17.50         30.69         7.44 o                         
  -9   1   0       2820.43       2743.84        31.64 o                         
  -8   1   0       5823.86       5923.35        58.55 o                         
  -7   1   0        429.81        355.69         8.43 o                         
  -6   1   0       2707.95       2618.95        27.61 o                         
  -5   1   0        435.78        401.89         8.31 o                         
  -4   1   0       6625.90       6288.65        60.03 o                         
  -3   1   0        178.39        195.37         5.60 o                         
  -2   1   0         54.55         35.89         2.87 o                         
  -1   1   0         63.55         36.45         2.64 o                         
   1   1   0         28.10         -2.57         2.57 o                         
   2   1   0         30.18         43.94         2.67 o                         
   3   1   0        145.42        139.52         4.53 o                         
   4   1   0        285.18        297.85         7.05 o                         
   5   1   0        118.70        142.53         5.63 o                         
   6   1   0          9.23         29.15         6.90 o                         
   7   1   0       5819.98       5902.80        60.18 o                         
   8   1   0        174.00        167.97         7.27 o                         
   9   1   0       1282.74       1220.75        17.65 o                         
  10   1   0        889.04        759.05        14.57 o                         
  11   1   0         92.83         88.15         8.69 o                         
  12   1   0       1765.13       1739.37        25.00 o                         
  13   1   0        527.00        468.00        13.86 o                         
  14   1   0        275.59        328.30        12.90 o                         
  15   1   0          0.47         13.57        11.47 o                         
  16   1   0       2817.11       2901.95        43.56 o                         
  17   1   0          0.63         35.85        10.98 o                         
  18   1   0       1206.95       1271.76        27.11 o                         
  19   1   0          1.05          8.40        15.12 o                         
  20   1   0         70.55         25.96        18.43 o                         
 -19   2   0         17.91         -7.96        19.17 o                         
 -18   2   0          2.78          4.86        18.75 o                         
 -17   2   0          4.96         21.00        16.73 o                         
 -16   2   0          2.22          5.53         9.56 o                         
 -15   2   0        136.60        153.22        14.07 o                         
 -14   2   0          9.44         -9.35         9.35 o                         
 -13   2   0          3.56          0.19         8.96 o                         
 -12   2   0        199.92        228.68        10.95 o                         
 -11   2   0         25.05         13.78         7.98 o                         
 -10   2   0        152.87        190.88        10.10 o                         
  -9   2   0        290.15        300.26         9.47 o                         
  -8   2   0       2971.45       3035.99        32.44 o                         
  -7   2   0       2812.67       2981.57        31.36 o                         
  -6   2   0       8791.79       9077.60        86.70 o                         
  -5   2   0        205.14        180.07         5.80 o                         
  -4   2   0        366.16        301.66         7.73 o                         
  -3   2   0       3466.32       3682.25        37.15 o                         
  -2   2   0       5876.42       5598.09        57.08 o                         
  -1   2   0      13614.03      13725.98       309.25 o                         
   0   2   0       9045.04       8897.87       279.62 o                         
   1   2   0      11366.31      11023.72       284.31 o                         
   2   2   0      44316.00      45907.72      1154.31 o                         
   3   2   0      15011.41      15331.38       378.80 o                         
   4   2   0       3945.31       3858.86        39.12 o                         
   5   2   0       1329.35       1357.43        16.54 o                         
   6   2   0       2714.75       2614.01        28.56 o                         
   7   2   0        374.02        320.22         8.63 o                         
   8   2   0       3274.30       3160.87        36.12 o                         
   9   2   0       2937.53       2875.98        32.75 o                         
  10   2   0       1428.54       1313.10        19.38 o                         
  11   2   0         42.39         31.57         7.66 o                         
  12   2   0        581.36        553.16        13.82 o                         
  13   2   0        187.83        201.98        12.92 o                         
  14   2   0          6.23         -3.95         9.74 o                         
  15   2   0          2.73          6.37        10.26 o                         
  16   2   0          5.21         32.82        12.21 o                         
  17   2   0          2.54         -9.17        10.77 o                         
  18   2   0          0.49        -11.42        11.42 o                         
  19   2   0          1.72         -0.77        15.59 o                         
  20   2   0         64.71        100.65        24.63 o                         
 -19   3   0        231.96        269.71        22.86 o                         
 -18   3   0         26.54         37.77        19.37 o                         
 -17   3   0         74.66         58.80        17.25 o                         
 -16   3   0         24.66          8.25        16.08 o                         
 -15   3   0       1320.25       1298.69        39.48 o                         
 -14   3   0        904.03        872.40        20.13 o                         
 -13   3   0       1155.01       1119.82        22.19 o                         
 -12   3   0        112.89        140.21         9.32 o                         
 -11   3   0       3823.91       3670.04        42.00 o                         
 -10   3   0         72.03         85.38         7.93 o                         
  -9   3   0         26.55         32.35         5.87 o                         
  -8   3   0          7.96          4.70         5.27 o                         
  -7   3   0        706.32        690.95        11.91 o                         
  -6   3   0       2879.73       2804.82        29.43 o                         
  -5   3   0          6.60         23.03         4.62 o                         
  -4   3   0       4305.48       4347.31        44.09 o                         
  -3   3   0      14164.14      13939.33       162.67 o                         
  -2   3   0       1651.78       1700.06        18.29 o                         
  -1   3   0        438.23        419.27         7.02 o                         
   0   3   0       3457.01       3390.92        40.24 o                         
   1   3   0       1461.02       1439.10        17.47 o                         
   2   3   0        405.36        392.02         7.98 o                         
   3   3   0         37.80         46.49         5.99 o                         
   4   3   0          6.72          5.53         4.59 o                         
   5   3   0        523.28        520.39        10.12 o                         
   6   3   0       1625.31       1621.04        19.48 o                         
   7   3   0        316.48        328.91         8.22 o                         
   8   3   0       2836.99       2886.32        33.12 o                         
   9   3   0        110.73        124.24         7.31 o                         
  10   3   0       3705.51       3505.70        39.20 o                         
  11   3   0         20.47          3.39         7.68 o                         
  12   3   0       1283.75       1342.44        21.04 o                         
  13   3   0        200.08        198.20        10.38 o                         
  14   3   0        334.42        301.67        14.46 o                         
  15   3   0        258.96        217.85        14.82 o                         
  16   3   0       1219.26       1289.43        25.49 o                         
  17   3   0       1033.39        991.45        22.96 o                         
  18   3   0         40.26         45.54        13.54 o                         
  19   3   0        995.98       1003.30        47.20 o                         
  20   3   0          1.07         15.13        16.37 o                         
 -19   4   0          2.15          3.17        20.67 o                         
 -18   4   0          2.09         -8.26        18.64 o                         
 -17   4   0          8.92          0.36        16.44 o                         
 -16   4   0          8.14         -2.80        17.04 o                         
 -15   4   0          7.82         23.86        14.44 o                         
 -14   4   0          2.88         43.06        13.97 o                         
 -13   4   0          0.00         -3.57         6.42 o                         
 -12   4   0        166.91        178.90        12.64 o                         
 -11   4   0          5.50          6.00         7.29 o                         
 -10   4   0        245.68        245.17         8.86 o                         
  -9   4   0       1230.82       1207.19        17.24 o                         
  -8   4   0        357.40        384.51        11.17 o                         
  -7   4   0         43.55         24.59         5.00 o                         
  -6   4   0          1.22         -3.37         4.73 o                         
  -5   4   0        182.05         65.74         6.12 o                         
  -4   4   0       1037.13       1101.50        14.21 o                         
  -3   4   0      10929.75      11929.21       116.20 o                         
  -2   4   0       1072.05        948.35        12.27 o                         
  -1   4   0       3534.20       3681.37        41.95 o                         
   0   4   0       2742.38       3019.21        36.43 o                         
   1   4   0       6036.07       5867.63        59.89 o                         
   2   4   0       5628.78       6273.70        66.94 o                         
   3   4   0      26451.88      26326.96       533.70 o                         
   4   4   0      14175.64      13917.63       172.87 o                         
   5   4   0       6428.06       6615.00        68.88 o                         
   6   4   0       7120.11       7264.69        75.84 o                         
   7   4   0        362.09        454.79        10.95 o                         
   8   4   0       3872.75       3978.00        44.47 o                         
   9   4   0       2144.17       2114.13        25.68 o                         
  10   4   0       4549.28       4370.83        49.20 o                         
  11   4   0        381.75        403.58        14.93 o                         
  12   4   0        218.26        232.36        10.79 o                         
  13   4   0        153.22        136.96         9.56 o                         
  14   4   0        458.35        428.20        15.42 o                         
  15   4   0        472.74        459.61        17.44 o                         
  16   4   0          1.24         -8.66        11.30 o                         
  17   4   0        367.45        362.86        16.89 o                         
  18   4   0          1.85         -4.39        13.21 o                         
  19   4   0         24.49         18.11        17.20 o                         
  20   4   0          7.19          8.99        22.45 o                         
 -18   5   0         13.11          9.62        19.10 o                         
 -17   5   0        153.12        102.92        18.74 o                         
 -16   5   0        384.19        366.19        21.06 o                         
 -15   5   0        990.42        996.26        27.74 o                         
 -14   5   0       1432.00       1519.57        31.93 o                         
 -13   5   0       2182.44       2113.92        36.70 o                         
 -12   5   0       1492.73       1502.23        27.82 o                         
 -11   5   0       3404.79       3255.04        38.51 o                         
 -10   5   0        112.63        102.92         6.93 o                         
  -9   5   0       1779.38       1761.83        22.20 o                         
  -8   5   0        526.20        506.41        10.86 o                         
  -7   5   0       4618.41       4204.33        44.51 o                         
  -6   5   0         22.44         23.62         5.39 o                         
  -5   5   0        914.08        892.32        13.17 o                         
  -4   5   0        315.66        164.66         6.27 o                         
  -3   5   0       1871.39       1606.18        19.19 o                         
  -2   5   0       2167.98       2345.80        25.87 o                         
  -1   5   0        578.19        562.53         9.76 o                         
   0   5   0       3550.65       3576.45        40.96 o                         
   1   5   0       4225.18       4409.02        47.73 o                         
   2   5   0       1683.29       1733.92        20.61 o                         
   3   5   0       1948.13       2009.22        24.91 o                         
   4   5   0        306.64        330.40         7.04 o                         
   5   5   0        111.41        117.81         7.14 o                         
   6   5   0        200.90        182.29         6.84 o                         
   7   5   0        306.12        270.32         8.17 o                         
   8   5   0         97.35        113.84         5.42 o                         
   9   5   0       1290.46       1209.68        19.61 o                         
  10   5   0         34.54         12.37         7.52 o                         
  11   5   0         66.32         75.83         8.96 o                         
  12   5   0        454.68        451.93        13.30 o                         
  13   5   0         38.04         51.17        10.00 o                         
  14   5   0        105.73        108.31        11.96 o                         
  15   5   0        815.47        809.57        21.91 o                         
  16   5   0        403.30        371.22        18.38 o                         
  17   5   0        336.65        354.97        17.43 o                         
  18   5   0        751.30        738.06        23.99 o                         
  19   5   0          1.82         12.52        18.35 o                         
  20   5   0        444.95        446.27        23.74 o                         
 -18   6   0          7.19        -19.82        22.33 o                         
 -17   6   0         96.41        109.75        20.67 o                         
 -16   6   0        120.20        157.71        18.55 o                         
 -15   6   0        223.58        237.92        16.86 o                         
 -14   6   0          0.29         -4.79        13.34 o                         
 -13   6   0         28.50         22.56        12.95 o                         
 -12   6   0         14.21         13.01        11.65 o                         
 -11   6   0        259.02        248.56        12.11 o                         
 -10   6   0        177.84        178.69         7.68 o                         
  -9   6   0         89.05         98.17         8.88 o                         
  -8   6   0        140.18        157.55         7.33 o                         
  -7   6   0        422.69        434.17         9.89 o                         
  -6   6   0       1000.70       1068.27        14.76 o                         
  -5   6   0       1698.48       1767.22        22.57 o                         
  -4   6   0       2804.75       2364.01        27.09 o                         
  -3   6   0       3357.89       3311.85        35.96 o                         
  -2   6   0        810.74       1096.07        15.86 o                         
  -1   6   0      14793.91      15789.58       208.69 o                         
   0   6   0       3999.58       3992.01        43.83 o                         
   1   6   0        447.09        435.71         8.38 o                         
   2   6   0       3583.76       3429.24        38.27 o                         
   3   6   0      13406.04      13868.19       146.73 o                         
   4   6   0       8032.93       8593.93        96.80 o                         
   5   6   0        405.43        244.73         7.20 o                         
   6   6   0        929.40        997.33        15.41 o                         
   7   6   0        730.56        642.89        16.38 o                         
   8   6   0       3193.91       3439.28        39.31 o                         
   9   6   0       6655.03       6486.86        69.99 o                         
  10   6   0        599.12        665.64        14.78 o                         
  11   6   0         56.00         25.90         8.38 o                         
  12   6   0       1358.53       1242.18        23.10 o                         
  13   6   0         81.70         29.54         9.99 o                         
  14   6   0        390.29        383.12        15.19 o                         
  15   6   0         21.59         24.03        11.68 o                         
  16   6   0        870.91        907.73        26.49 o                         
  17   6   0          0.26         -5.34        12.27 o                         
  18   6   0          1.31         16.00        15.93 o                         
  19   6   0         96.26         82.31        18.32 o                         
  20   6   0          3.66         -7.55        17.55 o                         
 -17   7   0        585.43        615.87        28.92 o                         
 -16   7   0        350.70        344.48        25.74 o                         
 -15   7   0       2605.58       2772.35        46.27 o                         
 -14   7   0        532.95        523.80        19.94 o                         
 -13   7   0         20.02         27.06        13.01 o                         
 -12   7   0       2019.70       2063.73        35.62 o                         
 -11   7   0         71.28         66.45        11.99 o                         
 -10   7   0         45.03         63.28         7.81 o                         
  -9   7   0        493.71        445.00        12.34 o                         
  -8   7   0        390.57        405.07        10.18 o                         
  -7   7   0        230.85        255.45         8.22 o                         
  -6   7   0       6962.33       7349.22        71.71 o                         
  -5   7   0       3086.20       3219.83        34.65 o                         
  -4   7   0       3124.00       3338.18        40.26 o                         
  -3   7   0        204.73        170.65         6.91 o                         
  -2   7   0       2746.02       2648.30        32.33 o                         
  -1   7   0        360.72        326.45         9.07 o                         
   0   7   0          1.83         -2.30         4.37 o                         
   1   7   0       1926.67       1837.22        22.12 o                         
   2   7   0         55.35         69.80         5.23 o                         
   3   7   0          7.28          3.98         4.24 o                         
   4   7   0          0.37         -3.76         3.94 o                         
   5   7   0         87.42        103.06         8.29 o                         
   6   7   0          0.08          6.41         5.29 o                         
   7   7   0        101.22         89.87         6.20 o                         
   8   7   0         94.42         78.32         7.30 o                         
   9   7   0        418.41        441.53        11.53 o                         
  10   7   0        779.91        803.70        15.99 o                         
  11   7   0         22.95         23.73         8.19 o                         
  12   7   0        484.74        446.08        13.72 o                         
  13   7   0         17.67         23.92         9.94 o                         
  14   7   0          5.44          0.80        10.46 o                         
  15   7   0         77.73         49.79        11.40 o                         
  16   7   0       1482.23       1501.66        29.49 o                         
  17   7   0        228.16        237.74        16.04 o                         
  18   7   0         15.92         17.40        18.86 o                         
  19   7   0         22.61         31.21        17.66 o                         
  20   7   0         43.41         25.68        18.07 o                         
 -17   8   0        188.10        275.35        25.94 o                         
 -16   8   0          5.09        -11.66        16.93 o                         
 -15   8   0        349.03        331.48        22.43 o                         
 -14   8   0        414.70        435.62        19.28 o                         
 -13   8   0         42.41         41.90        14.08 o                         
 -12   8   0         12.85          8.88        12.93 o                         
 -11   8   0         13.76         28.82        11.24 o                         
 -10   8   0          0.01          7.39         7.33 o                         
  -9   8   0         20.41          6.80         7.33 o                         
  -8   8   0         15.38         19.00         7.25 o                         
  -7   8   0        153.67        147.09         9.21 o                         
  -6   8   0        433.30        454.21        11.54 o                         
  -5   8   0       1919.63       1950.26        25.44 o                         
  -4   8   0       3506.17       3631.56        44.06 o                         
  -3   8   0        656.85        676.65        12.90 o                         
  -2   8   0         94.19         87.48         7.84 o                         
  -1   8   0       4074.85       4123.74        45.87 o                         
   0   8   0       1477.31       1623.25        19.59 o                         
   1   8   0      16262.93      16649.88       175.87 o                         
   2   8   0        581.07        591.73        11.19 o                         
   3   8   0      10392.95      10955.76       117.07 o                         
   4   8   0       5891.28       5906.13        59.62 o                         
   5   8   0         10.65          6.69         4.96 o                         
   6   8   0       1866.93       1936.09        25.93 o                         
   7   8   0        227.12        292.86         9.22 o                         
   8   8   0        455.51        437.97        11.10 o                         
   9   8   0       1427.94       1435.79        22.04 o                         
  10   8   0        531.19        605.73        17.99 o                         
  11   8   0         27.07         40.95         8.06 o                         
  12   8   0       2869.72       2635.56        34.66 o                         
  13   8   0         85.62         96.78        11.00 o                         
  14   8   0        157.76        187.32        11.86 o                         
  15   8   0         93.58         78.23        11.78 o                         
  16   8   0        141.26        167.73        14.25 o                         
  17   8   0         87.39         89.23        13.79 o                         
  18   8   0         45.76         52.58        14.78 o                         
  19   8   0          0.82          7.58        17.03 o                         
  20   8   0          0.91         18.59        18.39 o                         
 -16   9   0        121.82        127.43        20.75 o                         
 -15   9   0         99.91         79.13        18.50 o                         
 -14   9   0       1492.67       1527.65        34.27 o                         
 -13   9   0        470.52        505.86        18.75 o                         
 -12   9   0        856.42        889.88        24.19 o                         
 -11   9   0       1006.85        977.34        23.82 o                         
 -10   9   0        749.86        795.70        18.35 o                         
  -9   9   0         10.52          5.65         7.82 o                         
  -8   9   0        594.91        649.17        14.93 o                         
  -7   9   0       2464.27       2222.37        28.61 o                         
  -6   9   0       4494.18       4190.43        47.04 o                         
  -5   9   0      13966.83      13483.28       151.87 o                         
  -4   9   0         54.38         48.50         6.72 o                         
  -3   9   0       6336.06       6146.10        74.91 o                         
  -2   9   0          1.35          2.84         5.40 o                         
  -1   9   0        780.83        704.13        12.42 o                         
   0   9   0          3.33          4.25         4.86 o                         
   1   9   0       3447.35       3617.53        48.48 o                         
   2   9   0       2159.87       2036.87        27.39 o                         
   3   9   0       1432.01       1438.51        20.03 o                         
   4   9   0       1209.74       1186.27        15.99 o                         
   5   9   0        219.10        198.50         6.22 o                         
   6   9   0        376.14        394.12         9.69 o                         
   7   9   0         35.36         16.52         5.45 o                         
   8   9   0          9.22          8.26         6.00 o                         
   9   9   0        178.57        183.89        10.75 o                         
  10   9   0         35.00         47.16         9.73 o                         
  11   9   0        117.84        146.97        10.90 o                         
  12   9   0          0.68         -1.10         8.43 o                         
  13   9   0         75.22         52.90         9.59 o                         
  14   9   0        353.85        331.79        14.04 o                         
  15   9   0         92.24         91.07        12.25 o                         
  16   9   0         77.34         78.00        12.67 o                         
  17   9   0        689.23        643.55        21.76 o                         
  18   9   0        328.60        332.48        23.86 o                         
  19   9   0        239.77        233.00        20.15 o                         
 -16  10   0         42.97         35.93        26.18 o                         
 -15  10   0         70.10         95.02        24.36 o                         
 -14  10   0         78.69        106.20        14.66 o                         
 -13  10   0         66.17         79.80        13.23 o                         
 -12  10   0         47.39         56.76        12.38 o                         
 -11  10   0        157.74        140.02        13.20 o                         
 -10  10   0          4.59          6.47         8.21 o                         
  -9  10   0          6.98         10.59         8.55 o                         
  -8  10   0        156.15        179.09         9.37 o                         
  -7  10   0         85.45         87.58         8.74 o                         
  -6  10   0        284.05        315.83        10.94 o                         
  -5  10   0       1330.57       1431.62        22.64 o                         
  -4  10   0         13.91         16.53         6.68 o                         
  -3  10   0         89.16         79.38         8.55 o                         
  -2  10   0        792.06        765.72        13.36 o                         
  -1  10   0       1042.64       1074.91        19.19 o                         
   0  10   0       2268.04       2215.88        25.95 o                         
   1  10   0          2.06         -1.75         9.08 o                         
   2  10   0       2950.98       2907.49        35.86 o                         
   3  10   0        148.97        142.96         9.70 o                         
   4  10   0       5080.94       4822.81        51.87 o                         
   5  10   0       4420.35       4439.96        48.23 o                         
   6  10   0       2703.34       2529.07        28.68 o                         
   7  10   0        115.62        109.33         5.82 o                         
   8  10   0       1072.93       1140.59        21.98 o                         
   9  10   0       9270.27       8950.51        99.77 o                         
  10  10   0        416.95        452.23        13.03 o                         
  11  10   0       2134.45       2050.17        36.05 o                         
  12  10   0         40.49         46.98         7.93 o                         
  13  10   0       2486.50       2454.66        39.74 o                         
  14  10   0          0.48         -2.52         9.72 o                         
  15  10   0        740.10        778.72        21.38 o                         
  16  10   0          3.58        -12.22        13.34 o                         
  17  10   0        289.79        298.82        15.52 o                         
  18  10   0         54.66         67.30        16.99 o                         
  19  10   0          1.05         -2.28        16.72 o                         
 -15  11   0         17.21         25.50        17.93 o                         
 -14  11   0         44.13         40.20        16.27 o                         
 -13  11   0        855.10        810.93        25.36 o                         
 -12  11   0        192.62        190.48        13.69 o                         
 -11  11   0       1117.80       1206.68        26.36 o                         
 -10  11   0        260.73        274.54        11.67 o                         
  -9  11   0        306.98        342.03        13.51 o                         
  -8  11   0        100.21        111.22        10.52 o                         
  -7  11   0         24.34         18.66         8.44 o                         
  -6  11   0         92.26        143.84         9.95 o                         
  -5  11   0       1524.33       1692.28        25.51 o                         
  -4  11   0       5360.07       5099.38        64.33 o                         
  -3  11   0       1334.67       1292.00        19.10 o                         
  -2  11   0        639.44        699.06        13.35 o                         
  -1  11   0         39.36         53.67         5.80 o                         
   0  11   0        550.71        518.16        10.81 o                         
   1  11   0       3065.97       3011.61        39.62 o                         
   2  11   0       4888.57       4868.34        57.41 o                         
   3  11   0        818.18        823.00        14.98 o                         
   4  11   0        112.74        122.40         6.44 o                         
   5  11   0       1495.89       1461.87        19.51 o                         
   6  11   0          9.75         10.63         7.23 o                         
   7  11   0        174.58        172.77         8.30 o                         
   8  11   0          0.22         -2.03         8.76 o                         
   9  11   0         35.75         25.32         9.93 o                         
  10  11   0         31.44         46.26        11.90 o                         
  11  11   0        122.93        111.13        13.94 o                         
  12  11   0          2.57         13.67         7.65 o                         
  13  11   0         48.68         36.82         9.99 o                         
  14  11   0          7.07         -3.28        12.55 o                         
  15  11   0        261.22        245.29        12.39 o                         
  16  11   0        732.17        739.44        20.99 o                         
  17  11   0        102.33         84.71        12.17 o                         
  18  11   0        398.79        359.50        29.80 o                         
  19  11   0         13.42         -6.88        24.39 o                         
 -15  12   0         14.15        -13.50        24.12 o                         
 -14  12   0         43.49         64.83        21.90 o                         
 -13  12   0         55.11         61.46        21.12 o                         
 -12  12   0         20.53         21.46        12.82 o                         
 -11  12   0        164.56        182.52        14.24 o                         
 -10  12   0         64.52         75.85        10.34 o                         
  -9  12   0         45.94         21.40        12.34 o                         
  -8  12   0          1.51          4.42         9.65 o                         
  -7  12   0         37.58         56.15        10.52 o                         
  -6  12   0         11.59          3.85         8.57 o                         
  -5  12   0          1.77         -7.37         7.37 o                         
  -4  12   0        279.07        295.52         9.60 o                         
  -3  12   0        965.82        955.87        16.41 o                         
  -2  12   0         77.41         84.10         6.90 o                         
  -1  12   0        234.10        254.92         8.05 o                         
   0  12   0       1410.33       1361.17        18.67 o                         
   1  12   0          4.39         11.47         6.47 o                         
   2  12   0        479.66        496.26        12.23 o                         
   3  12   0      10585.61      10432.34       118.39 o                         
   4  12   0       1278.50       1286.77        19.02 o                         
   5  12   0       4839.51       4678.83        53.31 o                         
   6  12   0          1.69         -7.41         7.95 o                         
   7  12   0         26.04         24.18         7.08 o                         
   8  12   0          3.03         -1.79         9.06 o                         
   9  12   0        863.01        802.31        19.22 o                         
  10  12   0       1379.84       1338.29        29.80 o                         
  11  12   0        118.62        115.07        15.96 o                         
  12  12   0         34.33         16.20        14.70 o                         
  13  12   0        267.99        285.69        24.34 o                         
  14  12   0        285.11        323.12        26.53 o                         
  15  12   0         17.73         32.15        19.80 o                         
  16  12   0        892.66        991.28        47.62 o                         
  17  12   0        127.87        107.62        23.55 o                         
  18  12   0        349.49        374.86        43.63 o                         
 -14  13   0          1.74        -10.82        23.79 o                         
 -13  13   0         57.07         86.72        21.81 o                         
 -12  13   0        568.95        587.11        26.12 o                         
 -11  13   0         97.16         96.51        17.45 o                         
 -10  13   0        562.79        545.37        13.64 o                         
  -9  13   0        121.52        151.25        15.48 o                         
  -8  13   0       2405.11       2353.26        36.45 o                         
  -7  13   0         84.86         75.71         8.27 o                         
  -6  13   0        123.94        105.08         7.84 o                         
  -5  13   0        388.81        428.30        12.20 o                         
  -4  13   0       1480.08       1448.64        21.72 o                         
  -3  13   0       1708.75       1791.36        24.68 o                         
  -2  13   0       1783.42       1663.20        22.34 o                         
  -1  13   0        137.03        149.36         7.39 o                         
   0  13   0       4124.20       3839.19        49.64 o                         
   1  13   0        733.92        803.40        14.70 o                         
   2  13   0          1.72          3.44         6.53 o                         
   3  13   0        157.46        155.71        11.09 o                         
   4  13   0        862.39        841.80        15.13 o                         
   5  13   0       1087.54        994.97        16.42 o                         
   6  13   0        129.08        156.57         9.65 o                         
   7  13   0         99.61         85.40         8.55 o                         
   8  13   0        354.18        320.25        13.33 o                         
   9  13   0        133.99        177.25        15.33 o                         
  10  13   0         48.83         40.16        14.09 o                         
  11  13   0         34.13         26.61        14.73 o                         
  12  13   0         56.80         56.88        16.59 o                         
  13  13   0         85.98         95.10        17.47 o                         
  14  13   0          0.98        -16.76        17.63 o                         
  15  13   0        100.70         96.53        23.13 o                         
  16  13   0        165.07        145.63        20.86 o                         
  17  13   0        158.09        153.09        25.64 o                         
  18  13   0         13.91          5.53        25.19 o                         
 -13  14   0          0.08         13.71        21.02 o                         
 -12  14   0        275.52        299.85        24.25 o                         
 -11  14   0          1.91        -17.20        17.20 o                         
 -10  14   0         13.27          9.89         9.37 o                         
  -9  14   0         26.36         11.07        12.57 o                         
  -8  14   0        117.88        129.95        13.70 o                         
  -7  14   0        277.29        301.48        15.38 o                         
  -6  14   0          0.04          5.12        13.49 o                         
  -5  14   0         70.57         93.23         8.11 o                         
  -4  14   0         57.09         68.67         7.54 o                         
  -3  14   0        188.38        180.11         8.93 o                         
  -2  14   0        549.79        547.55        12.51 o                         
  -1  14   0         30.13         39.27         7.71 o                         
   0  14   0        940.15        842.50        17.02 o                         
   1  14   0         38.90         53.41         7.07 o                         
   2  14   0         10.49         10.53         6.58 o                         
   3  14   0        637.21        618.03        14.28 o                         
   4  14   0        420.49        450.18        15.16 o                         
   5  14   0          9.58          3.50         6.22 o                         
   6  14   0        572.51        587.45        15.56 o                         
   7  14   0         98.29         92.69        10.30 o                         
   8  14   0        551.73        481.59        14.81 o                         
   9  14   0        263.68        300.39        17.04 o                         
  10  14   0        383.50        442.63        24.94 o                         
  11  14   0        717.25        798.80        27.20 o                         
  12  14   0       2015.31       2065.68        43.08 o                         
  13  14   0        299.39        238.97        19.98 o                         
  14  14   0        147.41        133.43        22.02 o                         
  15  14   0       1369.11       1459.54        38.96 o                         
  16  14   0         22.74         33.97        18.46 o                         
  17  14   0        138.19         91.20        28.35 o                         
 -12  15   0        182.45        176.42        24.62 o                         
 -11  15   0        391.34        406.39        25.05 o                         
 -10  15   0        209.57        184.70        17.11 o                         
  -9  15   0         16.65         18.59        10.82 o                         
  -8  15   0         18.99         25.97        12.95 o                         
  -7  15   0        307.80        274.42        15.27 o                         
  -6  15   0        401.80        404.77        22.11 o                         
  -5  15   0        466.50        483.63        18.19 o                         
  -4  15   0          6.47         12.40         6.02 o                         
  -3  15   0       1443.78       1462.59        23.12 o                         
  -2  15   0       2131.65       2084.91        29.45 o                         
  -1  15   0        999.60       1003.13        20.63 o                         
   0  15   0       1233.45       1276.08        20.23 o                         
   1  15   0        724.93        741.65        14.91 o                         
   2  15   0        577.23        596.28        13.63 o                         
   3  15   0        173.53        133.61         8.65 o                         
   4  15   0        254.67        237.44         9.07 o                         
   5  15   0          3.13         14.66         7.13 o                         
   6  15   0        498.25        500.19        25.89 o                         
   7  15   0         61.79         56.60        10.91 o                         
   8  15   0         17.59         17.24         8.33 o                         
   9  15   0         33.78         22.01        14.17 o                         
  10  15   0         75.40         48.96        17.03 o                         
  11  15   0        187.99        163.94        17.30 o                         
  12  15   0        113.86        105.71        17.65 o                         
  13  15   0         10.84          2.05        17.16 o                         
  14  15   0          0.53        -13.38        31.38 o                         
  15  15   0          0.46        -10.07        18.75 o                         
  16  15   0          0.18         33.65        21.38 o                         
  17  15   0          7.70         -9.63        24.83 o                         
 -11  16   0        962.32       1026.25        40.81 o                         
 -10  16   0          1.98         10.78        13.76 o                         
  -9  16   0        230.58        245.67        17.68 o                         
  -8  16   0          5.20         -7.56        11.11 o                         
  -7  16   0         72.86         59.31        12.95 o                         
  -6  16   0         57.10         76.63        12.49 o                         
  -5  16   0         12.94         16.46        11.39 o                         
  -4  16   0          1.60        -10.02        10.02 o                         
  -3  16   0          1.42          3.96         6.48 o                         
  -2  16   0         18.35         23.21         9.26 o                         
  -1  16   0         44.80         38.76         7.80 o                         
   0  16   0        293.53        296.68        10.89 o                         
   1  16   0         10.12         13.77         6.83 o                         
   2  16   0        728.97        699.25        15.93 o                         
   3  16   0        433.91        400.65        13.22 o                         
   4  16   0        698.16        733.72        16.41 o                         
   5  16   0        536.37        537.33        13.42 o                         
   6  16   0        138.90        151.28        12.49 o                         
   7  16   0       1523.14       1554.10        31.22 o                         
   8  16   0        119.79        107.79        10.72 o                         
   9  16   0        180.10        198.65        16.40 o                         
  10  16   0          5.30          9.70        14.95 o                         
  11  16   0        203.18        187.02        18.18 o                         
  12  16   0          4.65         -7.27        16.27 o                         
  13  16   0        616.81        623.21        25.90 o                         
  14  16   0       1106.14       1071.23        34.49 o                         
  15  16   0          2.46          0.42        21.15 o                         
  16  16   0         98.70         76.82        26.51 o                         
 -10  17   0        127.16        112.37        20.58 o                         
  -9  17   0       1403.62       1468.36        35.82 o                         
  -8  17   0        602.47        636.00        32.55 o                         
  -7  17   0        595.63        628.65        23.05 o                         
  -6  17   0       1192.01       1252.90        31.07 o                         
  -5  17   0          8.17         19.49        12.98 o                         
  -4  17   0        822.98        901.70        26.35 o                         
  -3  17   0        314.35        312.58        38.99 o                         
  -2  17   0       2237.17       2226.68        48.21 o                         
  -1  17   0          6.82          0.13         7.16 o                         
   0  17   0        666.32        658.32        18.83 o                         
   1  17   0       2559.07       2631.64        41.73 o                         
   2  17   0         75.90         82.68         9.72 o                         
   3  17   0        406.83        395.35        13.21 o                         
   4  17   0         16.10         18.26         7.30 o                         
   5  17   0       1596.39       1640.43        25.66 o                         
   6  17   0          4.10        -10.53        10.53 o                         
   7  17   0        419.93        398.98        16.41 o                         
   8  17   0          4.44         11.84        13.27 o                         
   9  17   0         81.97         65.56        15.77 o                         
  10  17   0          7.25         -7.27        15.88 o                         
  11  17   0         14.21          9.36        15.63 o                         
  12  17   0          1.30         17.57        16.91 o                         
  13  17   0         12.42         26.69        20.38 o                         
  14  17   0         54.90         78.13        22.04 o                         
  15  17   0          2.73         13.85        25.35 o                         
  -9  18   0         93.02         65.83        18.42 o                         
  -8  18   0        206.96        242.44        27.22 o                         
  -7  18   0         87.43         84.18        14.83 o                         
  -6  18   0         64.55         80.08        13.50 o                         
  -5  18   0         13.56         -4.13        12.09 o                         
  -4  18   0        107.43        100.30        17.01 o                         
  -3  18   0        158.36        143.75        12.24 o                         
  -2  18   0         45.38         44.44         9.92 o                         
  -1  18   0         28.59         29.21        11.63 o                         
   0  18   0         24.09         22.27        12.17 o                         
   1  18   0        117.57        102.37        14.22 o                         
   2  18   0         50.31         31.38        13.92 o                         
   3  18   0        242.96        221.20         9.75 o                         
   4  18   0        151.85        163.49         9.06 o                         
   5  18   0        223.89        202.53        15.50 o                         
   6  18   0        623.35        648.07        19.95 o                         
   7  18   0        359.38        402.96        16.26 o                         
   8  18   0         41.10         46.29        11.18 o                         
   9  18   0        149.60        146.73        16.83 o                         
  10  18   0        103.01        112.43        16.97 o                         
  11  18   0         14.27         -6.64        16.71 o                         
  12  18   0        986.81       1055.54        52.88 o                         
  13  18   0        130.41         97.78        21.88 o                         
  14  18   0        538.59        490.89        28.67 o                         
  -7  19   0        101.27         87.13        19.34 o                         
  -6  19   0         27.95         40.82        13.27 o                         
  -5  19   0        331.10        398.31        42.63 o                         
  -4  19   0          7.88         33.80        28.39 o                         
  -3  19   0        243.39        271.27        32.78 o                         
  -2  19   0        142.60        136.92        31.15 o                         
  -1  19   0       2006.98       1985.66        83.02 o                         
   0  19   0        231.50        254.47        21.02 o                         
   1  19   0       2490.58       2533.39        49.28 o                         
   2  19   0         39.91         18.06        15.83 o                         
   3  19   0         66.76         59.46        12.86 o                         
   4  19   0        927.28        903.81        31.69 o                         
   5  19   0         61.11         45.86        10.25 o                         
   6  19   0        428.38        424.96        18.76 o                         
   7  19   0         14.84         12.40        12.63 o                         
   8  19   0        287.79        299.86        16.34 o                         
   9  19   0          7.98        -17.21        17.21 o                         
  10  19   0         54.11         31.53        19.15 o                         
  11  19   0          0.61        -15.97        19.57 o                         
  12  19   0         29.32         13.99        26.47 o                         
  13  19   0         19.83        -19.58        22.01 o                         
  -5  20   0          1.44         -6.08        31.35 o                         
  -4  20   0          7.69         -4.55        34.82 o                         
  -3  20   0         22.55         38.23        29.77 o                         
  -2  20   0         33.00         84.46        31.30 o                         
  -1  20   0         38.41         45.37        39.18 o                         
   0  20   0         10.43          9.03        11.69 o                         
   1  20   0         43.18         29.40        13.15 o                         
   2  20   0         19.01         19.19        14.60 o                         
   3  20   0         47.52         57.12        11.89 o                         
   4  20   0        248.29        233.69        12.94 o                         
   5  20   0         68.22         64.85        22.62 o                         
   6  20   0        203.68        179.76        10.25 o                         
   7  20   0         87.37        103.23        12.64 o                         
   8  20   0        143.70        137.24        19.39 o                         
   9  20   0         21.25         36.17        19.28 o                         
  10  20   0        164.37        151.22        20.38 o                         
  11  20   0        480.36        473.61        27.15 o                         
  12  20   0        276.98        279.64        25.08 o                         
  -3  21   0        140.94        119.58        32.80 o                         
  -2  21   0        523.44        572.17        50.24 o                         
  -1  21   0         11.32         68.07        31.53 o                         
   0  21   0        576.41        675.97        66.98 o                         
   1  21   0        131.04        118.32        20.65 o                         
   2  21   0         78.67        114.72        20.92 o                         
   3  21   0          0.84          6.53        15.58 o                         
   4  21   0        331.45        354.65        31.66 o                         
   5  21   0         27.94         54.43        23.35 o                         
   6  21   0         97.57        101.47        22.97 o                         
   7  21   0        130.91        118.00        22.88 o                         
   8  21   0         98.59         93.55        16.83 o                         
   9  21   0        219.44        176.73        17.51 o                         
  10  21   0         10.26         18.59        17.03 o                         
   0  22   0         15.10         49.21        31.60 o                         
   1  22   0         20.89         25.68        26.82 o                         
   2  22   0          0.09         -4.77        17.23 o                         
   3  22   0         43.27         20.43        21.48 o                         
   4  22   0          5.88         17.29        24.17 o                         
   5  22   0         25.31         23.59        37.44 o                         
   6  22   0          0.46        -11.83        21.68 o                         
   7  22   0         99.32         63.09        24.98 o                         
  -5 -22   1         13.93         -9.59        23.01 o                         
  -4 -22   1        229.10        295.41        29.43 o                         
  -3 -22   1        256.81        295.40        30.28 o                         
  -2 -22   1         15.91        -31.11        36.88 o                         
  -1 -22   1         12.41        -20.18        30.17 o                         
  -9 -21   1          5.26          7.27        16.92 o                         
  -8 -21   1        180.23        162.86        18.04 o                         
  -7 -21   1          0.52         16.83        11.56 o                         
  -6 -21   1         66.69         35.65        21.99 o                         
  -5 -21   1        119.10        106.81        26.03 o                         
  -4 -21   1         21.41        -15.38        27.28 o                         
  -3 -21   1         14.65          8.29        20.80 o                         
  -2 -21   1         19.14         23.81        14.31 o                         
  -1 -21   1         21.63         31.07        17.61 o                         
   0 -21   1         13.36         90.75        39.34 o                         
   1 -21   1          0.11         -0.44        30.63 o                         
   2 -21   1          1.48         -6.92        31.19 o                         
   3 -21   1          0.58         -6.08        30.44 o                         
 -11 -20   1          8.77         -7.80        20.58 o                         
 -10 -20   1        235.09        234.46        28.44 o                         
  -9 -20   1          2.06         17.03        17.98 o                         
  -8 -20   1        151.93        139.29        23.15 o                         
  -7 -20   1        141.76        120.90        14.55 o                         
  -6 -20   1        178.15        155.65        14.21 o                         
  -5 -20   1        447.19        468.11        18.29 o                         
  -4 -20   1         87.23        104.93        22.28 o                         
  -3 -20   1        933.08        861.17        25.22 o                         
  -2 -20   1          3.16          1.17        11.43 o                         
  -1 -20   1        627.04        658.42        33.21 o                         
   0 -20   1        145.94        122.82        21.80 o                         
   1 -20   1       2340.27       2382.35       116.47 o                         
   2 -20   1         58.06         65.07        31.16 o                         
   3 -20   1        255.65        305.64        36.24 o                         
   4 -20   1        293.41        272.31        35.69 o                         
   5 -20   1         46.67         42.73        30.47 o                         
 -13 -19   1        125.01        107.01        24.17 o                         
 -12 -19   1         34.67         27.76        21.77 o                         
 -11 -19   1        536.09        585.23        36.87 o                         
 -10 -19   1          1.84         18.64        33.33 o                         
  -9 -19   1        269.83        242.29        21.58 o                         
  -8 -19   1        193.62        156.21        25.07 o                         
  -7 -19   1        224.06        228.42        17.41 o                         
  -6 -19   1         24.27          7.72        13.36 o                         
  -5 -19   1        936.81        960.46        25.40 o                         
  -4 -19   1         56.09         79.80        11.26 o                         
  -3 -19   1          2.61         -7.14         7.14 o                         
  -2 -19   1         19.69         18.37        13.25 o                         
  -1 -19   1          5.56          8.83        12.58 o                         
   0 -19   1         29.74         34.20        11.80 o                         
   1 -19   1         23.03         59.71        21.57 o                         
   2 -19   1        109.21        112.91        52.18 o                         
   3 -19   1          0.11         32.15        28.43 o                         
   4 -19   1          3.37         -4.70        18.62 o                         
   5 -19   1         21.67         27.32        14.46 o                         
   6 -19   1         48.29         38.45        13.24 o                         
   7 -19   1        264.17        268.00        17.38 o                         
 -14 -18   1         91.01         47.13        23.21 o                         
 -13 -18   1         24.41          1.38        21.55 o                         
 -12 -18   1          3.49         14.44        22.15 o                         
 -11 -18   1         37.04         60.80        21.22 o                         
 -10 -18   1         40.97         55.35        17.46 o                         
  -9 -18   1        141.39        120.56        17.29 o                         
  -8 -18   1        170.46        184.80        13.26 o                         
  -7 -18   1        822.36        854.38        23.94 o                         
  -6 -18   1         13.79         23.89        11.99 o                         
  -5 -18   1        652.68        641.28        20.66 o                         
  -4 -18   1       1118.90       1148.91        26.28 o                         
  -3 -18   1         48.56         54.00         8.60 o                         
  -2 -18   1         24.45         22.00         9.06 o                         
  -1 -18   1          1.33          4.87         8.42 o                         
   0 -18   1       1288.12       1300.94        24.41 o                         
   1 -18   1         30.73         20.22         7.31 o                         
   2 -18   1       1456.07       1525.55        33.55 o                         
   3 -18   1        518.82        489.15        25.83 o                         
   4 -18   1        218.46        209.44        35.96 o                         
   5 -18   1         90.00         97.14        14.24 o                         
   6 -18   1         20.70         24.63        14.03 o                         
   7 -18   1       1102.30       1117.30        30.96 o                         
   8 -18   1        285.22        249.92        18.14 o                         
   9 -18   1        560.06        463.80        73.33 o                         
 -15 -17   1          4.89        -12.98        23.41 o                         
 -14 -17   1        506.45        519.34        28.96 o                         
 -13 -17   1        204.37        194.07        23.11 o                         
 -12 -17   1          0.29        -16.44        16.44 o                         
 -11 -17   1        281.82        307.47        23.93 o                         
 -10 -17   1        257.74        261.68        23.57 o                         
  -9 -17   1        178.96        202.32        18.14 o                         
  -8 -17   1        226.09        231.24        13.47 o                         
  -7 -17   1          5.08         -2.56        14.12 o                         
  -6 -17   1       1085.56       1105.98        26.83 o                         
  -5 -17   1        488.38        476.02        20.25 o                         
  -4 -17   1        593.04        538.23        20.29 o                         
  -3 -17   1        351.49        344.50        11.57 o                         
  -2 -17   1         51.39         64.28         9.62 o                         
  -1 -17   1          9.05         28.64         8.06 o                         
   0 -17   1        152.54        135.70        12.13 o                         
   1 -17   1          8.55         16.64         7.12 o                         
   2 -17   1          0.08         -3.13         8.17 o                         
   3 -17   1          0.72         -5.72        11.72 o                         
   4 -17   1         30.51         29.49        13.18 o                         
   5 -17   1          0.28        -12.37        13.50 o                         
   6 -17   1        126.45        143.56        15.62 o                         
   7 -17   1        239.22        277.24        18.07 o                         
   8 -17   1         55.59         62.37        16.31 o                         
   9 -17   1        962.54       1057.34        31.35 o                         
  10 -17   1        404.50        402.62        25.26 o                         
 -16 -16   1         39.26          6.44        25.32 o                         
 -15 -16   1          0.34        -21.20        21.20 o                         
 -14 -16   1         82.19         58.15        21.98 o                         
 -13 -16   1          6.10         11.75        17.59 o                         
 -12 -16   1         38.72         36.48        17.15 o                         
 -11 -16   1          2.26        -11.73        16.89 o                         
 -10 -16   1          0.46         -2.95        15.27 o                         
  -9 -16   1          1.93        -11.11        15.00 o                         
  -8 -16   1        103.17        100.70        11.11 o                         
  -7 -16   1        125.48        139.55        13.11 o                         
  -6 -16   1        178.68        204.14        13.84 o                         
  -5 -16   1         21.79         20.91        11.05 o                         
  -4 -16   1       1185.86       1147.21        20.80 o                         
  -3 -16   1        947.18        945.39        19.12 o                         
  -2 -16   1        737.05        693.93        19.43 o                         
  -1 -16   1        375.05        403.45        21.96 o                         
   0 -16   1        910.13        878.37        18.63 o                         
   1 -16   1        462.16        435.85        14.48 o                         
   2 -16   1         74.96         75.81         7.50 o                         
   3 -16   1        963.41        963.58        23.65 o                         
   4 -16   1         12.79          2.29        11.10 o                         
   5 -16   1        927.03        969.53        25.73 o                         
   6 -16   1         29.35         33.63        12.97 o                         
   7 -16   1       1502.27       1604.47        37.13 o                         
   8 -16   1        449.87        437.34        18.61 o                         
   9 -16   1         44.01         57.12        16.06 o                         
  10 -16   1       1661.50       1752.51        42.37 o                         
  11 -16   1        163.14        149.39        22.66 o                         
 -16 -15   1        359.88        343.92        40.96 o                         
 -15 -15   1          8.77         23.91        21.01 o                         
 -14 -15   1         52.49         33.13        18.06 o                         
 -13 -15   1        898.65        916.87        41.83 o                         
 -12 -15   1       1769.85       1832.12        49.23 o                         
 -11 -15   1        128.70         89.99        27.66 o                         
 -10 -15   1       1089.32       1152.01        38.78 o                         
  -9 -15   1          0.59          1.42        14.17 o                         
  -8 -15   1        500.02        495.71        16.03 o                         
  -7 -15   1        295.27        281.79        14.37 o                         
  -6 -15   1       1182.33       1233.26        27.18 o                         
  -5 -15   1        331.10        334.10        14.73 o                         
  -4 -15   1        249.12        239.70         9.80 o                         
  -3 -15   1        116.12        112.45        12.04 o                         
  -2 -15   1        241.69        234.37        10.59 o                         
  -1 -15   1         33.77         53.09         8.67 o                         
   0 -15   1         60.80         52.66        11.95 o                         
   1 -15   1        232.55        227.32        21.60 o                         
   2 -15   1          0.95          5.24         7.08 o                         
   3 -15   1         38.61         44.61         6.91 o                         
   4 -15   1         78.71         92.92        11.54 o                         
   5 -15   1        122.28        117.27        13.14 o                         
   6 -15   1         73.03         66.51        13.20 o                         
   7 -15   1          0.67        -10.50        12.96 o                         
   8 -15   1          2.83        -10.13        13.04 o                         
   9 -15   1         42.07         65.64        16.60 o                         
  10 -15   1        197.31        209.18        17.21 o                         
  11 -15   1          0.37        -12.59        12.59 o                         
  12 -15   1        213.43        243.42        24.04 o                         
 -17 -14   1         26.12          9.48        24.03 o                         
 -16 -14   1        112.19        105.61        25.78 o                         
 -15 -14   1          2.28        -15.22        17.54 o                         
 -14 -14   1          8.70         33.72        18.48 o                         
 -13 -14   1         26.49         16.66        16.78 o                         
 -12 -14   1         42.10         40.33        18.41 o                         
 -11 -14   1        205.33        226.40        18.99 o                         
 -10 -14   1          1.36         15.35        14.64 o                         
  -9 -14   1         45.83         31.57        14.37 o                         
  -8 -14   1        202.39        176.56        11.82 o                         
  -7 -14   1        241.30        224.50        12.60 o                         
  -6 -14   1        277.29        293.86        15.42 o                         
  -5 -14   1         21.56         30.01         9.22 o                         
  -4 -14   1          9.06          7.68         6.79 o                         
  -3 -14   1       1781.13       1839.05        28.95 o                         
  -2 -14   1         91.42         97.33         8.30 o                         
  -1 -14   1        559.81        420.64        11.98 o                         
   0 -14   1       2135.03       2026.59        30.08 o                         
   1 -14   1        394.53        388.63        13.17 o                         
   2 -14   1        413.88        373.51        12.56 o                         
   3 -14   1        118.09        115.43         9.04 o                         
   4 -14   1       2638.75       2663.56        41.64 o                         
   5 -14   1        181.22        225.67        13.35 o                         
   6 -14   1       1699.20       1767.18        40.57 o                         
   7 -14   1        346.39        404.80        17.07 o                         
   8 -14   1        541.88        638.92        21.49 o                         
   9 -14   1         23.96         11.32        13.02 o                         
  10 -14   1         55.51         77.71        14.08 o                         
  11 -14   1        357.56        365.15        16.56 o                         
  12 -14   1        128.41        128.34        21.97 o                         
  13 -14   1        112.83        122.84        23.02 o                         
 -18 -13   1        327.92        329.65        30.18 o                         
 -17 -13   1          0.56          7.32        24.00 o                         
 -16 -13   1        681.21        643.64        27.80 o                         
 -15 -13   1        361.45        396.24        39.50 o                         
 -14 -13   1         97.64         53.74        19.43 o                         
 -13 -13   1        520.93        532.82        23.54 o                         
 -12 -13   1         24.38          4.46        17.10 o                         
 -11 -13   1       2362.53       2309.07        45.05 o                         
 -10 -13   1          7.77          1.42        14.02 o                         
  -9 -13   1        655.62        554.24        20.05 o                         
  -8 -13   1          3.71          3.45         9.94 o                         
  -7 -13   1       1184.41       1168.95        21.66 o                         
  -6 -13   1        890.65        847.23        18.52 o                         
  -5 -13   1       4003.32       3849.23        51.38 o                         
  -4 -13   1        622.65        602.26        12.88 o                         
  -3 -13   1         60.36         41.83         7.50 o                         
  -2 -13   1        139.95        152.94         8.49 o                         
  -1 -13   1        426.68        361.60        10.63 o                         
   0 -13   1        172.05        154.49         8.86 o                         
   1 -13   1         87.85         81.91         7.06 o                         
   2 -13   1        143.93        142.91         7.68 o                         
   3 -13   1          1.48          3.12         6.33 o                         
   4 -13   1         75.49         82.88         6.65 o                         
   5 -13   1         10.43         14.40        10.61 o                         
   6 -13   1          4.60          8.61        11.15 o                         
   7 -13   1          6.33         15.24        11.96 o                         
   8 -13   1         27.83         43.68        13.03 o                         
   9 -13   1          2.57         -1.91        12.89 o                         
  10 -13   1        133.84        112.69        13.99 o                         
  11 -13   1         48.63         51.33        12.95 o                         
  12 -13   1         11.92          4.74        18.86 o                         
  13 -13   1        158.61        151.30        24.19 o                         
  14 -13   1         29.27         41.35        24.95 o                         
 -18 -12   1         88.78         68.03        25.36 o                         
 -17 -12   1         81.09         75.67        24.12 o                         
 -16 -12   1        219.50        252.39        23.33 o                         
 -15 -12   1        118.24         63.75        18.64 o                         
 -14 -12   1          2.44        -16.33        16.33 o                         
 -13 -12   1        199.99        217.21        20.76 o                         
 -12 -12   1          2.63         28.68        21.47 o                         
 -11 -12   1        397.58        398.65        20.03 o                         
 -10 -12   1          3.90         14.30        13.40 o                         
  -9 -12   1        186.16        205.80        12.47 o                         
  -8 -12   1        112.23        121.51        10.73 o                         
  -7 -12   1          0.62          3.24         7.36 o                         
  -6 -12   1         46.81         45.73         8.55 o                         
  -5 -12   1         40.63         29.48         8.75 o                         
  -4 -12   1       4449.48       4357.87        50.13 o                         
  -3 -12   1       1543.27       1429.13        22.05 o                         
  -2 -12   1        309.20        320.75        10.41 o                         
  -1 -12   1       1129.79       1026.64        18.86 o                         
   0 -12   1        147.82        167.85         7.42 o                         
   1 -12   1         53.88         50.15         8.18 o                         
   2 -12   1        927.86        810.73        14.44 o                         
   3 -12   1        229.81        166.89         7.71 o                         
   4 -12   1        469.56        457.72        11.14 o                         
   5 -12   1         54.99         69.82        11.27 o                         
   6 -12   1         50.92         73.87        12.26 o                         
   7 -12   1        157.80        183.92        13.07 o                         
   8 -12   1          0.08          9.22        11.93 o                         
   9 -12   1         69.03         52.81        12.75 o                         
  10 -12   1         38.31         23.12        12.35 o                         
  11 -12   1       1099.77       1149.53        28.29 o                         
  12 -12   1        107.30         70.27        18.48 o                         
  13 -12   1        646.66        635.46        27.34 o                         
  14 -12   1          4.53          2.00        20.56 o                         
  15 -12   1         19.43         38.30        25.40 o                         
 -18 -11   1        106.46         90.87        25.78 o                         
 -17 -11   1        355.34        293.87        25.11 o                         
 -16 -11   1         23.85         28.68        19.92 o                         
 -15 -11   1        705.48        741.32        30.00 o                         
 -14 -11   1        290.70        308.56        23.00 o                         
 -13 -11   1        928.48       1001.50        33.41 o                         
 -12 -11   1        833.73        750.37        37.45 o                         
 -11 -11   1        198.71        255.15        26.57 o                         
 -10 -11   1        449.43        512.65        16.22 o                         
  -9 -11   1        611.65        663.84        17.72 o                         
  -8 -11   1         10.01         11.49         9.33 o                         
  -7 -11   1         97.77         85.31        11.60 o                         
  -6 -11   1       6173.55       6023.24        68.55 o                         
  -5 -11   1        170.79        198.62         9.60 o                         
  -4 -11   1       1918.86       1917.75        24.85 o                         
  -3 -11   1        434.87        368.77        10.91 o                         
  -2 -11   1       6820.27       6628.11        76.81 o                         
  -1 -11   1         84.71         85.02         7.57 o                         
   0 -11   1        321.08        366.43         9.59 o                         
   1 -11   1        423.27        428.22        10.78 o                         
   2 -11   1        723.11        729.72        13.64 o                         
   3 -11   1        499.04        500.29        11.55 o                         
   4 -11   1         24.35         15.74         5.79 o                         
   5 -11   1        160.51        182.74         7.81 o                         
   6 -11   1        126.85         96.41        10.90 o                         
   7 -11   1         12.39         -0.65        10.40 o                         
   8 -11   1         35.73         40.46         9.84 o                         
   9 -11   1         83.22         86.39         9.87 o                         
  10 -11   1         31.46         40.58         9.91 o                         
  11 -11   1         67.09         55.24        12.10 o                         
  12 -11   1        206.95        245.21        11.64 o                         
  13 -11   1        261.13        243.50        24.36 o                         
  14 -11   1        447.29        472.13        30.48 o                         
  15 -11   1         31.17         64.92        34.19 o                         
 -19 -10   1        881.84        968.00        42.39 o                         
 -18 -10   1        204.18        186.29        26.24 o                         
 -17 -10   1        135.39        129.81        19.07 o                         
 -16 -10   1          0.81         -1.49        10.21 o                         
 -15 -10   1          4.39          3.60        15.28 o                         
 -14 -10   1        362.19        375.86        20.56 o                         
 -13 -10   1        125.51        140.75         9.95 o                         
 -12 -10   1          6.98         18.51        10.86 o                         
 -11 -10   1        117.63        142.75        13.73 o                         
 -10 -10   1        559.80        581.15        18.77 o                         
  -9 -10   1        344.59        338.95        13.99 o                         
  -8 -10   1        520.84        590.95        17.23 o                         
  -7 -10   1          6.78          5.48         5.66 o                         
  -6 -10   1       1246.54       1216.89        19.66 o                         
  -5 -10   1          0.97         -7.21         7.21 o                         
  -4 -10   1       1733.17       1752.87        21.95 o                         
  -3 -10   1       2768.02       2832.44        35.54 o                         
  -2 -10   1        553.32        574.39        12.39 o                         
  -1 -10   1        507.76        495.08        10.82 o                         
   0 -10   1       1413.82       1477.91        19.19 o                         
   1 -10   1       2740.68       2662.95        31.79 o                         
   2 -10   1        124.70        117.15         6.55 o                         
   3 -10   1       4369.98       4176.18        50.03 o                         
   4 -10   1       1790.87       1600.19        21.99 o                         
   5 -10   1       6137.43       5983.78        70.80 o                         
   6 -10   1       9050.88       8624.63        95.33 o                         
   7 -10   1        286.51        275.04        10.67 o                         
   8 -10   1        370.45        463.82        14.48 o                         
   9 -10   1          7.25         12.66         8.19 o                         
  10 -10   1       1787.92       1846.49        32.46 o                         
  11 -10   1        234.67        222.30        12.30 o                         
  12 -10   1       1871.80       2000.45        31.82 o                         
  13 -10   1        601.02        626.84        23.14 o                         
  14 -10   1        858.63        844.62        27.72 o                         
  15 -10   1        174.15        182.47        18.91 o                         
  16 -10   1          7.36         28.01        18.84 o                         
 -19  -9   1        198.94        181.55        22.65 o                         
 -18  -9   1         13.75         17.72        16.16 o                         
 -17  -9   1         82.33         55.30        12.74 o                         
 -16  -9   1          3.15          2.05        11.83 o                         
 -15  -9   1          1.65         -2.48        10.59 o                         
 -14  -9   1        527.98        495.83        17.32 o                         
 -13  -9   1        352.75        347.06        16.82 o                         
 -12  -9   1        953.86        917.42        18.98 o                         
 -11  -9   1         30.94         24.17         6.93 o                         
 -10  -9   1       4588.30       4716.18        51.61 o                         
  -9  -9   1          6.95          4.68         7.64 o                         
  -8  -9   1       5644.09       5687.02        69.31 o                         
  -7  -9   1      15094.51      15576.36       175.92 o                         
  -6  -9   1         91.95        118.12         7.26 o                         
  -5  -9   1       7367.13       7244.81        83.80 o                         
  -4  -9   1        861.70        837.26        12.41 o                         
  -3  -9   1       7192.35       7338.03        83.88 o                         
  -2  -9   1       3015.76       3466.21        41.76 o                         
  -1  -9   1       2646.87       2587.34        31.97 o                         
   0  -9   1       2497.02       2459.46        29.41 o                         
   1  -9   1        484.79        436.46        10.11 o                         
   2  -9   1       1936.84       2034.55        25.32 o                         
   3  -9   1       1457.53       1423.72        20.34 o                         
   4  -9   1       2466.55       2410.87        31.54 o                         
   5  -9   1          0.71         15.12         6.94 o                         
   6  -9   1       2087.24       1990.08        27.40 o                         
   7  -9   1        535.00        595.71        13.56 o                         
   8  -9   1          0.35          2.02         7.35 o                         
   9  -9   1         53.38         59.02         8.46 o                         
  10  -9   1          5.92         24.11         8.92 o                         
  11  -9   1         29.65         24.62         9.49 o                         
  12  -9   1        129.05        147.81        11.19 o                         
  13  -9   1        132.14        138.44        13.55 o                         
  14  -9   1         67.93         45.47        19.32 o                         
  15  -9   1        267.02        263.26        20.44 o                         
  16  -9   1         76.05         70.92        28.79 o                         
  17  -9   1         52.31         44.72        20.69 o                         
 -19  -8   1        313.34        298.00        23.90 o                         
 -18  -8   1        247.50        217.88        21.03 o                         
 -17  -8   1          2.30          3.36        13.03 o                         
 -16  -8   1        259.31        259.06        15.23 o                         
 -15  -8   1          0.57         16.86        11.39 o                         
 -14  -8   1          3.07          4.98        12.66 o                         
 -13  -8   1        383.24        362.73        14.38 o                         
 -12  -8   1        385.63        414.57        13.44 o                         
 -11  -8   1        138.95        132.71         8.85 o                         
 -10  -8   1        955.15        888.78        16.24 o                         
  -9  -8   1        591.64        608.01        14.46 o                         
  -8  -8   1         19.95         12.79         4.91 o                         
  -7  -8   1        168.20        172.04        10.19 o                         
  -6  -8   1        179.38        221.41         9.59 o                         
  -5  -8   1         74.06         86.96         6.48 o                         
  -4  -8   1        892.00        820.38        12.79 o                         
  -3  -8   1        305.67        277.21         7.57 o                         
  -2  -8   1       2749.06       2778.51        34.07 o                         
  -1  -8   1         80.93         98.88         6.26 o                         
   0  -8   1       1052.10       1046.83        15.09 o                         
   1  -8   1        311.22        341.30         8.88 o                         
   2  -8   1       4277.57       4175.55        49.11 o                         
   3  -8   1         10.48         20.06         5.57 o                         
   4  -8   1       7622.71       7939.31        86.51 o                         
   5  -8   1       3815.56       3516.51        41.39 o                         
   6  -8   1       5674.69       5319.93        55.35 o                         
   7  -8   1       1060.12       1074.56        16.77 o                         
   8  -8   1         51.49         84.48         7.19 o                         
   9  -8   1          9.53         15.46         6.85 o                         
  10  -8   1        548.03        564.59        17.20 o                         
  11  -8   1       2540.56       2581.15        39.01 o                         
  12  -8   1        216.33        206.70        11.50 o                         
  13  -8   1        964.56        963.84        30.00 o                         
  14  -8   1         60.21         26.15        14.08 o                         
  15  -8   1         14.64         -1.84        13.56 o                         
  16  -8   1        357.97        389.07        24.71 o                         
  17  -8   1        369.38        346.17        25.12 o                         
 -19  -7   1          8.16         20.19        17.24 o                         
 -18  -7   1         27.34         42.34        14.88 o                         
 -17  -7   1         61.59         65.17        13.60 o                         
 -16  -7   1        440.11        414.11        16.49 o                         
 -15  -7   1         45.45         57.39        11.43 o                         
 -14  -7   1         11.26         -5.33        12.00 o                         
 -13  -7   1        111.82        115.80        11.00 o                         
 -12  -7   1          0.22          2.97         9.27 o                         
 -11  -7   1       5939.55       5776.69        62.05 o                         
 -10  -7   1       1376.37       1397.81        21.48 o                         
  -9  -7   1       3332.10       3696.02        42.83 o                         
  -8  -7   1       2554.79       2393.14        29.43 o                         
  -7  -7   1        332.10        385.15        10.67 o                         
  -6  -7   1       5941.77       5949.98        72.61 o                         
  -5  -7   1          6.81          7.73         5.17 o                         
  -4  -7   1        226.59        171.82         7.07 o                         
  -3  -7   1        913.56        903.30        12.32 o                         
  -2  -7   1       4985.38       4809.65        50.91 o                         
  -1  -7   1        748.40        831.04        12.65 o                         
   0  -7   1        145.50         77.07         5.30 o                         
   1  -7   1         53.16         87.30         5.47 o                         
   2  -7   1       2424.88       2164.38        24.81 o                         
   3  -7   1        597.50        539.95        10.73 o                         
   4  -7   1       1764.05       1771.20        22.78 o                         
   5  -7   1        380.60        491.71        14.68 o                         
   6  -7   1        222.66        269.00         7.85 o                         
   7  -7   1         91.11         83.72         6.55 o                         
   8  -7   1         33.19         34.64         9.27 o                         
   9  -7   1         60.89         63.70         7.28 o                         
  10  -7   1          2.29          8.83         6.87 o                         
  11  -7   1         23.13         23.53         7.33 o                         
  12  -7   1          3.45          2.81         8.43 o                         
  13  -7   1        174.72        180.79        14.73 o                         
  14  -7   1         79.96         83.55        14.31 o                         
  15  -7   1         30.50         26.06        14.15 o                         
  16  -7   1        132.89        142.95        16.57 o                         
  17  -7   1         46.62         46.00        19.11 o                         
  18  -7   1        336.25        388.79        26.92 o                         
 -20  -6   1        115.28         92.73        21.64 o                         
 -19  -6   1        222.18        209.72        20.11 o                         
 -18  -6   1         21.97         -4.85        15.60 o                         
 -17  -6   1       1340.58       1268.63        37.73 o                         
 -16  -6   1         30.67         37.13        12.11 o                         
 -15  -6   1        183.51        179.12        12.82 o                         
 -14  -6   1        290.97        336.73        13.72 o                         
 -13  -6   1          4.89          3.70         9.47 o                         
 -12  -6   1        166.28        161.96        10.61 o                         
 -11  -6   1       1185.53       1071.87        19.69 o                         
 -10  -6   1        579.82        593.41        14.35 o                         
  -9  -6   1        846.88        864.52        16.92 o                         
  -8  -6   1        166.82        134.45         7.26 o                         
  -7  -6   1        229.50        228.63         7.87 o                         
  -6  -6   1         61.89         64.19         5.88 o                         
  -5  -6   1         41.79         28.40         6.07 o                         
  -4  -6   1         45.76         64.01         7.49 o                         
  -3  -6   1       1796.29       1877.82        20.98 o                         
  -2  -6   1        699.53        744.87        11.37 o                         
  -1  -6   1         79.62         70.24         4.80 o                         
   0  -6   1       2623.62       2814.20        31.95 o                         
   1  -6   1        969.93       1117.14        14.90 o                         
   2  -6   1          3.74         -0.71         4.65 o                         
   3  -6   1        461.29        304.04         7.88 o                         
   4  -6   1        325.39        259.70         7.11 o                         
   5  -6   1       4464.23       4573.12        49.15 o                         
   6  -6   1        344.44        381.06        10.37 o                         
   7  -6   1        923.69        896.81        14.56 o                         
   8  -6   1        669.69        631.06        12.90 o                         
   9  -6   1        955.89       1020.12        18.42 o                         
  10  -6   1       1562.36       1506.34        20.93 o                         
  11  -6   1       5072.89       4855.97        53.26 o                         
  12  -6   1       6686.96       6451.15        71.38 o                         
  13  -6   1        492.16        507.22        23.41 o                         
  14  -6   1          8.60        -14.85        14.85 o                         
  15  -6   1         25.70         30.20        14.53 o                         
  16  -6   1       1295.57       1334.01        32.35 o                         
  17  -6   1        215.31        239.75        21.63 o                         
  18  -6   1        516.64        521.56        28.70 o                         
 -20  -5   1         18.64         28.29        17.58 o                         
 -19  -5   1         82.96         84.44        19.06 o                         
 -18  -5   1          8.29         42.64        21.86 o                         
 -17  -5   1        518.53        516.70        24.48 o                         
 -16  -5   1        442.32        475.97        22.17 o                         
 -15  -5   1        119.04         96.46        11.68 o                         
 -14  -5   1          1.51         -2.24        10.44 o                         
 -13  -5   1         41.19         28.34        10.07 o                         
 -12  -5   1         32.55         34.58         9.20 o                         
 -11  -5   1        737.82        720.16        16.80 o                         
 -10  -5   1       2228.12       2196.26        29.03 o                         
  -9  -5   1        204.70        200.74         8.90 o                         
  -8  -5   1       2187.21       1986.88        23.93 o                         
  -7  -5   1       2433.93       2799.94        30.83 o                         
  -6  -5   1        833.74       1044.06        14.76 o                         
  -5  -5   1       3512.27       3797.02        42.78 o                         
  -4  -5   1      12557.40      11954.13       133.30 o                         
  -3  -5   1      18461.56      19365.15       276.33 o                         
  -2  -5   1       2476.72       2453.97        27.05 o                         
  -1  -5   1       1720.32       1897.69        21.32 o                         
   0  -5   1       2014.00       2258.38        24.86 o                         
   1  -5   1       1387.39       1305.29        16.27 o                         
   2  -5   1          0.76          4.65         4.38 o                         
   3  -5   1       1359.35       1108.11        15.60 o                         
   4  -5   1       1654.44       1765.35        20.34 o                         
   5  -5   1        426.01        412.90         9.89 o                         
   6  -5   1         96.57         99.62         7.38 o                         
   7  -5   1       1666.13       1462.31        19.16 o                         
   8  -5   1       1615.96       1728.62        21.34 o                         
   9  -5   1        732.41        740.33        13.69 o                         
  10  -5   1        862.97        797.67        14.90 o                         
  11  -5   1        129.28        125.42         9.00 o                         
  12  -5   1          0.40         23.90         7.39 o                         
  13  -5   1         26.12         32.39         8.56 o                         
  14  -5   1          0.90          4.66        13.13 o                         
  15  -5   1          0.19         -8.82        13.59 o                         
  16  -5   1          1.77         -4.39        16.07 o                         
  17  -5   1         21.85         25.55        17.24 o                         
  18  -5   1         22.09        -10.51        18.78 o                         
 -20  -4   1         10.19          0.93        16.61 o                         
 -19  -4   1        427.10        406.78        31.52 o                         
 -18  -4   1        448.14        407.77        23.32 o                         
 -17  -4   1        643.45        652.49        21.93 o                         
 -16  -4   1       1280.38       1242.94        25.68 o                         
 -15  -4   1          1.25         -6.64        10.54 o                         
 -14  -4   1         74.27         57.32        10.58 o                         
 -13  -4   1         23.71         24.27         9.87 o                         
 -12  -4   1         84.62        104.08         9.78 o                         
 -11  -4   1        972.45        899.03        18.95 o                         
 -10  -4   1       5949.11       5689.56        62.78 o                         
  -9  -4   1          8.20          3.74         7.05 o                         
  -8  -4   1         76.98        101.46         7.17 o                         
  -7  -4   1        919.15        995.13        15.61 o                         
  -6  -4   1        120.00        162.79         7.75 o                         
  -5  -4   1         28.06         28.23         4.43 o                         
  -4  -4   1        145.44        139.84         5.13 o                         
  -3  -4   1          7.46          9.44         3.93 o                         
  -2  -4   1        498.54        498.10        11.60 o                         
  -1  -4   1      13306.75      13300.92       175.78 o                         
   0  -4   1       4613.84       4772.60        49.26 o                         
   1  -4   1        208.81        189.16         6.74 o                         
   2  -4   1       8413.41       8381.78        93.42 o                         
   3  -4   1       2997.27       2891.15        30.11 o                         
   4  -4   1        265.02        272.69         7.04 o                         
   5  -4   1        564.23        685.47        12.06 o                         
   6  -4   1       1470.15       1343.92        17.29 o                         
   7  -4   1       1503.03       1446.42        18.07 o                         
   8  -4   1       2116.27       1925.10        22.80 o                         
   9  -4   1        180.14        197.97         9.41 o                         
  10  -4   1       1690.53       1546.77        20.79 o                         
  11  -4   1        414.27        371.29        10.84 o                         
  12  -4   1       1434.13       1369.41        22.16 o                         
  13  -4   1       4083.76       4205.38        52.62 o                         
  14  -4   1          7.45         -0.59         8.75 o                         
  15  -4   1       2815.66       2742.05        55.04 o                         
  16  -4   1          6.84         15.48        15.79 o                         
  17  -4   1        251.92        247.43        19.61 o                         
  18  -4   1         10.15         10.48        18.81 o                         
  19  -4   1         22.67         27.55        21.03 o                         
 -20  -3   1          1.81         25.96        21.18 o                         
 -19  -3   1          3.40        -18.00        18.00 o                         
 -18  -3   1         57.02         48.93        14.06 o                         
 -17  -3   1         84.88         84.86        12.84 o                         
 -16  -3   1        112.71        117.52        13.09 o                         
 -15  -3   1        179.78        185.93        11.55 o                         
 -14  -3   1          2.70          8.13         8.70 o                         
 -13  -3   1         87.48         76.19         9.47 o                         
 -12  -3   1         65.10         63.23         8.99 o                         
 -11  -3   1       2880.10       2768.61        33.44 o                         
 -10  -3   1       1693.18       1656.05        22.51 o                         
  -9  -3   1       5764.02       5658.38        58.99 o                         
  -8  -3   1       3105.69       3179.60        35.01 o                         
  -7  -3   1       4240.46       4105.76        43.12 o                         
  -6  -3   1        443.26        402.91         9.83 o                         
  -5  -3   1       1054.58        934.99        14.41 o                         
  -4  -3   1       1312.09       1561.96        19.67 o                         
  -3  -3   1      23569.93      22782.01       788.42 o                         
  -2  -3   1       8365.81       8686.02       101.98 o                         
  -1  -3   1      13763.43      14078.16       491.19 o                         
   0  -3   1        131.91        155.42         5.64 o                         
   1  -3   1      28845.99      29686.46       641.77 o                         
   2  -3   1      25334.86      24970.28      1024.21 o                         
   3  -3   1         28.64         52.15         4.45 o                         
   4  -3   1         35.10        112.32         5.23 o                         
   5  -3   1        532.43        446.91        15.35 o                         
   6  -3   1       5160.59       5184.89        51.10 o                         
   7  -3   1        819.97        832.14        12.86 o                         
   8  -3   1        615.04        629.91        13.91 o                         
   9  -3   1        961.69        952.43        17.92 o                         
  10  -3   1         13.08         10.34         6.54 o                         
  11  -3   1         64.47         55.10         7.41 o                         
  12  -3   1        125.87        108.17         9.40 o                         
  13  -3   1        237.79        259.47        12.19 o                         
  14  -3   1         31.44          8.27         9.73 o                         
  15  -3   1          7.17          8.41         9.61 o                         
  16  -3   1          0.23          4.05        15.71 o                         
  17  -3   1         33.39          9.48        16.20 o                         
  18  -3   1         22.79          5.66        18.98 o                         
  19  -3   1          3.26         22.48        19.19 o                         
 -20  -2   1        439.77        428.40        28.24 o                         
 -19  -2   1        225.28        197.01        21.62 o                         
 -18  -2   1        461.71        464.97        19.49 o                         
 -17  -2   1        243.61        255.17        13.47 o                         
 -16  -2   1       2335.61       2371.74        35.83 o                         
 -15  -2   1        766.26        846.60        19.76 o                         
 -14  -2   1         53.66         52.78         9.42 o                         
 -13  -2   1        611.77        589.94        16.51 o                         
 -12  -2   1          0.95         -3.54         8.42 o                         
 -11  -2   1       3575.48       3343.61        38.82 o                         
 -10  -2   1        120.85        114.07         9.98 o                         
  -9  -2   1       2694.72       2773.10        31.89 o                         
  -8  -2   1         96.69         69.16         6.41 o                         
  -7  -2   1       1750.13       1593.23        19.98 o                         
  -6  -2   1        798.83        809.45        12.61 o                         
  -5  -2   1         14.80          9.66         4.66 o                         
  -4  -2   1         20.83         15.28         5.16 o                         
  -3  -2   1        109.33        101.53         6.29 o                         
  -2  -2   1        157.08        163.60         4.54 o                         
  -1  -2   1          7.99         19.98         3.87 o                         
   0  -2   1        980.88        996.72        11.75 o                         
   1  -2   1        796.83        793.57        11.47 o                         
   2  -2   1         73.58         58.13         3.99 o                         
   3  -2   1       5362.27       5371.40        53.21 o                         
   4  -2   1       4322.94       4418.20        42.97 o                         
   5  -2   1         43.48         37.11         5.98 o                         
   6  -2   1       4708.30       4831.39        47.73 o                         
   7  -2   1       1443.52       1385.46        17.63 o                         
   8  -2   1       1798.61       1998.60        23.23 o                         
   9  -2   1       8942.93       8887.85        86.37 o                         
  10  -2   1       1515.93       1408.30        19.79 o                         
  11  -2   1         19.91          5.57         6.92 o                         
  12  -2   1       2035.94       1974.80        27.19 o                         
  13  -2   1         25.37         39.20         9.43 o                         
  14  -2   1        627.10        533.75        16.12 o                         
  15  -2   1        715.00        627.36        18.05 o                         
  16  -2   1        600.88        653.96        20.02 o                         
  17  -2   1         36.84         33.84         7.62 o                         
  18  -2   1          5.75        -16.72        16.72 o                         
  19  -2   1         11.77         29.41        19.68 o                         
 -19  -1   1         20.43         31.59        21.30 o                         
 -18  -1   1          2.10         -2.63         9.87 o                         
 -17  -1   1          9.08         -3.02        10.22 o                         
 -16  -1   1          1.53          2.52        10.12 o                         
 -15  -1   1         33.99         24.74        10.00 o                         
 -14  -1   1        447.13        492.42        14.51 o                         
 -13  -1   1        166.93        191.94        10.66 o                         
 -12  -1   1          3.58          6.61         8.61 o                         
 -11  -1   1       1426.42       1320.54        20.50 o                         
 -10  -1   1        709.19        712.60        14.70 o                         
  -9  -1   1         34.01         11.64         6.34 o                         
  -8  -1   1       1190.97       1237.57        20.25 o                         
  -7  -1   1       6776.31       6839.57        69.18 o                         
  -6  -1   1       1752.79       1560.46        19.22 o                         
  -5  -1   1        980.23        948.51        13.17 o                         
  -4  -1   1      13839.60      13576.88       179.94 o                         
  -3  -1   1         80.79        114.84         4.88 o                         
  -2  -1   1      73774.59      78990.57      3044.12 o                         
  -1  -1   1       3904.40       2289.24        65.35 o                         
   1  -1   1       8880.74       9283.92       347.88 o                         
   2  -1   1         59.37         62.36         3.68 o                         
   3  -1   1       7556.68       7587.19        71.47 o                         
   4  -1   1       2845.15       2734.32        27.59 o                         
   5  -1   1       2589.13       2857.15        29.24 o                         
   6  -1   1       2138.83       2368.98        26.16 o                         
   7  -1   1       8339.72       7912.80        76.30 o                         
   8  -1   1         33.32         19.12         5.56 o                         
   9  -1   1       1442.99       1394.04        18.58 o                         
  10  -1   1       1911.92       1921.30        23.79 o                         
  11  -1   1        591.43        678.63        15.08 o                         
  12  -1   1         36.25         27.34         8.80 o                         
  13  -1   1          0.64         -0.14         9.10 o                         
  14  -1   1        124.59        126.15        11.38 o                         
  15  -1   1        349.76        369.41        18.42 o                         
  16  -1   1         43.43         49.59        12.43 o                         
  17  -1   1         20.09         25.40        11.64 o                         
  18  -1   1         63.12         55.94         9.09 o                         
  19  -1   1          4.00          0.95        19.15 o                         
  20  -1   1          7.37        -20.14        20.14 o                         
 -19   0   1         45.27         48.14        18.97 o                         
 -18   0   1        132.44        114.41        18.33 o                         
 -17   0   1        241.92        227.61        15.96 o                         
 -16   0   1          2.90          3.01         9.52 o                         
 -15   0   1       2416.64       2462.94        35.81 o                         
 -14   0   1        272.68        250.27        11.43 o                         
 -13   0   1        916.74        911.77        18.82 o                         
 -12   0   1        709.74        786.13        16.85 o                         
 -11   0   1       1991.36       2048.21        27.01 o                         
 -10   0   1       1439.10       1278.03        19.52 o                         
  -9   0   1         53.50         88.58         7.33 o                         
  -8   0   1       1687.37       1602.77        20.54 o                         
  -7   0   1          0.03         -1.58         5.38 o                         
  -6   0   1       3457.53       3501.85        37.06 o                         
  -5   0   1        250.64        215.64         6.42 o                         
  -4   0   1        872.99        897.21        11.86 o                         
  -3   0   1          3.70          4.66         3.66 o                         
  -2   0   1        212.50        251.47         7.71 o                         
  -1   0   1        534.09        439.11        59.79 o                         
   2   0   1        394.24        378.19         8.21 o                         
   3   0   1       2212.01       2153.37        21.67 o                         
   4   0   1         21.71         33.41         4.52 o                         
   5   0   1       1157.33       1144.31        13.88 o                         
   6   0   1          4.98         17.95         7.92 o                         
   7   0   1       4495.49       4715.18        46.99 o                         
   8   0   1        139.56        145.45         6.57 o                         
   9   0   1       1571.53       1540.11        19.58 o                         
  10   0   1       4239.30       4103.17        44.97 o                         
  11   0   1         79.31         95.44         8.68 o                         
  12   0   1       2094.73       2179.20        28.62 o                         
  13   0   1        163.93        171.43        10.50 o                         
  14   0   1       3143.64       3074.76        45.29 o                         
  15   0   1        473.99        470.80        16.43 o                         
  16   0   1       1818.90       1759.35        41.05 o                         
  17   0   1         40.17         62.84        13.15 o                         
  18   0   1        182.16        170.20        18.24 o                         
  19   0   1        235.08        214.25        17.10 o                         
  20   0   1        490.48        494.37        26.12 o                         
 -19   1   1         24.56         10.76        18.61 o                         
 -18   1   1         40.70         48.27        18.08 o                         
 -17   1   1         34.34         43.03        20.09 o                         
 -16   1   1         27.90         37.82         7.85 o                         
 -15   1   1          0.76          4.57         8.89 o                         
 -14   1   1          9.97         17.14         8.57 o                         
 -13   1   1         47.27         45.75         9.67 o                         
 -12   1   1        648.09        657.10        15.55 o                         
 -11   1   1         17.66         24.01         8.00 o                         
 -10   1   1       1892.40       1859.54        24.40 o                         
  -9   1   1        874.27        840.51        15.03 o                         
  -8   1   1       3024.98       3016.17        35.08 o                         
  -7   1   1       1056.35       1025.45        15.08 o                         
  -6   1   1       1761.54       1704.61        20.31 o                         
  -5   1   1       4648.23       4778.35        48.64 o                         
  -4   1   1       8871.68       9330.91        91.43 o                         
  -3   1   1       3065.16       3090.17        32.74 o                         
  -2   1   1       3944.16       3920.21        42.34 o                         
  -1   1   1      26891.00      26954.19       787.80 o                         
   2   1   1        376.50        503.41         7.88 o                         
   3   1   1       9333.64       9410.18       164.97 o                         
   4   1   1      10734.79      10714.84       113.51 o                         
   5   1   1       4629.09       4702.67        45.80 o                         
   6   1   1      10641.78      10877.01       103.04 o                         
   7   1   1        598.58        563.04        11.48 o                         
   8   1   1       4395.11       4757.40        47.74 o                         
   9   1   1         24.03         26.51         6.51 o                         
  10   1   1        956.17        831.40        15.44 o                         
  11   1   1        641.02        636.76        14.32 o                         
  12   1   1        924.55        878.27        17.30 o                         
  13   1   1          7.92         12.02         9.05 o                         
  14   1   1        177.47        144.11        11.37 o                         
  15   1   1        172.06        168.96        14.83 o                         
  16   1   1         95.97         64.57        13.01 o                         
  17   1   1        169.64        173.12        13.76 o                         
  18   1   1         35.53          5.37        13.12 o                         
  19   1   1         23.64          2.87        14.04 o                         
  20   1   1         10.62        -17.78        17.78 o                         
 -19   2   1        138.93        122.97        20.99 o                         
 -18   2   1        812.81        859.95        31.36 o                         
 -17   2   1        428.29        457.60        22.42 o                         
 -16   2   1        271.85        253.42        18.93 o                         
 -15   2   1         73.39         73.75        15.80 o                         
 -14   2   1        891.17        901.94        18.00 o                         
 -13   2   1         18.21         17.05         9.23 o                         
 -12   2   1        146.35        113.92         9.16 o                         
 -11   2   1        424.60        447.30        12.56 o                         
 -10   2   1       3874.97       3698.10        41.42 o                         
  -9   2   1       1037.50       1052.45        16.57 o                         
  -8   2   1        397.46        387.64        11.23 o                         
  -7   2   1       7257.46       7334.02        73.99 o                         
  -6   2   1       2875.13       3180.96        32.67 o                         
  -5   2   1       6863.57       6897.57        66.20 o                         
  -4   2   1       3490.14       3471.32        34.36 o                         
  -3   2   1        515.36        437.64         7.81 o                         
  -2   2   1       1219.49       1196.29        13.37 o                         
  -1   2   1        298.12        258.39         5.42 o                         
   0   2   1         77.10         51.97        12.02 o                         
   1   2   1        619.38        587.14        12.05 o                         
   2   2   1        257.83        291.07         5.64 o                         
   3   2   1        170.23        154.79         4.96 o                         
   4   2   1         29.84         26.58         4.03 o                         
   5   2   1       1548.40       1620.75        17.99 o                         
   6   2   1       5640.00       5836.46        56.68 o                         
   7   2   1       4057.37       4290.71        44.71 o                         
   8   2   1       1466.14       1423.99        18.56 o                         
   9   2   1        708.47        701.89        14.29 o                         
  10   2   1        935.30        853.85        20.23 o                         
  11   2   1       3407.06       3311.46        38.09 o                         
  12   2   1       2172.36       2176.02        28.53 o                         
  13   2   1        537.08        527.51        14.34 o                         
  14   2   1         18.47         11.22         9.78 o                         
  15   2   1       1330.42       1385.54        26.23 o                         
  16   2   1        206.09        193.57        14.25 o                         
  17   2   1       1094.57       1173.47        32.98 o                         
  18   2   1        112.84        127.70        13.08 o                         
  19   2   1       1171.47       1162.10        32.76 o                         
  20   2   1          3.32         10.30        17.77 o                         
 -19   3   1         32.22         -6.04        25.26 o                         
 -18   3   1         52.00         53.71        19.61 o                         
 -17   3   1         25.10         18.05        16.93 o                         
 -16   3   1         26.22         32.94        16.06 o                         
 -15   3   1         33.84         36.94        15.82 o                         
 -14   3   1          0.42        -11.52        11.52 o                         
 -13   3   1        163.08        157.35        13.04 o                         
 -12   3   1          4.28         -2.94         8.40 o                         
 -11   3   1        335.87        348.14        10.73 o                         
 -10   3   1        540.41        545.30        12.60 o                         
  -9   3   1         17.72         13.63         6.27 o                         
  -8   3   1         16.14         14.04         5.77 o                         
  -7   3   1       3927.05       3971.26        41.90 o                         
  -6   3   1        829.31        806.38        11.90 o                         
  -5   3   1        459.64        412.48        10.37 o                         
  -4   3   1         23.37         41.73         3.90 o                         
  -3   3   1       1624.29       1784.30        19.54 o                         
  -2   3   1      40016.51      38678.73      1178.84 o                         
  -1   3   1        785.56       1075.76        13.21 o                         
   0   3   1         53.47         70.37         2.79 o                         
   1   3   1       1639.03       1560.88        21.85 o                         
   2   3   1       3145.72       3237.56        32.32 o                         
   3   3   1      11520.32      11731.34       168.14 o                         
   4   3   1      15807.72      17135.08       346.86 o                         
   5   3   1      10532.49      11733.25       114.64 o                         
   6   3   1      27192.47      27898.03       686.81 o                         
   7   3   1       5251.81       5316.64        54.47 o                         
   8   3   1        329.99        270.12         8.11 o                         
   9   3   1       5949.43       6281.79        64.62 o                         
  10   3   1        136.39        123.45        11.02 o                         
  11   3   1       2848.07       2807.76        33.28 o                         
  12   3   1       1293.39       1257.80        20.35 o                         
  13   3   1        374.44        349.97        12.37 o                         
  14   3   1        253.47        250.29        12.24 o                         
  15   3   1         74.86         73.47        11.43 o                         
  16   3   1          4.51         10.50        11.74 o                         
  17   3   1         22.07         21.11        11.83 o                         
  18   3   1         32.66         51.45        12.69 o                         
  19   3   1         16.87          4.47        16.71 o                         
  20   3   1         27.00         21.47        16.94 o                         
 -18   4   1         28.42          7.23        19.06 o                         
 -17   4   1        257.07        260.92        20.36 o                         
 -16   4   1         28.65          0.01        16.18 o                         
 -15   4   1       2796.13       2823.23        49.62 o                         
 -14   4   1        466.82        491.49        19.39 o                         
 -13   4   1       1293.04       1328.64        27.18 o                         
 -12   4   1        428.84        405.32        14.23 o                         
 -11   4   1         58.13         63.02        10.03 o                         
 -10   4   1        478.84        404.19        12.28 o                         
  -9   4   1       1088.24        965.51        16.69 o                         
  -8   4   1        357.64        339.16        11.50 o                         
  -7   4   1       3784.14       3700.68        38.10 o                         
  -6   4   1       5954.78       5720.77        58.20 o                         
  -5   4   1       1942.42       2182.28        24.44 o                         
  -4   4   1        105.33         82.28         6.90 o                         
  -3   4   1        423.95        458.80         8.36 o                         
  -2   4   1         83.34         73.67         4.41 o                         
  -1   4   1        615.87        575.20        10.04 o                         
   0   4   1         39.98         58.60         3.41 o                         
   1   4   1        625.37        569.74         8.91 o                         
   2   4   1         43.04         43.05         3.89 o                         
   3   4   1        415.13        442.83         7.39 o                         
   4   4   1        271.51        294.65         9.37 o                         
   5   4   1         46.84         25.79         5.54 o                         
   6   4   1        595.85        684.64        12.37 o                         
   7   4   1        130.01        118.19         6.30 o                         
   8   4   1        243.09        263.58         9.04 o                         
   9   4   1       1525.56       1535.05        20.16 o                         
  10   4   1         82.73        104.71         7.47 o                         
  11   4   1       1057.86       1062.18        22.02 o                         
  12   4   1          6.52         22.13         7.40 o                         
  13   4   1        310.02        343.03        11.81 o                         
  14   4   1        184.41        208.52        11.41 o                         
  15   4   1         48.36         30.00        11.27 o                         
  16   4   1       1080.85       1096.02        23.34 o                         
  17   4   1         80.09         79.91        14.72 o                         
  18   4   1        977.79        978.49        32.06 o                         
  19   4   1        131.20        136.26        18.83 o                         
  20   4   1        381.56        356.06        22.56 o                         
 -18   5   1         17.36         19.90        19.47 o                         
 -17   5   1        109.25         83.74        19.46 o                         
 -16   5   1         46.94         18.93        16.73 o                         
 -15   5   1         23.61         40.03        16.03 o                         
 -14   5   1          0.04         -1.74        13.93 o                         
 -13   5   1         17.53         40.56        13.27 o                         
 -12   5   1         18.02         24.77        11.65 o                         
 -11   5   1          7.97          6.07         9.65 o                         
 -10   5   1        103.05        107.98         9.91 o                         
  -9   5   1        227.08        260.43        10.80 o                         
  -8   5   1         16.87         14.41         4.41 o                         
  -7   5   1       3312.87       3203.80        35.03 o                         
  -6   5   1       5156.65       5077.21        54.28 o                         
  -5   5   1         75.95         55.91         6.00 o                         
  -4   5   1       2921.96       3705.33        38.64 o                         
  -3   5   1        458.43        426.56         8.94 o                         
  -2   5   1       4305.36       4020.19        44.20 o                         
  -1   5   1         85.45         68.18         4.28 o                         
   0   5   1       5164.61       5168.10        58.04 o                         
   1   5   1       8858.19       8548.37       106.08 o                         
   2   5   1        108.26         91.01         4.44 o                         
   3   5   1         65.73         59.47         4.36 o                         
   4   5   1         89.22        169.31         5.79 o                         
   5   5   1       2886.89       3056.12        35.31 o                         
   6   5   1      11667.62      13235.06       141.17 o                         
   7   5   1       9893.25       9782.89       101.25 o                         
   8   5   1       5413.30       5725.39        61.62 o                         
   9   5   1        442.28        457.97        11.58 o                         
  10   5   1        580.48        556.04        13.70 o                         
  11   5   1        125.85        155.06         9.47 o                         
  12   5   1        904.47        912.06        18.60 o                         
  13   5   1          0.14         -9.35         9.35 o                         
  14   5   1        414.71        461.97        16.81 o                         
  15   5   1        262.25        291.70        14.51 o                         
  16   5   1         20.75         40.52        12.46 o                         
  17   5   1         40.60         44.28        17.80 o                         
  18   5   1         65.30         68.68        14.88 o                         
  19   5   1         11.34         14.10        17.25 o                         
  20   5   1         36.63         45.11        18.41 o                         
 -18   6   1        105.00         96.29        22.32 o                         
 -17   6   1        312.91        316.75        29.35 o                         
 -16   6   1         80.39         75.94        17.48 o                         
 -15   6   1        526.25        546.11        22.77 o                         
 -14   6   1       1885.11       1950.26        36.91 o                         
 -13   6   1          1.95         -3.44        12.89 o                         
 -12   6   1       3051.40       3107.83        46.86 o                         
 -11   6   1          0.34         -2.90         9.68 o                         
 -10   6   1         20.24         20.00         9.34 o                         
  -9   6   1       2134.30       2034.23        29.28 o                         
  -8   6   1        756.22        867.14        15.66 o                         
  -7   6   1        679.08        644.54        13.93 o                         
  -6   6   1      10280.32      10208.13       101.47 o                         
  -5   6   1       3313.71       3552.10        43.46 o                         
  -4   6   1        782.96        627.15        11.31 o                         
  -3   6   1       2756.76       3225.56        36.77 o                         
  -2   6   1        751.91        796.08        12.13 o                         
  -1   6   1       3599.49       3371.58        37.48 o                         
   0   6   1        480.41        435.49         8.23 o                         
   1   6   1         86.14         95.01         4.89 o                         
   2   6   1        897.83        985.71        13.81 o                         
   3   6   1       1405.31       1440.92        19.96 o                         
   4   6   1          0.09          0.49         5.08 o                         
   5   6   1        195.94        224.09         7.39 o                         
   6   6   1        182.09        253.16         9.75 o                         
   7   6   1         11.00         -0.46         5.84 o                         
   8   6   1        195.68        183.52         8.04 o                         
   9   6   1         55.92         55.95        10.96 o                         
  10   6   1        459.71        510.27        13.11 o                         
  11   6   1         10.97         12.28         7.90 o                         
  12   6   1        442.08        413.29        13.01 o                         
  13   6   1        514.17        481.36        14.47 o                         
  14   6   1         66.39         87.75        11.47 o                         
  15   6   1       1078.09       1169.70        25.62 o                         
  16   6   1        901.35        892.06        25.06 o                         
  17   6   1        240.79        225.32        16.12 o                         
  18   6   1         23.64         -0.87        15.17 o                         
  19   6   1        410.86        409.36        23.16 o                         
  20   6   1          0.02         13.48        19.34 o                         
 -17   7   1         80.30         85.41        21.73 o                         
 -16   7   1        105.16        118.76        18.67 o                         
 -15   7   1         19.66         45.30        16.24 o                         
 -14   7   1         79.62         95.14        15.20 o                         
 -13   7   1         51.12         67.38        13.72 o                         
 -12   7   1         27.42         28.20        12.62 o                         
 -11   7   1          4.93          7.73        12.25 o                         
 -10   7   1        145.12        135.10        10.96 o                         
  -9   7   1        415.96        429.94        11.30 o                         
  -8   7   1        492.35        467.88        11.30 o                         
  -7   7   1        307.00        319.59         9.35 o                         
  -6   7   1        651.70        782.68        13.74 o                         
  -5   7   1       5487.67       5832.33        59.68 o                         
  -4   7   1        133.25        142.86         6.52 o                         
  -3   7   1       4734.75       4946.77        54.72 o                         
  -2   7   1          3.98          6.15         4.93 o                         
  -1   7   1       3257.14       2997.76        35.55 o                         
   0   7   1       7417.47       7603.58        81.40 o                         
   1   7   1      20925.45      21706.55       378.65 o                         
   2   7   1       8462.72       8365.07        98.63 o                         
   3   7   1        667.65        592.03        10.10 o                         
   4   7   1      21590.44      21951.74       271.44 o                         
   5   7   1        505.64        566.67        10.31 o                         
   6   7   1       4259.14       4264.62        46.38 o                         
   7   7   1       3386.13       3680.33        41.05 o                         
   8   7   1        161.54         88.15         7.06 o                         
   9   7   1        209.11        269.39         9.28 o                         
  10   7   1        181.05        207.38         9.34 o                         
  11   7   1       2527.12       2417.28        31.64 o                         
  12   7   1       3377.29       3236.87        40.29 o                         
  13   7   1         99.69         86.54         9.98 o                         
  14   7   1        310.78        277.28        14.67 o                         
  15   7   1        298.27        303.45        15.22 o                         
  16   7   1          2.70         11.24        12.53 o                         
  17   7   1        289.16        274.99        16.56 o                         
  18   7   1          0.46         -6.78        17.44 o                         
  19   7   1          7.93        -13.45        17.39 o                         
  20   7   1         26.53          3.41        17.94 o                         
 -17   8   1        115.49        123.20        22.37 o                         
 -16   8   1        958.09        987.43        39.81 o                         
 -15   8   1         12.48         12.11        14.24 o                         
 -14   8   1       1081.69       1128.84        31.44 o                         
 -13   8   1       1115.54       1215.00        30.54 o                         
 -12   8   1        422.26        402.79        18.14 o                         
 -11   8   1       2282.20       2354.22        38.36 o                         
 -10   8   1        131.57        139.67        11.21 o                         
  -9   8   1         21.91         14.84         6.46 o                         
  -8   8   1          5.76         23.14        10.09 o                         
  -7   8   1      12888.48      12305.23       122.59 o                         
  -6   8   1        730.94        778.57        14.72 o                         
  -5   8   1       8626.63       8877.79        96.64 o                         
  -4   8   1        503.55        501.49        12.68 o                         
  -3   8   1       5441.24       5443.45        63.11 o                         
  -2   8   1       8812.63       9159.47       103.06 o                         
  -1   8   1        539.85        575.21        10.73 o                         
   0   8   1       1704.65       1653.50        20.46 o                         
   1   8   1       1820.98       1983.18        26.37 o                         
   2   8   1       4925.05       5126.68        58.82 o                         
   3   8   1        365.10        364.67        11.02 o                         
   4   8   1        828.46        912.40        13.53 o                         
   5   8   1         55.02         48.21         5.18 o                         
   6   8   1         48.41         41.27         6.15 o                         
   7   8   1         22.22         37.33         6.74 o                         
   8   8   1        216.94        224.17        10.10 o                         
   9   8   1        338.68        354.24        11.46 o                         
  10   8   1        204.57        175.41         8.98 o                         
  11   8   1         59.34         58.42         8.57 o                         
  12   8   1        553.17        592.03        15.14 o                         
  13   8   1       1130.40       1080.52        22.79 o                         
  14   8   1        127.96        121.12        12.24 o                         
  15   8   1        385.76        441.44        22.45 o                         
  16   8   1        118.18        129.01        14.70 o                         
  17   8   1         33.62         23.16        13.59 o                         
  18   8   1       1067.34       1043.58        31.04 o                         
  19   8   1         29.23         49.88        20.53 o                         
  20   8   1         44.32         46.96        18.49 o                         
 -16   9   1         89.14         89.13        21.05 o                         
 -15   9   1         81.08         60.32        18.45 o                         
 -14   9   1          1.36          8.99        14.64 o                         
 -13   9   1         26.57         79.54        13.96 o                         
 -12   9   1         13.79         26.52        16.50 o                         
 -11   9   1         50.49         41.73        12.25 o                         
 -10   9   1         55.86         33.06        11.64 o                         
  -9   9   1         49.43         47.61         7.33 o                         
  -8   9   1         73.48         82.02         8.30 o                         
  -7   9   1        186.28        192.13         9.31 o                         
  -6   9   1       1772.59       1754.99        23.85 o                         
  -5   9   1       1790.46       1714.46        23.64 o                         
  -4   9   1        364.48        376.94        10.89 o                         
  -3   9   1        106.79        110.65         6.77 o                         
  -2   9   1       3493.09       3428.71        41.30 o                         
  -1   9   1       1315.77       1495.90        23.31 o                         
   0   9   1       1664.24       1781.46        21.16 o                         
   1   9   1        236.66        193.59         6.76 o                         
   2   9   1       5451.21       5318.47        61.24 o                         
   3   9   1         10.63         14.80         5.03 o                         
   4   9   1        366.77        398.30         9.96 o                         
   5   9   1      16846.84      17082.50       180.96 o                         
   6   9   1         10.17         18.00         4.80 o                         
   7   9   1       1751.18       1593.00        22.66 o                         
   8   9   1         89.06         87.05         9.82 o                         
   9   9   1       2276.00       2243.20        28.64 o                         
  10   9   1        159.71         97.80         8.32 o                         
  11   9   1       2151.56       2266.22        35.01 o                         
  12   9   1        265.38        290.93        11.42 o                         
  13   9   1        759.36        753.03        19.12 o                         
  14   9   1        256.59        201.09        13.04 o                         
  15   9   1        309.61        313.24        25.34 o                         
  16   9   1         21.54         10.20        11.97 o                         
  17   9   1         65.90         50.28        13.12 o                         
  18   9   1        344.07        355.79        25.14 o                         
  19   9   1         89.17         89.92        18.60 o                         
  20   9   1         77.04         52.82        25.14 o                         
 -16  10   1         22.59         24.25        19.80 o                         
 -15  10   1        185.50        151.30        19.20 o                         
 -14  10   1        229.04        235.24        16.85 o                         
 -13  10   1        278.01        291.20        16.61 o                         
 -12  10   1          9.29         10.98        12.23 o                         
 -11  10   1        694.45        672.96        25.28 o                         
 -10  10   1        218.05        231.00        15.32 o                         
  -9  10   1        472.17        515.54        16.98 o                         
  -8  10   1        631.63        686.45        15.41 o                         
  -7  10   1        187.10        152.04         8.86 o                         
  -6  10   1       8233.53       7949.98        84.39 o                         
  -5  10   1        194.85        190.37         9.23 o                         
  -4  10   1        984.05        976.19        17.76 o                         
  -3  10   1        879.43        908.31        15.81 o                         
  -2  10   1       1394.05       1293.78        19.98 o                         
  -1  10   1        958.25        882.81        14.38 o                         
   0  10   1        157.88        196.00         6.32 o                         
   1  10   1        846.30        762.99        13.80 o                         
   2  10   1        325.71        315.08         8.52 o                         
   3  10   1        506.74        467.78        10.43 o                         
   4  10   1        696.95        720.62        12.02 o                         
   5  10   1          6.70          7.51         4.86 o                         
   6  10   1        148.48        123.51         5.75 o                         
   7  10   1          0.55         -5.37         5.37 o                         
   8  10   1         88.93         85.70         8.38 o                         
   9  10   1        110.68        121.27         8.65 o                         
  10  10   1        344.48        336.05        12.08 o                         
  11  10   1         64.45         52.69         8.06 o                         
  12  10   1         43.38         34.71         8.83 o                         
  13  10   1        222.85        225.56        12.36 o                         
  14  10   1        604.76        629.12        20.90 o                         
  15  10   1        121.72        103.54        12.10 o                         
  16  10   1        232.13        238.32        17.66 o                         
  17  10   1         62.00         48.28        12.86 o                         
  18  10   1        670.67        755.51        25.99 o                         
  19  10   1        701.29        773.35        29.25 o                         
 -15  11   1          1.48         11.03        18.72 o                         
 -14  11   1        118.14        147.27        18.35 o                         
 -13  11   1         24.19         23.34        12.74 o                         
 -12  11   1         63.38         54.19        12.85 o                         
 -11  11   1          0.45          7.54        11.51 o                         
 -10  11   1          2.27          0.09        11.13 o                         
  -9  11   1         22.19         30.61         8.58 o                         
  -8  11   1         32.99         18.39         8.74 o                         
  -7  11   1        284.49        284.90        11.94 o                         
  -6  11   1          1.87         11.65         7.95 o                         
  -5  11   1        196.57        248.39         9.87 o                         
  -4  11   1         13.63         13.79         7.12 o                         
  -3  11   1        152.51        201.30         8.35 o                         
  -2  11   1         72.30        116.05         6.94 o                         
  -1  11   1        105.64         71.21         5.67 o                         
   0  11   1         41.84         67.17         5.23 o                         
   1  11   1       4680.26       4470.14        50.30 o                         
   2  11   1        396.33        399.46        10.14 o                         
   3  11   1       3181.24       3153.32        38.75 o                         
   4  11   1       2712.32       2485.06        31.36 o                         
   5  11   1       2420.72       2261.50        27.08 o                         
   6  11   1        119.87        104.30         7.21 o                         
   7  11   1       1146.58       1094.69        16.21 o                         
   8  11   1        183.81        185.86         7.50 o                         
   9  11   1       5559.63       5336.60        65.68 o                         
  10  11   1       8762.63       8446.48        99.81 o                         
  11  11   1          1.93          6.37         7.95 o                         
  12  11   1       2278.05       2374.11        43.22 o                         
  13  11   1        801.30        847.97        28.87 o                         
  14  11   1        907.92        914.34        22.08 o                         
  15  11   1        258.26        272.90        17.59 o                         
  16  11   1        731.17        652.61        20.16 o                         
  17  11   1        145.42        149.11        13.16 o                         
  18  11   1        318.91        289.88        19.67 o                         
  19  11   1        154.79        146.91        19.15 o                         
 -14  12   1         50.57         49.09        16.61 o                         
 -13  12   1         14.86         17.89        15.57 o                         
 -12  12   1        443.63        456.85        18.23 o                         
 -11  12   1        135.04        113.76        14.30 o                         
 -10  12   1       1702.04       1754.52        34.69 o                         
  -9  12   1        237.19        191.17         9.97 o                         
  -8  12   1       1280.70       1197.86        29.90 o                         
  -7  12   1        683.06        784.68        19.16 o                         
  -6  12   1         42.77         42.44         8.98 o                         
  -5  12   1       1086.96       1167.59        20.55 o                         
  -4  12   1       1143.87        941.59        17.69 o                         
  -3  12   1        516.19        536.01        14.81 o                         
  -2  12   1          8.09         -0.71         5.88 o                         
  -1  12   1         66.92         71.24         5.88 o                         
   0  12   1        763.77        672.60        13.27 o                         
   1  12   1        169.82        193.35         8.88 o                         
   2  12   1       2213.20       2172.00        28.48 o                         
   3  12   1       2471.53       2401.05        31.21 o                         
   4  12   1       1082.77       1061.73        16.54 o                         
   5  12   1        750.19        738.93        13.61 o                         
   6  12   1         14.48          1.41         5.74 o                         
   7  12   1        399.72        403.04        10.30 o                         
   8  12   1        322.33        318.09        12.76 o                         
   9  12   1         12.26          0.33         9.77 o                         
  10  12   1        144.89        124.80        11.44 o                         
  11  12   1         78.34         96.83        17.28 o                         
  12  12   1          0.35         -0.83         6.29 o                         
  13  12   1         92.96         84.95        10.32 o                         
  14  12   1        131.57        120.98        17.43 o                         
  15  12   1        284.95        299.83        17.54 o                         
  16  12   1         39.24         55.91        17.15 o                         
  17  12   1        326.00        318.91        19.14 o                         
  18  12   1         12.58         40.92        24.40 o                         
  19  12   1        252.10        287.83        29.26 o                         
 -14  13   1         58.66         84.04        24.29 o                         
 -13  13   1        121.75        164.93        22.56 o                         
 -12  13   1        138.87        140.62        16.46 o                         
 -11  13   1          1.40        -12.03        12.03 o                         
 -10  13   1          1.96          2.55        10.50 o                         
  -9  13   1        211.38        221.07        10.95 o                         
  -8  13   1         46.38         57.58        10.41 o                         
  -7  13   1         17.76         17.88        13.52 o                         
  -6  13   1         72.16         56.92         9.76 o                         
  -5  13   1         63.14         65.72        15.93 o                         
  -4  13   1          2.41         -1.70         6.77 o                         
  -3  13   1         12.77         14.66         7.75 o                         
  -2  13   1        288.51        260.61         8.52 o                         
  -1  13   1        556.47        497.54        10.98 o                         
   0  13   1        145.45        116.61         7.95 o                         
   1  13   1       1320.16       1284.26        18.50 o                         
   2  13   1        459.64        475.21        10.66 o                         
   3  13   1       1038.39        998.34        16.90 o                         
   4  13   1       2749.61       2696.85        33.10 o                         
   5  13   1          3.00          0.21         5.88 o                         
   6  13   1       1986.76       1877.58        25.85 o                         
   7  13   1         14.09         14.63         5.41 o                         
   8  13   1         60.15         32.27         9.72 o                         
   9  13   1        911.05        904.02        23.26 o                         
  10  13   1        725.23        762.34        25.22 o                         
  11  13   1       2228.53       2206.26        42.62 o                         
  12  13   1         62.91         55.21        16.16 o                         
  13  13   1        374.91        420.05        21.58 o                         
  14  13   1        188.38        168.59        23.17 o                         
  15  13   1        914.24        988.05        63.55 o                         
  16  13   1        274.88        272.58        27.75 o                         
  17  13   1         11.92         41.07        21.60 o                         
  18  13   1         67.89         96.51        25.93 o                         
 -13  14   1        472.61        504.34        27.92 o                         
 -12  14   1         54.85         59.79        20.43 o                         
 -11  14   1        169.55        172.77        21.22 o                         
 -10  14   1        102.99        104.65         9.80 o                         
  -9  14   1         53.25         53.07         8.42 o                         
  -8  14   1        282.19        304.60        11.95 o                         
  -7  14   1        145.90        105.25        10.57 o                         
  -6  14   1        180.56        201.54        10.01 o                         
  -5  14   1        455.96        510.48        14.23 o                         
  -4  14   1       1647.26       1567.50        24.46 o                         
  -3  14   1       1636.26       1531.92        22.23 o                         
  -2  14   1       2706.24       2674.27        32.08 o                         
  -1  14   1         13.79         27.85         6.30 o                         
   0  14   1        514.07        517.45        12.08 o                         
   1  14   1         61.98         45.41         5.56 o                         
   2  14   1        286.41        297.75         8.97 o                         
   3  14   1         83.19         87.13         6.88 o                         
   4  14   1        126.23        108.97         7.12 o                         
   5  14   1        216.59        212.85        10.01 o                         
   6  14   1        121.43        113.36         6.65 o                         
   7  14   1        209.63        188.83         9.58 o                         
   8  14   1        101.69         59.62        12.69 o                         
   9  14   1        465.69        431.96        21.80 o                         
  10  14   1        184.67        215.45        16.52 o                         
  11  14   1          8.81          1.32        14.90 o                         
  12  14   1          2.11         -2.22        15.71 o                         
  13  14   1          0.20         20.25        16.49 o                         
  14  14   1         94.09        117.64        21.94 o                         
  15  14   1         45.91         23.72        18.33 o                         
  16  14   1         40.40         18.39        20.32 o                         
  17  14   1          1.68         -3.46        23.75 o                         
  18  14   1          4.24         34.30        25.06 o                         
 -12  15   1        102.18        171.31        32.67 o                         
 -11  15   1        243.16        258.49        22.61 o                         
 -10  15   1         79.39         88.95        13.14 o                         
  -9  15   1         56.62         66.50        10.50 o                         
  -8  15   1        113.89         84.33        13.04 o                         
  -7  15   1        103.47         88.08        11.55 o                         
  -6  15   1         85.54         57.19         7.59 o                         
  -5  15   1          6.79          6.60         7.49 o                         
  -4  15   1          0.10          1.65         8.83 o                         
  -3  15   1         14.25         11.96         7.13 o                         
  -2  15   1        602.37        641.31        14.72 o                         
  -1  15   1        217.91        222.34         8.65 o                         
   0  15   1        207.16        212.09         7.05 o                         
   1  15   1        137.12        136.99         6.24 o                         
   2  15   1         49.77         62.53         5.42 o                         
   3  15   1       2108.07       2026.84        26.86 o                         
   4  15   1        115.82         98.49         8.56 o                         
   5  15   1         30.09         23.50         6.54 o                         
   6  15   1         28.76         20.81         6.42 o                         
   7  15   1       1542.47       1442.39        28.85 o                         
   8  15   1        370.02        379.74        14.11 o                         
   9  15   1         44.86         69.00        14.42 o                         
  10  15   1        433.82        403.42        19.29 o                         
  11  15   1        361.52        420.64        26.12 o                         
  12  15   1          5.22         -2.58        15.90 o                         
  13  15   1        360.08        290.54        20.81 o                         
  14  15   1       1051.58       1157.67        35.16 o                         
  15  15   1        210.00        199.13        20.77 o                         
  16  15   1        387.59        302.80        25.61 o                         
  17  15   1         30.38         18.49        24.07 o                         
 -11  16   1        539.58        524.94        28.41 o                         
 -10  16   1       1496.01       1681.13        50.18 o                         
  -9  16   1          5.21          9.42        13.51 o                         
  -8  16   1         27.67         23.61        10.93 o                         
  -7  16   1         26.21         28.38        10.85 o                         
  -6  16   1        979.40       1036.23        23.43 o                         
  -5  16   1          4.22         -4.28         5.95 o                         
  -4  16   1       1467.09       1526.97        34.38 o                         
  -3  16   1          6.37          6.35         6.74 o                         
  -2  16   1       1772.77       1783.20        29.25 o                         
  -1  16   1       3583.16       3564.18        62.64 o                         
   0  16   1         20.17         33.66        12.32 o                         
   1  16   1       1196.16       1224.27        32.52 o                         
   2  16   1          5.27         17.81         6.67 o                         
   3  16   1       2215.79       2177.39        29.46 o                         
   4  16   1        730.76        711.92        15.53 o                         
   5  16   1        223.15        228.73         9.29 o                         
   6  16   1        150.66        137.94         7.56 o                         
   7  16   1        521.00        529.30        18.12 o                         
   8  16   1         61.59         66.36        10.11 o                         
   9  16   1        102.66         81.40        14.32 o                         
  10  16   1          1.53         10.64        14.18 o                         
  11  16   1          0.45        -14.48        14.48 o                         
  12  16   1         28.62         42.39        16.39 o                         
  13  16   1          0.15         27.79        20.07 o                         
  14  16   1         41.01         21.06        18.01 o                         
  15  16   1          5.80          8.01        20.87 o                         
  16  16   1         52.26         30.70        21.86 o                         
  17  16   1          8.45        -21.98        24.59 o                         
 -10  17   1        841.15        958.72        34.24 o                         
  -9  17   1        160.13        143.94        17.14 o                         
  -8  17   1        131.59        128.80        15.27 o                         
  -7  17   1          3.56          3.78        11.89 o                         
  -6  17   1         43.45         60.09        12.34 o                         
  -5  17   1        132.98        144.11        19.16 o                         
  -4  17   1         32.52         30.95         7.00 o                         
  -3  17   1          9.69         17.52         9.41 o                         
  -2  17   1         43.69         33.07        11.98 o                         
  -1  17   1         35.45         56.99        12.78 o                         
   0  17   1        125.13         95.62        13.69 o                         
   1  17   1        112.83        140.43        14.54 o                         
   2  17   1          2.70          2.72        13.75 o                         
   3  17   1        656.57        688.60        24.11 o                         
   4  17   1        755.12        715.54        15.24 o                         
   5  17   1          7.98          7.43         6.80 o                         
   6  17   1        470.80        503.89        12.52 o                         
   7  17   1        577.48        574.01        18.94 o                         
   8  17   1        595.95        565.86        18.62 o                         
   9  17   1          2.52         -4.46        14.16 o                         
  10  17   1       1112.75       1176.34        31.36 o                         
  11  17   1         27.74         16.47        15.22 o                         
  12  17   1         28.97         41.60        16.37 o                         
  13  17   1        261.40        270.91        20.79 o                         
  14  17   1         35.10          2.67        19.99 o                         
  15  17   1        379.92        351.37        28.04 o                         
  16  17   1         34.63         23.16        25.44 o                         
  -9  18   1        513.56        461.72        23.12 o                         
  -8  18   1         17.65          6.90        16.75 o                         
  -7  18   1        276.65        256.79        16.03 o                         
  -6  18   1        958.09        957.77        26.80 o                         
  -5  18   1        847.30        861.05        41.54 o                         
  -4  18   1        741.28        906.88       100.61 o                         
  -3  18   1       2080.90       2058.20        50.05 o                         
  -2  18   1        798.35        853.93        27.09 o                         
  -1  18   1       1232.30       1275.57        31.94 o                         
   0  18   1        364.08        375.89        19.00 o                         
   1  18   1          8.40         13.42        13.01 o                         
   2  18   1        708.31        745.17        27.22 o                         
   3  18   1         47.11         45.60        13.28 o                         
   4  18   1       1154.66       1150.04        29.03 o                         
   5  18   1        463.12        511.08        13.46 o                         
   6  18   1        679.09        686.41        21.59 o                         
   7  18   1          6.74          6.29        10.27 o                         
   8  18   1        267.83        257.07        13.29 o                         
   9  18   1        101.84         94.38        15.04 o                         
  10  18   1        120.87        122.92        16.61 o                         
  11  18   1        135.93        130.25        17.74 o                         
  12  18   1         25.02         37.99        17.82 o                         
  13  18   1         97.76         55.78        23.43 o                         
  14  18   1          0.03          6.87        20.65 o                         
  15  18   1          8.80         18.34        21.28 o                         
  -7  19   1          6.27         31.17        13.11 o                         
  -6  19   1         44.39         32.47        24.55 o                         
  -5  19   1        112.34        127.72        29.59 o                         
  -4  19   1         74.76         80.80        29.12 o                         
  -3  19   1         88.81        123.82        30.05 o                         
  -2  19   1         48.89         32.89        14.19 o                         
  -1  19   1         38.52         39.77        13.30 o                         
   0  19   1         15.05          0.58        13.66 o                         
   1  19   1        157.31        169.15        23.71 o                         
   2  19   1         93.80         58.71        14.67 o                         
   3  19   1          1.67          5.24        11.39 o                         
   4  19   1        538.03        563.99        21.21 o                         
   5  19   1        392.25        406.82        15.96 o                         
   6  19   1         48.29         54.23         8.55 o                         
   7  19   1        274.09        280.96        20.28 o                         
   8  19   1        198.48        190.86        27.62 o                         
   9  19   1        285.51        275.03        20.03 o                         
  10  19   1        173.58        194.60        23.88 o                         
  11  19   1        497.15        467.14        26.07 o                         
  12  19   1         10.25         12.84        20.18 o                         
  13  19   1        644.81        657.82        40.65 o                         
  14  19   1        473.96        478.20        35.08 o                         
  -6  20   1         15.08        -14.54        27.84 o                         
  -5  20   1         82.98         75.92        30.15 o                         
  -4  20   1        623.21        583.43        40.59 o                         
  -3  20   1         31.63         50.14        29.33 o                         
  -2  20   1        174.70        108.78        37.35 o                         
  -1  20   1        648.18        669.64        39.30 o                         
   0  20   1        370.89        364.57        37.34 o                         
   1  20   1         30.91         10.63        17.17 o                         
   2  20   1        127.90         81.48        14.51 o                         
   3  20   1         10.23         17.59        12.22 o                         
   4  20   1        451.71        439.97        18.40 o                         
   5  20   1        305.80        262.09        13.68 o                         
   6  20   1        220.48        204.86        25.02 o                         
   7  20   1        498.20        598.78        68.59 o                         
   8  20   1         94.43         69.59        11.96 o                         
   9  20   1         13.00          9.71        18.13 o                         
  10  20   1          3.89        -14.08        16.57 o                         
  11  20   1         71.73         65.56        19.79 o                         
  12  20   1          1.41         -8.09        27.53 o                         
  -4  21   1          2.44        -42.86        42.86 o                         
  -3  21   1          1.74          6.96        35.26 o                         
  -2  21   1         37.97         58.00        30.08 o                         
  -1  21   1         44.22         75.53        31.12 o                         
   0  21   1         44.25         18.52        16.67 o                         
   1  21   1         59.95         58.99        30.85 o                         
   2  21   1         40.46         31.02        21.70 o                         
   3  21   1          7.51          2.47        22.44 o                         
   4  21   1          5.64         -4.01        15.41 o                         
   5  21   1         10.04        -14.56        23.53 o                         
   6  21   1          1.76         28.78        22.37 o                         
   7  21   1        212.30        207.77        26.69 o                         
   8  21   1         24.73         -3.67        32.86 o                         
   9  21   1         55.32         46.27        12.13 o                         
  10  21   1        583.63        690.78        27.88 o                         
  11  21   1         36.57         42.05        24.91 o                         
  -1  22   1        708.66        673.69        44.64 o                         
   0  22   1          9.34         -7.17        29.87 o                         
   1  22   1        213.66        242.04        34.47 o                         
   2  22   1        156.47        159.31        18.50 o                         
   3  22   1         23.31          7.87        15.42 o                         
   4  22   1        124.03         94.63        26.78 o                         
   5  22   1         88.09         77.92        26.73 o                         
   6  22   1         57.86         68.65        23.26 o                         
   7  22   1        154.93        117.44        23.49 o                         
   8  22   1        315.83        313.48        38.63 o                         
  -8 -21   2          4.57          8.22        19.94 o                         
  -7 -21   2        100.41         62.40        15.29 o                         
  -6 -21   2         55.21         42.61        12.47 o                         
  -5 -21   2        110.27         97.78        12.60 o                         
  -4 -21   2          3.09         28.15        28.90 o                         
  -3 -21   2         21.34         38.24        22.89 o                         
  -2 -21   2         30.71        -14.45        18.45 o                         
  -1 -21   2        203.15        215.77        28.56 o                         
   0 -21   2        516.13        548.94        43.11 o                         
   1 -21   2        392.51        411.21        39.67 o                         
   2 -21   2         44.56          9.66        31.79 o                         
 -10 -20   2         32.02         30.42        20.34 o                         
  -9 -20   2         56.48         47.10        20.49 o                         
  -8 -20   2          0.84        -13.02        17.68 o                         
  -7 -20   2        343.47        321.72        18.12 o                         
  -6 -20   2         82.18         73.19        14.47 o                         
  -5 -20   2         50.09         28.07        14.57 o                         
  -4 -20   2        180.85        143.35        13.72 o                         
  -3 -20   2          0.25          0.15        10.10 o                         
  -2 -20   2          6.82          2.84        20.28 o                         
  -1 -20   2         84.12         97.45        21.88 o                         
   0 -20   2          1.80         -5.66        30.19 o                         
   1 -20   2        128.92         51.20        31.60 o                         
   2 -20   2          4.17         12.32        33.73 o                         
   3 -20   2         52.10         29.03        41.96 o                         
   4 -20   2        115.08        139.06        34.00 o                         
   5 -20   2        147.70        138.63        33.97 o                         
 -12 -19   2          9.33         22.41        22.56 o                         
 -11 -19   2        213.30        162.93        23.44 o                         
 -10 -19   2         56.15         80.25        21.55 o                         
  -9 -19   2        130.05        119.70        20.94 o                         
  -8 -19   2         76.04         34.46        18.54 o                         
  -7 -19   2        130.20        160.58        17.29 o                         
  -6 -19   2        244.16        242.62        17.32 o                         
  -5 -19   2        487.64        533.91        31.07 o                         
  -4 -19   2        769.74        768.74        24.88 o                         
  -3 -19   2         55.31         46.64         7.15 o                         
  -2 -19   2        667.89        682.90        17.48 o                         
  -1 -19   2        646.91        665.21        17.88 o                         
   0 -19   2       2720.67       2769.23        41.59 o                         
   1 -19   2        179.80        159.82        12.75 o                         
   2 -19   2        985.46        997.10        28.57 o                         
   3 -19   2        185.28        193.17        25.17 o                         
   4 -19   2        139.69        110.03        18.92 o                         
   5 -19   2       1150.11       1158.55        67.92 o                         
   6 -19   2        115.66         99.05        17.10 o                         
   7 -19   2        201.84        184.86        16.83 o                         
 -13 -18   2       1012.77       1057.60        38.32 o                         
 -12 -18   2          7.51        -21.42        21.42 o                         
 -11 -18   2         52.65         12.66        27.27 o                         
 -10 -18   2        615.72        570.74        33.79 o                         
  -9 -18   2          7.85         27.56        16.92 o                         
  -8 -18   2        719.77        723.09        28.18 o                         
  -7 -18   2          0.36          0.53        18.62 o                         
  -6 -18   2        615.19        620.42        22.24 o                         
  -5 -18   2          2.49         -6.02        11.82 o                         
  -4 -18   2        426.64        428.67        16.25 o                         
  -3 -18   2        404.16        373.05        12.13 o                         
  -2 -18   2          0.93          0.99         9.53 o                         
  -1 -18   2         35.82         64.26        10.22 o                         
   0 -18   2          5.66         -0.03         8.66 o                         
   1 -18   2          0.12         -4.29        12.06 o                         
   2 -18   2         42.86         43.13        12.91 o                         
   3 -18   2         11.10         22.80        17.84 o                         
   4 -18   2          7.83          7.32        14.63 o                         
   5 -18   2         87.22         66.77        14.86 o                         
   6 -18   2        212.38        266.13        32.69 o                         
   7 -18   2        641.46        726.83        27.60 o                         
   8 -18   2        232.95        256.48        25.51 o                         
 -14 -17   2          7.28         15.81        24.82 o                         
 -13 -17   2         37.55         74.86        22.51 o                         
 -12 -17   2          0.18         -9.11        22.29 o                         
 -11 -17   2          4.99         24.36        20.21 o                         
 -10 -17   2          0.90          4.16        17.05 o                         
  -9 -17   2         23.22          2.68        16.04 o                         
  -8 -17   2         80.83         79.61        14.53 o                         
  -7 -17   2        474.51        512.81        19.47 o                         
  -6 -17   2        582.75        620.07        22.85 o                         
  -5 -17   2        559.83        550.32        20.74 o                         
  -4 -17   2        612.31        575.64        27.12 o                         
  -3 -17   2       1211.23       1267.10        21.76 o                         
  -2 -17   2         30.72         24.39         9.35 o                         
  -1 -17   2        357.16        327.15        14.59 o                         
   0 -17   2         36.76         46.47         8.56 o                         
   1 -17   2         63.32         66.29         7.60 o                         
   2 -17   2        129.37        126.91        20.16 o                         
   3 -17   2        877.32        869.66        22.73 o                         
   4 -17   2       1191.54       1274.78        29.35 o                         
   5 -17   2        225.31        226.00        15.42 o                         
   6 -17   2        140.89        126.97        16.26 o                         
   7 -17   2        107.84         76.63        16.22 o                         
   8 -17   2       1683.86       1802.36        44.79 o                         
   9 -17   2          0.51        -11.50        16.18 o                         
  10 -17   2       1303.50       1321.23        36.36 o                         
 -15 -16   2         86.65        100.84        25.62 o                         
 -14 -16   2        286.44        291.39        25.61 o                         
 -13 -16   2        207.46        236.89        26.01 o                         
 -12 -16   2        101.55         98.04        18.11 o                         
 -11 -16   2        397.66        423.50        22.41 o                         
 -10 -16   2        392.79        459.63        24.33 o                         
  -9 -16   2        181.05        154.40        18.00 o                         
  -8 -16   2        220.70        200.44        13.43 o                         
  -7 -16   2        364.96        360.44        16.96 o                         
  -6 -16   2        115.07        108.22        13.08 o                         
  -5 -16   2        594.31        607.94        20.69 o                         
  -4 -16   2        200.94        176.32        16.77 o                         
  -3 -16   2        412.76        432.28        13.05 o                         
  -2 -16   2         23.95         33.66         9.17 o                         
  -1 -16   2          1.74          3.10         8.71 o                         
   0 -16   2         37.89         28.17         8.65 o                         
   1 -16   2        180.59        180.17        10.23 o                         
   2 -16   2        174.42        164.51        11.95 o                         
   3 -16   2          5.86          7.36        10.75 o                         
   4 -16   2         24.80         22.37        12.14 o                         
   5 -16   2         38.83         18.58        12.59 o                         
   6 -16   2         21.20         30.61        14.58 o                         
   7 -16   2          1.21         18.56        13.40 o                         
   8 -16   2          1.42         -5.07        13.46 o                         
   9 -16   2         34.47         33.29        20.08 o                         
  10 -16   2        468.66        460.53        22.14 o                         
  11 -16   2        216.81        229.53        21.03 o                         
 -16 -15   2         51.92         41.04        25.20 o                         
 -15 -15   2         28.46         28.54        22.72 o                         
 -14 -15   2          4.18        -18.54        18.54 o                         
 -13 -15   2         22.63         -8.17        17.54 o                         
 -12 -15   2        112.33        129.56        18.90 o                         
 -11 -15   2          3.96        -11.99        16.18 o                         
 -10 -15   2         37.39         22.77        15.41 o                         
  -9 -15   2          3.27        -14.53        14.53 o                         
  -8 -15   2        249.65        226.30        14.16 o                         
  -7 -15   2        429.73        392.09        16.90 o                         
  -6 -15   2         32.22         43.10        13.25 o                         
  -5 -15   2        434.99        422.70        16.59 o                         
  -4 -15   2        167.77        162.69        12.98 o                         
  -3 -15   2         46.64         58.66        10.10 o                         
  -2 -15   2        685.73        702.91        18.61 o                         
  -1 -15   2        134.69         96.62         9.64 o                         
   0 -15   2         25.57         23.65        13.50 o                         
   1 -15   2       1772.74       1804.92        28.20 o                         
   2 -15   2       3105.37       3004.57        39.12 o                         
   3 -15   2          3.68        -10.43        10.43 o                         
   4 -15   2       3238.39       3391.79        51.15 o                         
   5 -15   2        268.13        231.72        16.51 o                         
   6 -15   2         32.91         30.49        13.21 o                         
   7 -15   2         68.53         52.50        15.60 o                         
   8 -15   2        436.16        432.92        18.90 o                         
   9 -15   2        142.11        150.35        15.85 o                         
  10 -15   2         36.11         53.52        21.95 o                         
  11 -15   2        336.87        332.83        19.26 o                         
  12 -15   2        117.38        113.53        37.61 o                         
 -17 -14   2        264.97        276.00        30.09 o                         
 -16 -14   2        162.82        208.94        27.74 o                         
 -15 -14   2        548.10        595.40        38.71 o                         
 -14 -14   2         92.52        106.91        20.18 o                         
 -13 -14   2        148.65        165.63        19.92 o                         
 -12 -14   2          7.15          0.21        16.76 o                         
 -11 -14   2       2644.51       2770.52        60.74 o                         
 -10 -14   2         12.60         10.09        14.90 o                         
  -9 -14   2         43.30         14.93        14.95 o                         
  -8 -14   2        182.35        165.69        10.83 o                         
  -7 -14   2       1356.96       1270.52        28.26 o                         
  -6 -14   2        143.07        117.78        12.53 o                         
  -5 -14   2         72.46         76.39        11.93 o                         
  -4 -14   2        384.31        400.32        15.72 o                         
  -3 -14   2        143.07        174.66         9.32 o                         
  -2 -14   2         13.89         12.30         7.92 o                         
  -1 -14   2         23.77         28.92         7.65 o                         
   0 -14   2        424.65        424.32        13.29 o                         
   1 -14   2         17.16         15.12         7.10 o                         
   2 -14   2        315.17        328.74        10.57 o                         
   3 -14   2        277.29        308.10        13.72 o                         
   4 -14   2         43.06         44.04        11.39 o                         
   5 -14   2         19.06         20.19        11.50 o                         
   6 -14   2         15.73         19.26        12.84 o                         
   7 -14   2         19.62         -7.54        12.57 o                         
   8 -14   2         47.63         27.84        13.52 o                         
   9 -14   2         28.05         37.19        13.77 o                         
  10 -14   2         17.18          3.77        13.63 o                         
  11 -14   2        188.74        185.31        23.14 o                         
  12 -14   2          7.59         -8.94        16.54 o                         
  13 -14   2        152.37        168.44        23.65 o                         
 -17 -13   2        221.40        279.35        28.73 o                         
 -16 -13   2          8.61        -11.08        20.38 o                         
 -15 -13   2        178.14        206.00        21.69 o                         
 -14 -13   2         10.60          0.91        19.24 o                         
 -13 -13   2         63.90         77.19        17.13 o                         
 -12 -13   2          9.13         -2.80        15.56 o                         
 -11 -13   2          3.20         -6.34        15.70 o                         
 -10 -13   2         23.24          9.53        15.02 o                         
  -9 -13   2        112.87         86.60        13.99 o                         
  -8 -13   2          2.10          3.88         6.86 o                         
  -7 -13   2         96.53         85.52        10.54 o                         
  -6 -13   2        911.23        912.52        20.62 o                         
  -5 -13   2        122.91         92.82        10.35 o                         
  -4 -13   2       2407.68       2357.54        35.00 o                         
  -3 -13   2        164.67        178.96         9.00 o                         
  -2 -13   2        263.20        250.14         9.95 o                         
  -1 -13   2        247.89        237.27        10.58 o                         
   0 -13   2         51.13         56.61         7.18 o                         
   1 -13   2        470.81        462.03        11.64 o                         
   2 -13   2       1204.11       1092.40        17.35 o                         
   3 -13   2       1335.82       1474.13        24.51 o                         
   4 -13   2        273.65        253.38        13.22 o                         
   5 -13   2       1115.73       1080.95        24.81 o                         
   6 -13   2        151.28        165.74        14.30 o                         
   7 -13   2        204.46        246.24        18.25 o                         
   8 -13   2        732.13        686.22        21.96 o                         
   9 -13   2       1055.73       1039.11        27.43 o                         
  10 -13   2        224.21        243.12        18.16 o                         
  11 -13   2        267.43        260.46        18.13 o                         
  12 -13   2        179.12        156.34        15.25 o                         
  13 -13   2        329.80        336.57        27.72 o                         
  14 -13   2        162.98        165.00        27.64 o                         
 -18 -12   2        123.28        142.93        26.79 o                         
 -17 -12   2        483.69        443.27        29.00 o                         
 -16 -12   2         32.66          5.96        18.73 o                         
 -15 -12   2        396.85        433.71        24.03 o                         
 -14 -12   2        493.08        548.72        31.87 o                         
 -13 -12   2        353.21        383.53        21.59 o                         
 -12 -12   2        890.02        880.69        32.63 o                         
 -11 -12   2         23.65         28.29        16.69 o                         
 -10 -12   2       3328.27       3266.34        55.68 o                         
  -9 -12   2        403.83        398.48        17.60 o                         
  -8 -12   2        191.08        163.82        10.94 o                         
  -7 -12   2        744.40        644.55        15.66 o                         
  -6 -12   2       1041.32        990.78        19.11 o                         
  -5 -12   2       2660.75       2689.66        38.57 o                         
  -4 -12   2       2632.06       2574.87        36.93 o                         
  -3 -12   2        865.53        893.67        18.86 o                         
  -2 -12   2       1639.75       1522.85        23.18 o                         
  -1 -12   2        825.02        799.54        17.14 o                         
   0 -12   2         34.22         10.51         6.45 o                         
   1 -12   2       2517.64       2503.05        31.33 o                         
   2 -12   2        389.38        418.63        10.42 o                         
   3 -12   2          2.74          3.58         4.63 o                         
   4 -12   2         46.16         42.96         9.52 o                         
   5 -12   2         11.01         24.12         9.93 o                         
   6 -12   2          6.30          9.62        10.86 o                         
   7 -12   2          1.10         -9.09        11.06 o                         
   8 -12   2         70.54         60.50        13.16 o                         
   9 -12   2         34.25         25.80        14.22 o                         
  10 -12   2         32.54         22.51        14.71 o                         
  11 -12   2          0.96         -7.46        12.87 o                         
  12 -12   2        173.40        189.48        17.39 o                         
  13 -12   2         25.31         27.44        18.08 o                         
  14 -12   2          9.68         10.71        21.66 o                         
  15 -12   2        145.70        158.29        27.45 o                         
 -18 -11   2        696.40        709.91        42.86 o                         
 -17 -11   2         14.17          2.87        21.29 o                         
 -16 -11   2         30.51         40.97        25.13 o                         
 -15 -11   2         14.43         13.49        17.96 o                         
 -14 -11   2        148.38        119.30        18.58 o                         
 -13 -11   2        132.13        130.88        18.09 o                         
 -12 -11   2        217.43        202.26        17.94 o                         
 -11 -11   2        250.05        277.98        20.08 o                         
 -10 -11   2          3.23          8.32        11.69 o                         
  -9 -11   2          9.66          1.65        11.80 o                         
  -8 -11   2         87.14        106.37        11.29 o                         
  -7 -11   2         54.67         43.51         8.69 o                         
  -6 -11   2         23.04          7.39         7.73 o                         
  -5 -11   2       1865.98       1890.95        31.10 o                         
  -4 -11   2        269.50        301.55        11.35 o                         
  -3 -11   2        194.69        175.60         8.13 o                         
  -2 -11   2        905.66        889.76        16.39 o                         
  -1 -11   2       1125.95       1037.45        19.52 o                         
   0 -11   2        171.58        225.62         7.83 o                         
   1 -11   2       3254.12       3120.36        37.11 o                         
   2 -11   2       1168.81       1154.53        17.20 o                         
   3 -11   2        585.63        553.08        12.96 o                         
   4 -11   2       2455.31       2299.43        33.88 o                         
   5 -11   2        539.66        465.90        17.35 o                         
   6 -11   2         16.79         51.39        10.21 o                         
   7 -11   2         17.35         10.44        10.68 o                         
   8 -11   2        793.93        895.85        24.11 o                         
   9 -11   2         27.66         20.26        12.35 o                         
  10 -11   2         86.18         71.74        13.21 o                         
  11 -11   2        619.59        634.16        21.27 o                         
  12 -11   2       1369.48       1464.86        39.43 o                         
  13 -11   2         50.29         83.03        10.38 o                         
  14 -11   2        129.35        129.35        23.66 o                         
  15 -11   2          3.46          1.88        24.10 o                         
 -18 -10   2         88.53         77.25        28.14 o                         
 -17 -10   2        162.53         98.29        19.29 o                         
 -16 -10   2         16.62         -9.93        10.92 o                         
 -15 -10   2        340.40        323.20        17.19 o                         
 -14 -10   2       1293.92       1342.45        47.27 o                         
 -13 -10   2         79.28         50.20        18.73 o                         
 -12 -10   2        522.53        512.31        23.81 o                         
 -11 -10   2       1028.56       1052.97        25.59 o                         
 -10 -10   2       2329.69       2114.63        33.96 o                         
  -9 -10   2       2010.35       2056.88        37.73 o                         
  -8 -10   2          0.60          7.69         9.84 o                         
  -7 -10   2       8003.30       7720.82        86.55 o                         
  -6 -10   2         41.73         45.98         7.70 o                         
  -5 -10   2       3188.65       3318.58        40.52 o                         
  -4 -10   2        792.36        824.11        15.84 o                         
  -3 -10   2         70.59         43.74         6.14 o                         
  -2 -10   2       2727.06       2677.74        34.15 o                         
  -1 -10   2        773.19        714.12        13.55 o                         
   0 -10   2          5.66         13.04         5.77 o                         
   1 -10   2        836.10        825.74        14.03 o                         
   2 -10   2       1173.65       1242.42        18.10 o                         
   3 -10   2          0.01         -0.59         4.70 o                         
   4 -10   2        459.13        467.42        14.07 o                         
   5 -10   2        606.30        564.77        16.48 o                         
   6 -10   2        505.43        520.13        20.86 o                         
   7 -10   2          4.39         -7.00         9.11 o                         
   8 -10   2         73.64         53.95        10.61 o                         
   9 -10   2         13.67         22.77         8.12 o                         
  10 -10   2         28.25         24.78        11.60 o                         
  11 -10   2         89.35         90.04        11.82 o                         
  12 -10   2          1.20          9.54         9.71 o                         
  13 -10   2        463.13        504.82        16.46 o                         
  14 -10   2          7.92         31.67        18.94 o                         
  15 -10   2         20.12         30.83        19.79 o                         
  16 -10   2         21.18         28.06        24.89 o                         
 -19  -9   2        161.93        153.53        32.83 o                         
 -18  -9   2        332.03        369.19        28.84 o                         
 -17  -9   2         42.36         39.85        17.91 o                         
 -16  -9   2         21.77          2.42        11.17 o                         
 -15  -9   2          2.60        -12.04        12.04 o                         
 -14  -9   2         99.79         96.44        11.11 o                         
 -13  -9   2        520.77        518.91        26.66 o                         
 -12  -9   2        476.44        443.78        16.17 o                         
 -11  -9   2        763.73        765.88        17.98 o                         
 -10  -9   2        225.46        232.68        13.40 o                         
  -9  -9   2        135.36        162.72        14.31 o                         
  -8  -9   2         29.55          9.86        10.28 o                         
  -7  -9   2         12.24          6.35         6.11 o                         
  -6  -9   2        610.03        582.71        15.27 o                         
  -5  -9   2        157.78        171.41         9.47 o                         
  -4  -9   2       1103.00       1100.41        17.68 o                         
  -3  -9   2        549.22        596.46        14.34 o                         
  -2  -9   2          9.92         10.74         7.17 o                         
  -1  -9   2        754.49        749.17        13.51 o                         
   0  -9   2       3156.16       3162.48        52.49 o                         
   1  -9   2        496.18        468.57        11.58 o                         
   2  -9   2       3297.88       3457.10        41.67 o                         
   3  -9   2        378.10        338.39         8.04 o                         
   4  -9   2       7153.22       7054.30        81.99 o                         
   5  -9   2      15030.15      14523.92       163.60 o                         
   6  -9   2       2799.90       2553.37        31.31 o                         
   7  -9   2       1536.54       1546.09        22.22 o                         
   8  -9   2         13.58         22.51         7.33 o                         
   9  -9   2       4291.70       4212.36        46.60 o                         
  10  -9   2         46.94         63.29         8.81 o                         
  11  -9   2       3442.46       3617.36        48.10 o                         
  12  -9   2        370.34        395.80        14.27 o                         
  13  -9   2       1002.50       1125.98        28.61 o                         
  14  -9   2       1530.33       1450.94        41.13 o                         
  15  -9   2          3.46         12.88        16.84 o                         
  16  -9   2         75.57         97.00        19.14 o                         
  17  -9   2        113.91        130.45        21.39 o                         
 -19  -8   2          3.34         -0.53        17.23 o                         
 -18  -8   2         42.15         39.38        16.66 o                         
 -17  -8   2          5.82        -12.03        12.39 o                         
 -16  -8   2          0.45         -2.97        12.74 o                         
 -15  -8   2         11.32          2.26        11.09 o                         
 -14  -8   2         58.81         67.75        10.90 o                         
 -13  -8   2       1676.65       1577.13        26.69 o                         
 -12  -8   2         90.69         99.20         9.61 o                         
 -11  -8   2       1972.93       2021.48        27.26 o                         
 -10  -8   2        147.99        168.32         8.10 o                         
  -9  -8   2        249.10        272.03         8.95 o                         
  -8  -8   2       3986.71       3732.04        51.04 o                         
  -7  -8   2       2374.45       2144.82        30.04 o                         
  -6  -8   2       3494.95       3645.50        43.32 o                         
  -5  -8   2        527.76        541.69        12.51 o                         
  -4  -8   2      10479.63      10606.10       114.55 o                         
  -3  -8   2       5276.95       5484.58        67.85 o                         
  -2  -8   2       3181.94       3007.33        38.95 o                         
  -1  -8   2       2601.56       2817.06        37.78 o                         
   0  -8   2       1547.24       1587.23        20.56 o                         
   1  -8   2        598.26        596.05        11.39 o                         
   2  -8   2       1866.20       1869.05        22.40 o                         
   3  -8   2        700.88        742.00        11.89 o                         
   4  -8   2        356.17        368.49         8.60 o                         
   5  -8   2       7452.57       7346.15        80.84 o                         
   6  -8   2          4.74          9.89         6.19 o                         
   7  -8   2        586.60        575.59        12.03 o                         
   8  -8   2          3.02          4.49         6.40 o                         
   9  -8   2         34.15         33.79         6.87 o                         
  10  -8   2        120.15        141.77         8.68 o                         
  11  -8   2        204.50        190.51        10.32 o                         
  12  -8   2        236.86        244.26        12.56 o                         
  13  -8   2          3.25         -1.06         9.02 o                         
  14  -8   2         71.39         45.52        13.20 o                         
  15  -8   2        146.42        159.12        15.13 o                         
  16  -8   2         48.63         49.75        17.31 o                         
  17  -8   2         61.38         57.36        20.32 o                         
 -19  -7   2        105.13        102.13        18.21 o                         
 -18  -7   2         46.30         56.33        17.01 o                         
 -17  -7   2        618.33        630.42        22.13 o                         
 -16  -7   2          2.68         16.48        12.53 o                         
 -15  -7   2          4.89         17.45        10.81 o                         
 -14  -7   2         41.09         19.49        10.26 o                         
 -13  -7   2        545.75        495.06        16.67 o                         
 -12  -7   2       1250.96       1224.09        22.02 o                         
 -11  -7   2        964.13        909.53        17.60 o                         
 -10  -7   2        172.32        187.94         8.88 o                         
  -9  -7   2        663.29        599.03        13.00 o                         
  -8  -7   2         23.39         12.69         7.27 o                         
  -7  -7   2          0.55          1.73         4.77 o                         
  -6  -7   2          9.31          7.25         6.62 o                         
  -5  -7   2        310.44        257.30         9.73 o                         
  -4  -7   2         39.97         42.39         6.11 o                         
  -3  -7   2         94.20        102.38         6.54 o                         
  -2  -7   2       1270.15       1364.50        18.43 o                         
  -1  -7   2       3582.07       3497.16        37.87 o                         
   0  -7   2          3.30         12.51         5.03 o                         
   1  -7   2         75.17         37.49         5.40 o                         
   2  -7   2        102.53         51.24         4.59 o                         
   3  -7   2       2004.80       1873.29        22.26 o                         
   4  -7   2        450.10        463.53        10.01 o                         
   5  -7   2      14255.25      14254.91       152.18 o                         
   6  -7   2       2769.88       2780.71        31.19 o                         
   7  -7   2        556.57        491.24        10.68 o                         
   8  -7   2       1108.84       1113.54        16.67 o                         
   9  -7   2        484.28        496.12        16.46 o                         
  10  -7   2         74.43         69.59         7.79 o                         
  11  -7   2         59.99         63.20         8.30 o                         
  12  -7   2       2079.44       2098.12        30.48 o                         
  13  -7   2         73.67         72.26         8.46 o                         
  14  -7   2        411.41        374.52        18.34 o                         
  15  -7   2        297.13        318.49        21.94 o                         
  16  -7   2         46.53         56.22        14.72 o                         
  17  -7   2        203.26        194.95        20.94 o                         
  18  -7   2        419.59        448.12        27.69 o                         
 -19  -6   2        112.28        101.77        18.42 o                         
 -18  -6   2        111.59        109.76        18.12 o                         
 -17  -6   2          7.92         -9.35        11.86 o                         
 -16  -6   2        398.45        390.09        17.71 o                         
 -15  -6   2        269.17        274.86        13.75 o                         
 -14  -6   2          6.80         -7.34        10.07 o                         
 -13  -6   2        173.86        154.51        15.15 o                         
 -12  -6   2        764.60        757.06        14.88 o                         
 -11  -6   2          9.52         13.61         8.97 o                         
 -10  -6   2       6051.00       6175.71        62.46 o                         
  -9  -6   2        711.71        663.84        12.34 o                         
  -8  -6   2        188.82        123.51         6.68 o                         
  -7  -6   2       1193.58       1170.27        15.98 o                         
  -6  -6   2       2929.93       3621.91        39.89 o                         
  -5  -6   2       1856.48       1872.02        25.58 o                         
  -4  -6   2       1753.48       1642.00        22.97 o                         
  -3  -6   2         79.30         39.16         5.93 o                         
  -2  -6   2        640.77        649.95        11.40 o                         
  -1  -6   2      16915.86      17445.58       203.66 o                         
   0  -6   2        292.97        255.74        11.06 o                         
   1  -6   2        984.89        915.26        16.92 o                         
   2  -6   2       1057.01       1205.56        15.46 o                         
   3  -6   2       1090.26       1564.43        18.98 o                         
   4  -6   2       1260.01       1174.33        16.71 o                         
   5  -6   2        723.04        800.59        12.39 o                         
   6  -6   2       3666.02       3469.30        36.02 o                         
   7  -6   2         81.21         66.63         6.36 o                         
   8  -6   2         54.16         35.51         6.56 o                         
   9  -6   2        599.96        554.34        12.35 o                         
  10  -6   2          1.79         16.22         6.98 o                         
  11  -6   2         64.62         75.95         8.10 o                         
  12  -6   2          7.78         25.60         8.27 o                         
  13  -6   2          7.51         -2.97         9.45 o                         
  14  -6   2          0.61          3.41         8.62 o                         
  15  -6   2        231.36        280.27        20.96 o                         
  16  -6   2         20.16         22.48        18.31 o                         
  17  -6   2         23.81         13.61        17.37 o                         
  18  -6   2         93.45         82.60        20.76 o                         
 -19  -5   2        232.92        239.08        20.30 o                         
 -18  -5   2        840.46        838.14        29.10 o                         
 -17  -5   2         57.46         35.37        14.08 o                         
 -16  -5   2       1207.43       1349.07        27.80 o                         
 -15  -5   2        164.01        166.81        12.67 o                         
 -14  -5   2        156.41        165.67        12.11 o                         
 -13  -5   2        220.57        230.88        12.28 o                         
 -12  -5   2        172.78        177.77        10.30 o                         
 -11  -5   2         32.80         24.11         8.23 o                         
 -10  -5   2         85.33         94.73         8.59 o                         
  -9  -5   2        538.64        541.65        12.74 o                         
  -8  -5   2         63.06         56.75         5.41 o                         
  -7  -5   2        235.66        231.66         7.11 o                         
  -6  -5   2        267.51        302.96         8.42 o                         
  -5  -5   2        530.60        592.23         9.84 o                         
  -4  -5   2        550.74        606.03        14.86 o                         
  -3  -5   2        404.97        458.37        10.79 o                         
  -2  -5   2        531.43        531.06         9.75 o                         
  -1  -5   2       1629.96       1682.08        18.84 o                         
   0  -5   2       2911.78       2957.14        30.60 o                         
   1  -5   2       1340.44       1398.35        18.53 o                         
   2  -5   2          4.69          5.98         4.40 o                         
   3  -5   2         66.62         77.80         8.83 o                         
   4  -5   2        696.15        999.17        13.88 o                         
   5  -5   2         18.42          0.64         4.72 o                         
   6  -5   2       2224.47       2209.01        26.07 o                         
   7  -5   2        679.84        593.22        11.48 o                         
   8  -5   2       4244.47       4244.11        43.85 o                         
   9  -5   2        670.97        627.26        13.01 o                         
  10  -5   2         12.35         14.22         6.96 o                         
  11  -5   2       3814.80       3630.57        40.11 o                         
  12  -5   2       1662.17       1502.85        23.75 o                         
  13  -5   2       5329.66       5435.75        62.03 o                         
  14  -5   2        474.03        510.63        21.56 o                         
  15  -5   2        752.67        628.28        17.53 o                         
  16  -5   2         72.66         66.75        15.35 o                         
  17  -5   2        952.43       1011.77        31.44 o                         
  18  -5   2          2.26         15.31        19.10 o                         
  19  -5   2         38.96         13.44        21.08 o                         
 -19  -4   2         14.01         -8.05        15.90 o                         
 -18  -4   2          7.05          8.30        15.38 o                         
 -17  -4   2        196.17        185.52        15.35 o                         
 -16  -4   2         26.74         38.23        11.77 o                         
 -15  -4   2         28.44         13.87        10.56 o                         
 -14  -4   2         90.25         88.46        11.36 o                         
 -13  -4   2        283.69        298.97        12.37 o                         
 -12  -4   2        397.70        390.63        13.06 o                         
 -11  -4   2       2924.48       2929.60        35.34 o                         
 -10  -4   2       2230.23       2207.60        28.10 o                         
  -9  -4   2        234.59        260.89         9.73 o                         
  -8  -4   2       3269.09       3086.55        36.00 o                         
  -7  -4   2        513.54        340.26         9.69 o                         
  -6  -4   2        990.69       1096.26        15.05 o                         
  -5  -4   2         98.32         74.27         5.24 o                         
  -4  -4   2       9826.06      11130.59       108.91 o                         
  -3  -4   2       8774.11       9283.49       104.15 o                         
  -2  -4   2       4392.23       4568.73        52.61 o                         
  -1  -4   2      13754.64      14114.91       174.76 o                         
   0  -4   2      35691.98      33968.08      1377.15 o                         
   1  -4   2       6633.10       7328.15        81.95 o                         
   2  -4   2       7194.58       7509.53        84.32 o                         
   3  -4   2       1521.28       1706.63        22.01 o                         
   4  -4   2         23.25         22.38         5.01 o                         
   5  -4   2       4212.42       4203.95        43.49 o                         
   6  -4   2        162.74        132.94         6.11 o                         
   7  -4   2         60.40         50.89         5.76 o                         
   8  -4   2        117.08        143.76         7.08 o                         
   9  -4   2        185.20        152.67         7.66 o                         
  10  -4   2        482.29        436.18        11.11 o                         
  11  -4   2        103.93        106.92         8.22 o                         
  12  -4   2          0.80         -6.66         7.42 o                         
  13  -4   2        146.93        165.69        10.56 o                         
  14  -4   2         16.82         11.43        10.12 o                         
  15  -4   2         86.78         77.21        10.48 o                         
  16  -4   2         52.52         63.09        10.70 o                         
  17  -4   2          1.42          9.59        16.56 o                         
  18  -4   2          1.06          9.34        19.11 o                         
  19  -4   2         34.43         66.11        20.14 o                         
 -19  -3   2        359.87        304.21        19.43 o                         
 -18  -3   2        231.60        218.16        16.35 o                         
 -17  -3   2        396.64        370.05        16.17 o                         
 -16  -3   2        383.64        373.96        16.01 o                         
 -15  -3   2       1053.77       1094.82        23.15 o                         
 -14  -3   2          1.11          9.65        10.12 o                         
 -13  -3   2        859.65        842.43        18.25 o                         
 -12  -3   2       1370.83       1352.86        23.22 o                         
 -11  -3   2       1027.31       1016.13        18.34 o                         
 -10  -3   2        156.89        191.47        10.41 o                         
  -9  -3   2       2564.61       2680.22        32.86 o                         
  -8  -3   2        801.05        783.76        14.42 o                         
  -7  -3   2         80.02         43.58         6.19 o                         
  -6  -3   2        696.65        716.97        13.39 o                         
  -5  -3   2         20.64         16.78         5.25 o                         
  -4  -3   2         12.95          2.49         3.94 o                         
  -3  -3   2        165.44        176.78         5.22 o                         
  -2  -3   2        107.63        123.74         5.97 o                         
  -1  -3   2        433.41        482.70        10.61 o                         
   0  -3   2       4535.37       4462.92        46.06 o                         
   1  -3   2        423.54        415.00        11.45 o                         
   2  -3   2       3926.57       3717.41        48.06 o                         
   3  -3   2        202.98        220.22         6.22 o                         
   4  -3   2        194.78        180.25         5.97 o                         
   5  -3   2       1972.97       1891.11        21.02 o                         
   6  -3   2       2196.69       2235.06        24.51 o                         
   7  -3   2       7093.19       7136.74        74.88 o                         
   8  -3   2         75.70         50.10         7.19 o                         
   9  -3   2       2731.90       2699.31        30.23 o                         
  10  -3   2        418.11        451.77        13.66 o                         
  11  -3   2        356.82        426.53        11.60 o                         
  12  -3   2         44.02         43.36         8.54 o                         
  13  -3   2        235.17        168.02         9.71 o                         
  14  -3   2       1025.48        989.01        22.12 o                         
  15  -3   2          1.43         -5.45        13.83 o                         
  16  -3   2        394.11        462.22        20.78 o                         
  17  -3   2          2.27         -8.59         8.59 o                         
  18  -3   2        616.83        567.62        25.33 o                         
  19  -3   2        904.35       1026.11        37.61 o                         
 -19  -2   2         20.41         32.00        14.90 o                         
 -18  -2   2         13.43         25.24        13.29 o                         
 -17  -2   2          2.70          0.89        11.22 o                         
 -16  -2   2        225.27        217.45        17.05 o                         
 -15  -2   2         83.39         98.00        10.32 o                         
 -14  -2   2         32.22         26.39         9.44 o                         
 -13  -2   2         25.40         25.49         8.37 o                         
 -12  -2   2        253.30        243.73        10.68 o                         
 -11  -2   2       4861.45       4861.37        50.98 o                         
 -10  -2   2       2167.27       2170.08        27.17 o                         
  -9  -2   2         14.47         14.63         6.30 o                         
  -8  -2   2       8763.78       8350.34        84.14 o                         
  -7  -2   2        935.74        853.59        13.63 o                         
  -6  -2   2      13243.74      13424.37       131.64 o                         
  -5  -2   2        174.03        226.85        10.29 o                         
  -4  -2   2      17051.22      17741.40       311.07 o                         
  -3  -2   2        586.33        513.90         9.16 o                         
  -2  -2   2      31786.98      33156.92       791.54 o                         
  -1  -2   2      51543.53      52536.87      1830.16 o                         
   0  -2   2      22706.00      25030.98       596.89 o                         
   1  -2   2         16.15         20.41         3.62 o                         
   2  -2   2      23527.01      23767.44       579.14 o                         
   3  -2   2       4740.59       4456.84        43.00 o                         
   4  -2   2       2031.70       2001.94        21.24 o                         
   5  -2   2      12441.32      12885.13       121.31 o                         
   6  -2   2       9737.56      10007.05        95.27 o                         
   7  -2   2       2229.25       2322.94        25.62 o                         
   8  -2   2        795.75        708.42        12.26 o                         
   9  -2   2       1742.84       1627.88        20.54 o                         
  10  -2   2       1795.73       1778.81        22.53 o                         
  11  -2   2         98.77         78.64         7.82 o                         
  12  -2   2        111.69         98.70         8.74 o                         
  13  -2   2         19.22         20.65         9.47 o                         
  14  -2   2         30.60         21.76        12.53 o                         
  15  -2   2         46.68         63.42        11.37 o                         
  16  -2   2         51.10         27.86        15.40 o                         
  17  -2   2          0.68        -11.19        11.19 o                         
  18  -2   2         92.21         81.73        11.04 o                         
  19  -2   2         20.56         16.23        19.63 o                         
  20  -2   2          1.80         32.64        23.20 o                         
 -19  -1   2         91.82         88.10        21.70 o                         
 -18  -1   2        512.01        525.84        17.80 o                         
 -17  -1   2        519.76        573.09        17.49 o                         
 -16  -1   2         77.42         57.86        12.25 o                         
 -15  -1   2       1742.73       1753.03        32.42 o                         
 -14  -1   2        103.07        108.70        10.26 o                         
 -13  -1   2         16.91         24.83         8.47 o                         
 -12  -1   2       4137.63       4070.14        44.47 o                         
 -11  -1   2       2013.48       1896.56        25.63 o                         
 -10  -1   2       3579.84       3521.31        39.86 o                         
  -9  -1   2       3368.53       3314.02        37.25 o                         
  -8  -1   2        682.89        684.43        12.97 o                         
  -7  -1   2         88.26         95.88         8.84 o                         
  -6  -1   2        102.97        100.48         5.96 o                         
  -5  -1   2        423.80        428.19         9.07 o                         
  -4  -1   2       1474.31       1438.54        17.05 o                         
  -3  -1   2        396.28        402.98         8.43 o                         
  -2  -1   2          7.65         20.19         4.01 o                         
  -1  -1   2         13.85         36.99         3.89 o                         
   0  -1   2          1.24         21.18         2.44 o                         
   1  -1   2         45.54         55.10         2.78 o                         
   2  -1   2       1113.45       1112.32        12.69 o                         
   3  -1   2       1580.79       1712.32        21.00 o                         
   4  -1   2         44.74         59.03         4.57 o                         
   5  -1   2       7410.27       7827.43        74.64 o                         
   6  -1   2       9662.16       9760.64        92.85 o                         
   7  -1   2        328.54        294.25         8.22 o                         
   8  -1   2       4950.29       4889.68        50.89 o                         
   9  -1   2         77.82         70.98         6.60 o                         
  10  -1   2       4861.23       4740.69        50.62 o                         
  11  -1   2       1983.56       1907.76        24.43 o                         
  12  -1   2        814.50        740.54        16.09 o                         
  13  -1   2        379.26        409.33        12.89 o                         
  14  -1   2        116.92        139.26        11.69 o                         
  15  -1   2        179.14        159.61        12.34 o                         
  16  -1   2        217.20        184.16        13.65 o                         
  17  -1   2        173.36        198.51        14.26 o                         
  18  -1   2       1090.95       1136.30        33.49 o                         
  19  -1   2         15.12          9.30        12.34 o                         
  20  -1   2         16.97        -19.23        19.23 o                         
 -19   0   2         84.73         80.40        21.99 o                         
 -18   0   2          0.68          4.59        17.79 o                         
 -17   0   2         84.59         64.87        16.34 o                         
 -16   0   2          3.91         17.63        11.23 o                         
 -15   0   2        165.04        166.09        15.44 o                         
 -14   0   2        480.94        466.42        14.11 o                         
 -13   0   2        305.00        347.10        11.89 o                         
 -12   0   2        839.26        870.35        16.42 o                         
 -11   0   2          6.37         33.86         8.29 o                         
 -10   0   2       2796.42       2714.18        32.25 o                         
  -9   0   2       6967.35       7135.14        73.29 o                         
  -8   0   2       2554.61       2614.26        31.15 o                         
  -7   0   2       3275.79       3468.49        37.44 o                         
  -6   0   2         34.21         55.09         5.72 o                         
  -5   0   2       2965.23       2739.22        29.39 o                         
  -4   0   2       2908.69       3183.11        34.62 o                         
  -3   0   2       2068.73       2117.40        22.69 o                         
  -2   0   2      74803.85      77182.23      1554.34 o                         
  -1   0   2      18953.10      20933.14       599.46 o                         
   0   0   2      54306.41      33733.69      1740.22 o                         
   1   0   2      13403.65       6638.21       920.10 o                         
   2   0   2       8485.45       8490.69       209.89 o                         
   3   0   2      29217.09      29951.02       733.80 o                         
   4   0   2      11974.23      11433.15       163.88 o                         
   5   0   2         39.11         44.27         5.03 o                         
   6   0   2      14431.80      14968.17       140.73 o                         
   7   0   2          3.78         -5.63         5.63 o                         
   8   0   2       1215.31       1174.73        16.21 o                         
   9   0   2       1226.47       1181.56        16.50 o                         
  10   0   2         72.97         55.09         6.92 o                         
  11   0   2        247.07        300.05         9.92 o                         
  12   0   2        442.75        428.97        12.80 o                         
  13   0   2        160.74        161.37        10.57 o                         
  14   0   2        570.34        536.15        15.55 o                         
  15   0   2         32.15         52.68        11.61 o                         
  16   0   2          0.04        -10.71        11.64 o                         
  17   0   2         15.55          9.12        12.84 o                         
  18   0   2         10.54          0.57        13.14 o                         
  19   0   2         44.86         37.73        14.34 o                         
  20   0   2         31.16         65.46        19.94 o                         
 -19   1   2          1.60        -18.06        18.28 o                         
 -18   1   2        385.92        428.50        24.05 o                         
 -17   1   2         56.56         59.67        17.13 o                         
 -16   1   2        326.85        312.34        20.54 o                         
 -15   1   2         81.91         93.83         8.11 o                         
 -14   1   2        195.82        215.97        12.17 o                         
 -13   1   2       1210.48       1224.26        20.16 o                         
 -12   1   2        761.27        719.71        14.63 o                         
 -11   1   2        382.92        464.82        11.47 o                         
 -10   1   2       2166.67       2189.64        27.75 o                         
  -9   1   2       7649.19       7332.51        75.20 o                         
  -8   1   2       2416.68       2288.79        29.32 o                         
  -7   1   2        593.56        558.50        10.96 o                         
  -6   1   2       1914.42       2124.63        24.38 o                         
  -5   1   2       1868.54       1966.51        25.83 o                         
  -4   1   2        240.22        233.60         6.88 o                         
  -3   1   2        496.37        530.83         7.94 o                         
  -2   1   2         68.94        104.02         6.75 o                         
  -1   1   2        848.54        794.60         9.07 o                         
   0   1   2        101.76         35.65         4.75 o                         
   1   1   2          0.62         -0.58         2.16 o                         
   2   1   2         96.63         88.41         4.46 o                         
   3   1   2       2834.95       2699.69        26.55 o                         
   4   1   2       3441.84       3433.11        33.80 o                         
   5   1   2        101.41         97.41         6.47 o                         
   6   1   2       1521.87       1649.99        19.01 o                         
   7   1   2      10182.65      10466.16        99.72 o                         
   8   1   2       2300.32       2316.54        25.77 o                         
   9   1   2         76.17         36.88         6.10 o                         
  10   1   2        554.58        592.71        12.69 o                         
  11   1   2       3252.92       3031.39        33.89 o                         
  12   1   2       1134.03       1018.83        18.44 o                         
  13   1   2        199.80        213.86        12.38 o                         
  14   1   2        844.04        713.01        17.95 o                         
  15   1   2       5103.59       5042.09        62.34 o                         
  16   1   2       1280.06       1424.20        29.24 o                         
  17   1   2        983.20        979.14        24.81 o                         
  18   1   2         84.17         69.06        14.48 o                         
  19   1   2        107.37        102.35        15.57 o                         
  20   1   2        429.01        435.39        27.95 o                         
 -19   2   2          7.50          6.68        18.99 o                         
 -18   2   2         25.70         44.09        19.51 o                         
 -17   2   2          5.49         -5.06        16.78 o                         
 -16   2   2          0.12         32.69        16.12 o                         
 -15   2   2        363.58        407.26        19.93 o                         
 -14   2   2         58.67         45.57        13.68 o                         
 -13   2   2         34.39         36.04         7.84 o                         
 -12   2   2        568.04        551.83        12.26 o                         
 -11   2   2         37.73         32.30         6.11 o                         
 -10   2   2        195.56        172.12         8.49 o                         
  -9   2   2        116.68        128.92         7.45 o                         
  -8   2   2        654.22        655.39        13.60 o                         
  -7   2   2       3789.90       3971.82        42.25 o                         
  -6   2   2         35.09         10.93         4.51 o                         
  -5   2   2       3512.03       3618.29        37.87 o                         
  -4   2   2      16615.48      16672.74       206.54 o                         
  -3   2   2       1105.75       1054.59        14.56 o                         
  -2   2   2       6443.26       6848.24        72.98 o                         
  -1   2   2      10314.59      10713.09       265.21 o                         
   0   2   2         73.49        113.45         5.40 o                         
   1   2   2       1081.03       1009.99        38.64 o                         
   2   2   2       5396.01       5660.01        66.36 o                         
   3   2   2         49.17         68.85         4.02 o                         
   4   2   2       2286.68       2316.36        24.00 o                         
   5   2   2        948.96        945.12        13.00 o                         
   6   2   2       3567.84       3792.29        38.04 o                         
   7   2   2      17540.13      18300.90       178.38 o                         
   8   2   2        864.53        981.66        14.27 o                         
   9   2   2       9542.96       9550.39        95.56 o                         
  10   2   2        312.52        318.05        10.11 o                         
  11   2   2        518.29        522.68        12.82 o                         
  12   2   2        275.93        269.64        10.83 o                         
  13   2   2       1512.74       1423.07        22.67 o                         
  14   2   2        156.32        156.91        11.30 o                         
  15   2   2        108.35        141.39        13.66 o                         
  16   2   2        187.62        231.72        15.67 o                         
  17   2   2          1.46        -12.56        12.56 o                         
  18   2   2          9.61         -9.39        12.57 o                         
  19   2   2         12.53         11.49        16.01 o                         
  20   2   2         62.14         66.47        15.49 o                         
 -18   3   2        510.71        541.89        38.84 o                         
 -17   3   2       1084.08       1073.74        34.36 o                         
 -16   3   2         27.57         15.97        21.07 o                         
 -15   3   2       3698.62       3743.20        59.95 o                         
 -14   3   2         33.89         28.05        14.69 o                         
 -13   3   2         64.35         86.76        12.82 o                         
 -12   3   2       1015.50       1048.94        21.23 o                         
 -11   3   2       1304.77       1168.29        26.17 o                         
 -10   3   2         55.49         43.56         9.08 o                         
  -9   3   2       1086.01       1025.18        16.55 o                         
  -8   3   2        578.46        552.96        11.15 o                         
  -7   3   2        137.59        140.10         8.15 o                         
  -6   3   2       5715.60       5871.57        62.55 o                         
  -5   3   2         40.59         40.33         6.09 o                         
  -4   3   2        407.18        443.32        10.17 o                         
  -3   3   2        199.01        199.57         6.45 o                         
  -2   3   2       4437.93       4145.59        41.40 o                         
  -1   3   2       1554.02       1494.18        16.84 o                         
   0   3   2        564.67        635.26         9.44 o                         
   1   3   2        221.67        224.77         5.63 o                         
   2   3   2        838.69        822.05        10.15 o                         
   3   3   2        713.47        712.64        10.23 o                         
   4   3   2          4.24         10.91         4.01 o                         
   5   3   2         40.35         43.59         4.44 o                         
   6   3   2         38.19         65.47         5.06 o                         
   7   3   2       1975.87       1916.91        21.75 o                         
   8   3   2        903.12        968.55        14.00 o                         
   9   3   2       2590.45       2630.07        30.26 o                         
  10   3   2       3171.49       3195.57        36.21 o                         
  11   3   2       1129.75       1138.44        18.49 o                         
  12   3   2        208.11        226.84        10.06 o                         
  13   3   2        506.00        477.09        13.28 o                         
  14   3   2       2270.17       2229.94        31.62 o                         
  15   3   2         51.19         39.25        10.99 o                         
  16   3   2       2316.93       2351.78        37.81 o                         
  17   3   2       1005.69        990.80        25.35 o                         
  18   3   2        108.62         69.83        14.18 o                         
  19   3   2        232.92        193.38        18.22 o                         
  20   3   2        282.80        237.53        20.49 o                         
 -18   4   2         61.73         18.48        19.21 o                         
 -17   4   2          1.49         21.22        17.66 o                         
 -16   4   2         47.66         51.95        16.93 o                         
 -15   4   2        209.71        252.42        23.82 o                         
 -14   4   2         54.31         56.66        14.71 o                         
 -13   4   2          5.16         11.69        11.56 o                         
 -12   4   2        211.84        216.84        14.66 o                         
 -11   4   2         81.12         74.29        10.37 o                         
 -10   4   2          3.89         -1.24         8.81 o                         
  -9   4   2        282.56        325.30        11.26 o                         
  -8   4   2       1168.40       1068.87        17.83 o                         
  -7   4   2          0.87         -6.54         6.60 o                         
  -6   4   2       3225.45       2984.71        35.85 o                         
  -5   4   2       4974.43       5145.48        57.42 o                         
  -4   4   2         48.58         98.03         6.14 o                         
  -3   4   2       7844.72       8360.04        85.57 o                         
  -2   4   2        415.74        471.62         8.45 o                         
  -1   4   2        122.51        138.96         5.86 o                         
   0   4   2        561.30        741.76         9.73 o                         
   2   4   2      22354.83      22136.28       424.10 o                         
   3   4   2       1479.02       1583.36        18.02 o                         
   4   4   2       7524.18       7738.31        79.22 o                         
   5   4   2       2724.49       2829.22        31.13 o                         
   6   4   2        588.90        853.10        14.31 o                         
   7   4   2         90.57        118.50         6.00 o                         
   8   4   2       4376.12       4551.03        47.67 o                         
   9   4   2         67.21        112.35         6.73 o                         
  10   4   2       4110.26       3876.26        42.53 o                         
  11   4   2        690.31        673.14        14.45 o                         
  12   4   2         39.10         43.55         8.04 o                         
  13   4   2        268.53        303.35        11.34 o                         
  14   4   2        469.25        494.66        14.66 o                         
  15   4   2        514.32        511.96        17.47 o                         
  16   4   2          4.98         19.78        10.83 o                         
  17   4   2         41.32         34.10        12.03 o                         
  18   4   2          0.61        -12.36        12.36 o                         
  19   4   2         14.85         18.52        16.51 o                         
  20   4   2          4.92         13.41        17.14 o                         
 -18   5   2        184.15        211.63        26.14 o                         
 -17   5   2          7.71         17.97        18.51 o                         
 -16   5   2       1595.80       1646.76        38.11 o                         
 -15   5   2        455.02        507.43        22.10 o                         
 -14   5   2       2056.83       2051.24        39.34 o                         
 -13   5   2         12.95         -1.77        12.69 o                         
 -12   5   2        718.51        741.93        20.68 o                         
 -11   5   2        320.54        312.82        12.83 o                         
 -10   5   2        426.97        362.85        15.66 o                         
  -9   5   2        570.60        602.72        15.08 o                         
  -8   5   2       4662.54       4575.38        51.45 o                         
  -7   5   2       1633.27       1794.06        24.96 o                         
  -6   5   2        343.29        369.19        10.21 o                         
  -5   5   2       1104.56        844.36        13.38 o                         
  -4   5   2        519.39        718.96        11.37 o                         
  -3   5   2         44.19         25.09         4.69 o                         
  -2   5   2          0.42          1.00         4.36 o                         
  -1   5   2        170.91        124.12         4.93 o                         
   0   5   2        308.65        283.85         5.72 o                         
   1   5   2        749.57        764.33        18.71 o                         
   2   5   2        196.24        203.31         5.61 o                         
   3   5   2        400.11        400.01         7.94 o                         
   4   5   2        393.67        430.91         8.64 o                         
   5   5   2        231.07        305.90         9.23 o                         
   6   5   2        199.33        221.12         8.28 o                         
   7   5   2        157.24        189.41         7.93 o                         
   8   5   2       1123.77       1136.75        17.76 o                         
   9   5   2        291.43        281.51         7.94 o                         
  10   5   2        126.60        118.99         8.32 o                         
  11   5   2        504.64        440.76        11.17 o                         
  12   5   2        117.61        165.04         8.72 o                         
  13   5   2          8.47          2.48         7.37 o                         
  14   5   2         32.60         28.25         8.61 o                         
  15   5   2       1154.19       1158.59        23.67 o                         
  16   5   2          8.95         33.60        12.41 o                         
  17   5   2        621.27        641.26        29.12 o                         
  18   5   2         74.74         83.85        15.97 o                         
  19   5   2        208.05        223.72        19.40 o                         
  20   5   2        355.70        380.67        26.19 o                         
 -18   6   2        131.75        135.60        28.39 o                         
 -17   6   2          1.28          7.39        18.50 o                         
 -16   6   2        164.66        212.75        19.41 o                         
 -15   6   2        112.31        126.05        17.56 o                         
 -14   6   2        128.33        129.52        15.43 o                         
 -13   6   2          5.80          4.10        13.25 o                         
 -12   6   2         34.44         33.90        12.76 o                         
 -11   6   2        365.31        339.49        14.47 o                         
 -10   6   2        718.49        637.78        16.52 o                         
  -9   6   2         83.47         61.85         9.63 o                         
  -8   6   2          0.13         -6.76         6.76 o                         
  -7   6   2       3788.00       3861.10        44.01 o                         
  -6   6   2          2.03          4.31         4.86 o                         
  -5   6   2        763.46        809.55        12.76 o                         
  -4   6   2       2201.07       2176.54        25.62 o                         
  -3   6   2        226.17        460.12        10.88 o                         
  -2   6   2        349.33        508.74         9.73 o                         
  -1   6   2        934.89        830.55        11.47 o                         
   0   6   2       4494.40       4411.16        52.66 o                         
   1   6   2        795.75        850.13        12.38 o                         
   2   6   2       4726.42       4698.22        53.27 o                         
   3   6   2        313.76        293.94        10.41 o                         
   4   6   2       7222.46       7091.41        76.33 o                         
   5   6   2       7021.11       8000.49        82.69 o                         
   6   6   2        481.28        803.07        13.02 o                         
   7   6   2       2145.66       2208.46        27.83 o                         
   8   6   2        168.93        114.45         7.20 o                         
   9   6   2       5207.27       5194.78        56.97 o                         
  10   6   2       1733.08       1695.08        23.75 o                         
  11   6   2         14.76         11.12         8.17 o                         
  12   6   2        866.63        764.21        17.25 o                         
  13   6   2        622.65        575.70        16.01 o                         
  14   6   2        180.14        182.24        12.79 o                         
  15   6   2         80.24         81.59        11.78 o                         
  16   6   2         60.59         74.18        12.48 o                         
  17   6   2         48.76         27.59        12.92 o                         
  18   6   2        104.63         80.35        18.62 o                         
  19   6   2         72.39         88.90        17.84 o                         
  20   6   2          3.45          6.16        18.45 o                         
 -17   7   2         16.35         27.62        21.18 o                         
 -16   7   2       1215.70       1294.45        35.04 o                         
 -15   7   2        205.00        237.58        18.89 o                         
 -14   7   2        158.67        148.45        15.53 o                         
 -13   7   2        555.65        558.48        20.16 o                         
 -12   7   2        180.26        190.82        14.57 o                         
 -11   7   2       1360.90       1405.73        30.17 o                         
 -10   7   2        314.14        306.80        15.21 o                         
  -9   7   2       5763.63       5564.15        62.36 o                         
  -8   7   2         27.20         38.45         8.85 o                         
  -7   7   2        153.23        168.19         7.39 o                         
  -6   7   2      11860.80      11600.58       115.19 o                         
  -5   7   2       3496.11       3798.87        40.50 o                         
  -4   7   2        945.00        990.61        15.25 o                         
  -3   7   2        190.30        229.09         7.05 o                         
  -2   7   2        988.88        861.59        13.09 o                         
  -1   7   2        596.94        622.15        10.32 o                         
   0   7   2       6906.81       7057.26        79.14 o                         
   1   7   2          0.31          2.34         3.71 o                         
   2   7   2       1403.96       1463.01        19.54 o                         
   3   7   2         53.06         56.24         4.44 o                         
   4   7   2       1635.28       1598.98        20.17 o                         
   5   7   2        487.52        512.02        11.10 o                         
   6   7   2        232.75        263.88         7.94 o                         
   7   7   2        323.24        333.09         9.78 o                         
   8   7   2         38.86         35.66         6.71 o                         
   9   7   2        448.62        492.09        12.19 o                         
  10   7   2        312.54        303.41        10.39 o                         
  11   7   2       2113.14       2090.57        28.45 o                         
  12   7   2        267.20        278.25        11.43 o                         
  13   7   2         31.52         48.49         9.57 o                         
  14   7   2        589.73        614.58        18.89 o                         
  15   7   2         61.04         42.27        11.81 o                         
  16   7   2       1195.42       1204.69        36.32 o                         
  17   7   2        561.37        518.13        23.50 o                         
  18   7   2        124.91        105.16        18.34 o                         
  19   7   2          0.02         -0.64        17.37 o                         
  20   7   2        195.86        191.15        20.92 o                         
 -17   8   2         71.20         31.20        20.50 o                         
 -16   8   2         21.50         37.82        20.55 o                         
 -15   8   2         55.57         60.44        16.88 o                         
 -14   8   2          0.11          2.22        14.19 o                         
 -13   8   2         18.12         30.61        14.46 o                         
 -12   8   2         17.82          1.85        13.89 o                         
 -11   8   2          3.77         40.63        17.81 o                         
 -10   8   2          9.21         14.39        10.80 o                         
  -9   8   2        240.17        247.08        11.35 o                         
  -8   8   2       2234.46       2246.29        30.14 o                         
  -7   8   2         50.75         61.78         6.82 o                         
  -6   8   2        352.92        360.35         9.80 o                         
  -5   8   2        253.71        274.10         8.49 o                         
  -4   8   2       5206.83       5358.83        59.75 o                         
  -3   8   2        100.34         77.68         5.79 o                         
  -2   8   2       3620.65       3635.00        43.10 o                         
  -1   8   2        149.93        161.87         5.49 o                         
   0   8   2       8350.85       8657.33        92.46 o                         
   1   8   2       3598.32       3493.45        42.66 o                         
   2   8   2       4538.01       4841.22        58.25 o                         
   3   8   2      14392.99      14659.44       162.58 o                         
   4   8   2       1355.58       1428.27        19.78 o                         
   5   8   2      18724.50      19026.29       201.11 o                         
   6   8   2         40.11         22.89         5.95 o                         
   7   8   2      10548.14      10476.44       108.51 o                         
   8   8   2       3313.82       3514.83        40.20 o                         
   9   8   2       2213.40       2146.15        28.77 o                         
  10   8   2       1789.73       1681.96        29.19 o                         
  11   8   2        103.31        107.19         9.84 o                         
  12   8   2       1256.58       1195.81        21.28 o                         
  13   8   2       2097.87       1931.89        29.05 o                         
  14   8   2         32.33         26.22        10.83 o                         
  15   8   2          7.80         -3.67        11.73 o                         
  16   8   2        212.04        209.88        15.25 o                         
  17   8   2         10.10         10.13        14.14 o                         
  18   8   2        403.90        418.12        30.71 o                         
  19   8   2         40.03         26.42        17.90 o                         
  20   8   2         58.94         39.01        18.80 o                         
 -16   9   2          7.73         22.70        19.43 o                         
 -15   9   2        208.30        231.59        20.84 o                         
 -14   9   2        188.51        196.68        23.27 o                         
 -13   9   2        427.50        424.35        20.90 o                         
 -12   9   2       1801.65       1958.63        43.76 o                         
 -11   9   2        368.74        376.44        16.78 o                         
 -10   9   2       2536.81       2665.58        41.05 o                         
  -9   9   2        280.57        297.23        13.12 o                         
  -8   9   2       1770.53       1848.59        23.35 o                         
  -7   9   2       6548.06       6498.39        70.35 o                         
  -6   9   2      16059.33      15205.54       156.22 o                         
  -5   9   2       1324.03       1308.82        19.75 o                         
  -4   9   2        348.88        320.57         9.41 o                         
  -3   9   2       1672.09       1661.71        22.90 o                         
  -2   9   2        115.50         89.60         5.86 o                         
  -1   9   2       2388.23       2486.91        30.88 o                         
   0   9   2        861.79        963.67        13.45 o                         
   1   9   2       3958.95       3983.13        44.26 o                         
   2   9   2        460.27        541.69         9.95 o                         
   3   9   2          5.90          5.69         5.26 o                         
   4   9   2        380.32        389.59         9.98 o                         
   5   9   2        378.88        409.28        12.97 o                         
   6   9   2        726.55        781.01        17.32 o                         
   7   9   2        137.07        161.26         7.91 o                         
   8   9   2        216.39        239.02        13.99 o                         
   9   9   2          0.97          2.57         6.78 o                         
  10   9   2        110.07         96.25         8.00 o                         
  11   9   2          2.26          5.96         8.07 o                         
  12   9   2       1105.12       1099.13        20.45 o                         
  13   9   2          0.19         -7.01         9.86 o                         
  14   9   2        230.36        228.45        13.51 o                         
  15   9   2        149.35        132.99        13.76 o                         
  16   9   2         35.72         16.33        12.91 o                         
  17   9   2         44.95         30.39        13.62 o                         
  18   9   2        128.68        107.15        14.98 o                         
  19   9   2       1569.46       1727.72        48.60 o                         
  20   9   2          1.23         -1.56        18.02 o                         
 -16  10   2         10.76         40.07        20.10 o                         
 -15  10   2          3.76         -7.74        17.69 o                         
 -14  10   2        195.00        203.50        17.22 o                         
 -13  10   2         40.69         29.48        14.04 o                         
 -12  10   2        182.49        209.12        15.90 o                         
 -11  10   2         56.07         61.23        12.72 o                         
 -10  10   2          0.12          0.53        11.47 o                         
  -9  10   2        130.24        124.13        13.69 o                         
  -8  10   2         86.44         69.02         6.54 o                         
  -7  10   2        117.88        124.62         8.51 o                         
  -6  10   2        238.42        225.46         9.30 o                         
  -5  10   2        473.64        507.01        12.58 o                         
  -4  10   2         22.94         26.07         6.87 o                         
  -3  10   2        818.87        826.31        14.94 o                         
  -2  10   2        209.65        254.44         8.11 o                         
  -1  10   2       1103.88        961.48        14.88 o                         
   0  10   2       3585.22       3677.57        43.42 o                         
   1  10   2        586.07        513.79         9.84 o                         
   2  10   2        174.42        129.44         5.15 o                         
   3  10   2         41.63         28.85         5.10 o                         
   4  10   2       4217.92       4152.22        44.83 o                         
   5  10   2        967.16        856.79        14.53 o                         
   6  10   2       1684.64       1673.31        21.19 o                         
   7  10   2         83.43         80.73         8.00 o                         
   8  10   2       2693.76       2680.43        34.26 o                         
   9  10   2        556.57        552.80        14.40 o                         
  10  10   2       2795.53       2544.73        34.40 o                         
  11  10   2       1479.41       1508.16        23.23 o                         
  12  10   2       2284.41       2152.12        31.63 o                         
  13  10   2       1049.87       1023.61        26.63 o                         
  14  10   2        892.03        925.89        24.33 o                         
  15  10   2        236.11        192.89        14.19 o                         
  16  10   2         11.91          1.29        12.31 o                         
  17  10   2        224.20        240.23        15.43 o                         
  18  10   2         95.46         80.51        17.50 o                         
  19  10   2        235.33        266.51        21.27 o                         
  20  10   2         42.86         55.24        22.74 o                         
 -15  11   2         10.56         -7.56        18.54 o                         
 -14  11   2        416.67        464.76        27.07 o                         
 -13  11   2        227.64        222.46        24.56 o                         
 -12  11   2        564.17        584.63        21.44 o                         
 -11  11   2         24.13         26.51        12.37 o                         
 -10  11   2        314.42        290.26        14.90 o                         
  -9  11   2        167.66        201.87        19.27 o                         
  -8  11   2        229.39        231.67        13.34 o                         
  -7  11   2         89.56        154.59         8.51 o                         
  -6  11   2        311.55        322.84        10.57 o                         
  -5  11   2       1416.90       1366.03        22.00 o                         
  -4  11   2       1110.33       1169.99        19.40 o                         
  -3  11   2        754.37        636.59        13.53 o                         
  -2  11   2         21.85         11.05         5.71 o                         
  -1  11   2       1444.77       1429.16        20.10 o                         
   0  11   2       2139.70       2149.84        29.02 o                         
   1  11   2          9.89         21.89         3.53 o                         
   2  11   2        573.06        540.50        12.05 o                         
   3  11   2         22.27         11.64         4.88 o                         
   4  11   2        457.94        410.87         9.57 o                         
   5  11   2        211.56        231.05         7.24 o                         
   6  11   2          2.85         -4.02         5.07 o                         
   7  11   2         81.56         82.41         6.86 o                         
   8  11   2         14.10         -6.70         7.66 o                         
   9  11   2        187.82        182.39        11.91 o                         
  10  11   2        113.15        119.86        10.02 o                         
  11  11   2         59.44         76.88         9.54 o                         
  12  11   2         71.37         70.85        14.69 o                         
  13  11   2        953.98        932.52        24.68 o                         
  14  11   2          0.91         13.53        10.56 o                         
  15  11   2        334.25        344.10        15.56 o                         
  16  11   2        522.53        520.31        21.57 o                         
  17  11   2        125.56        125.37        17.75 o                         
  18  11   2          5.04         19.34        15.39 o                         
  19  11   2        217.74        199.61        19.31 o                         
 -14  12   2         10.26         -7.96        16.70 o                         
 -13  12   2        268.09        298.56        20.11 o                         
 -12  12   2          0.92         -0.75        12.85 o                         
 -11  12   2         81.11         88.76        17.45 o                         
 -10  12   2          9.25         22.88        11.75 o                         
  -9  12   2         72.17         69.70         6.11 o                         
  -8  12   2        119.86        117.65         8.52 o                         
  -7  12   2         47.40         29.91         8.37 o                         
  -6  12   2         85.75         89.69         9.42 o                         
  -5  12   2         47.57         51.96         8.27 o                         
  -4  12   2        973.65        939.07        17.55 o                         
  -3  12   2          2.77          2.16         6.48 o                         
  -2  12   2         51.46         45.93         6.13 o                         
  -1  12   2        985.39        972.54        14.54 o                         
   0  12   2        821.00        877.67        14.43 o                         
   1  12   2        764.93        749.29        14.00 o                         
   2  12   2       1195.31       1148.05        16.25 o                         
   3  12   2        389.84        369.66         9.36 o                         
   4  12   2       5521.09       5345.47        57.31 o                         
   5  12   2        227.38        212.30         7.51 o                         
   6  12   2       4164.66       4244.73        45.24 o                         
   7  12   2         10.61          5.60         5.27 o                         
   8  12   2         13.19          1.34         6.31 o                         
   9  12   2       1341.63       1284.70        21.76 o                         
  10  12   2       2797.33       2529.35        38.16 o                         
  11  12   2       1163.56       1226.31        30.72 o                         
  12  12   2         16.60         14.46        12.49 o                         
  13  12   2       2264.73       2312.24        61.66 o                         
  14  12   2        206.77        189.52        14.35 o                         
  15  12   2         15.71          5.52        12.89 o                         
  16  12   2       1995.71       2170.66        51.37 o                         
  17  12   2        266.89        269.61        15.88 o                         
  18  12   2        203.61        161.14        17.61 o                         
  19  12   2         11.75        -17.21        17.21 o                         
 -14  13   2          3.01         39.42        24.84 o                         
 -13  13   2        622.98        590.71        28.48 o                         
 -12  13   2        130.20        204.43        32.73 o                         
 -11  13   2         28.59         32.37        13.63 o                         
 -10  13   2        278.31        209.41        15.30 o                         
  -9  13   2       1560.87       1518.21        27.02 o                         
  -8  13   2        403.47        412.85        13.39 o                         
  -7  13   2         81.77         88.52         9.44 o                         
  -6  13   2       1186.08       1173.97        23.83 o                         
  -5  13   2       1563.18       1485.07        25.54 o                         
  -4  13   2       2454.18       2546.96        34.27 o                         
  -3  13   2       1784.45       1604.18        23.77 o                         
  -2  13   2        988.87        850.18        14.30 o                         
  -1  13   2       1415.11       1249.13        17.96 o                         
   0  13   2       1893.17       1883.80        27.65 o                         
   1  13   2         32.71         10.92         9.74 o                         
   2  13   2          7.04          2.06         4.35 o                         
   3  13   2        846.98        860.80        14.07 o                         
   4  13   2        649.05        570.85        11.47 o                         
   5  13   2       1812.03       1725.17        22.51 o                         
   6  13   2         11.33         10.78         5.79 o                         
   7  13   2        354.07        378.70         9.66 o                         
   8  13   2          3.03         -5.37         6.11 o                         
   9  13   2        158.98        183.91         7.77 o                         
  10  13   2        143.57        138.44         7.68 o                         
  11  13   2          2.88         -6.54         6.54 o                         
  12  13   2         10.63          7.13        10.63 o                         
  13  13   2          0.27          4.76        11.10 o                         
  14  13   2         23.44         28.73        11.21 o                         
  15  13   2         31.51         62.57        19.86 o                         
  16  13   2        276.29        303.55        30.31 o                         
  17  13   2        108.21        114.35        23.20 o                         
  18  13   2         30.51         39.76        24.51 o                         
  19  13   2          3.44        -22.63        25.06 o                         
 -13  14   2        404.46        468.30        27.55 o                         
 -12  14   2        340.03        387.02        25.16 o                         
 -11  14   2         27.90         -2.28        18.12 o                         
 -10  14   2          9.13         23.40        13.52 o                         
  -9  14   2         41.46         34.66         7.69 o                         
  -8  14   2         21.34         28.61         8.81 o                         
  -7  14   2         93.55        101.07         9.85 o                         
  -6  14   2         28.32         43.90         8.99 o                         
  -5  14   2         97.14         96.62         9.41 o                         
  -4  14   2        173.02        182.29        10.01 o                         
  -3  14   2         36.65         47.95         6.73 o                         
  -2  14   2          8.73          3.84         5.34 o                         
  -1  14   2        488.98        453.64         9.61 o                         
   0  14   2        779.00        724.55        21.29 o                         
   1  14   2         62.64         84.22        11.35 o                         
   2  14   2         58.01         49.81        11.05 o                         
   3  14   2        357.29        407.80        11.04 o                         
   4  14   2        698.77        674.28        12.33 o                         
   5  14   2        404.34        393.27        10.97 o                         
   6  14   2        392.69        370.14        10.14 o                         
   7  14   2         57.70         67.39         8.06 o                         
   8  14   2       1081.50       1077.99        19.33 o                         
   9  14   2         40.63         44.77        12.96 o                         
  10  14   2       2287.16       2299.48        42.74 o                         
  11  14   2         46.49         49.67        14.53 o                         
  12  14   2       2637.47       2738.85        50.18 o                         
  13  14   2        394.69        424.88        21.72 o                         
  14  14   2        130.12        105.76        17.47 o                         
  15  14   2         17.03         33.85        20.34 o                         
  16  14   2        351.16        423.17        26.73 o                         
  17  14   2          1.85         20.30        23.42 o                         
  18  14   2          3.27         27.87        24.51 o                         
 -12  15   2       1355.60       1553.12        44.17 o                         
 -11  15   2          0.37        -16.33        19.00 o                         
 -10  15   2        420.26        438.77        18.89 o                         
  -9  15   2         10.56         14.51         9.55 o                         
  -8  15   2          6.54         -0.99         8.47 o                         
  -7  15   2        624.77        721.16        28.94 o                         
  -6  15   2         43.59         48.51         9.14 o                         
  -5  15   2        220.30        239.02        10.13 o                         
  -4  15   2        818.07        867.26        17.23 o                         
  -3  15   2       2528.66       2532.40        39.29 o                         
  -2  15   2         34.06         66.14         5.04 o                         
  -1  15   2       1754.22       1828.70        35.19 o                         
   0  15   2         11.98         -3.08        10.65 o                         
   1  15   2       1872.99       1846.67        32.47 o                         
   2  15   2        497.85        431.98        18.85 o                         
   3  15   2       1104.64       1146.74        25.17 o                         
   4  15   2        989.76        955.39        14.93 o                         
   5  15   2         15.92         10.75         5.92 o                         
   6  15   2        435.77        433.11        11.56 o                         
   7  15   2        187.25        182.10        10.07 o                         
   8  15   2          8.43          0.94         5.33 o                         
   9  15   2         47.59         38.29        12.99 o                         
  10  15   2          7.29        -12.68        12.99 o                         
  11  15   2         86.95         69.84        15.39 o                         
  12  15   2        263.30        244.40        18.52 o                         
  13  15   2         42.21         32.22        16.77 o                         
  14  15   2          3.38         33.10        18.41 o                         
  15  15   2         20.86         21.58        26.28 o                         
  16  15   2        214.58        187.88        28.79 o                         
  17  15   2        123.58        145.27        26.99 o                         
  18  15   2          1.50          7.69        25.07 o                         
 -11  16   2        768.41        796.97        32.67 o                         
 -10  16   2        155.20        183.35        20.88 o                         
  -9  16   2         85.23         73.84         8.81 o                         
  -8  16   2          1.05         -7.97        13.83 o                         
  -7  16   2          3.37          3.18         6.99 o                         
  -6  16   2         30.44         30.40        11.15 o                         
  -5  16   2         43.47         61.54         8.09 o                         
  -4  16   2          6.85          2.23         6.83 o                         
  -3  16   2         51.62         40.84         8.15 o                         
  -2  16   2        115.83        121.24        12.60 o                         
  -1  16   2         48.15         24.86        11.42 o                         
   0  16   2         27.26         25.12        11.31 o                         
   1  16   2        124.13        118.14        12.71 o                         
   2  16   2        275.29        312.45        15.85 o                         
   3  16   2        272.39        322.96        18.30 o                         
   4  16   2       2400.92       2331.90        59.83 o                         
   5  16   2        278.39        297.57        10.19 o                         
   6  16   2        421.75        493.05        14.62 o                         
   7  16   2         17.82          8.81         6.47 o                         
   8  16   2        857.16        853.66        21.57 o                         
   9  16   2          3.03          4.14        12.95 o                         
  10  16   2        521.65        584.00        22.20 o                         
  11  16   2        227.72        210.44        25.99 o                         
  12  16   2        104.57         96.31        16.61 o                         
  13  16   2        255.18        273.06        20.17 o                         
  14  16   2          1.92          3.81        17.40 o                         
  15  16   2         59.45         59.65        20.01 o                         
  16  16   2        208.99        237.11        24.35 o                         
  17  16   2        116.13        122.74        27.22 o                         
 -10  17   2        277.47        298.05        29.68 o                         
  -9  17   2        922.29        965.22        37.59 o                         
  -8  17   2          3.44         -1.07        12.94 o                         
  -7  17   2       1318.64       1396.86        29.80 o                         
  -6  17   2        346.39        353.87        22.44 o                         
  -5  17   2       2045.08       2188.71        34.32 o                         
  -4  17   2        227.82        185.89        10.15 o                         
  -3  17   2       1696.68       1660.73        35.86 o                         
  -2  17   2       1010.60       1067.26        29.71 o                         
  -1  17   2          6.66         -8.52        11.03 o                         
   0  17   2        970.05        937.18        26.11 o                         
   1  17   2         66.93        115.80        13.98 o                         
   2  17   2        556.17        586.42        39.39 o                         
   3  17   2          0.88         -9.28        12.92 o                         
   4  17   2        880.40        952.91        33.14 o                         
   5  17   2        540.21        561.78        13.14 o                         
   6  17   2        509.21        561.18        13.59 o                         
   7  17   2        163.43        164.03         7.71 o                         
   8  17   2        265.65        240.07        12.56 o                         
   9  17   2         99.56         95.78        24.67 o                         
  10  17   2        110.88         78.42        14.68 o                         
  11  17   2          7.54        -14.63        14.63 o                         
  12  17   2         70.35         45.73        16.07 o                         
  13  17   2          0.95        -16.36        16.36 o                         
  14  17   2         58.37         30.61        20.60 o                         
  15  17   2         24.62         16.46        21.09 o                         
  16  17   2         17.19         30.20        22.16 o                         
  -9  18   2         26.13          4.47        17.44 o                         
  -8  18   2         40.41         30.25        23.87 o                         
  -7  18   2        147.68        138.33        14.71 o                         
  -6  18   2        163.08        151.09        19.36 o                         
  -5  18   2         15.66          5.90        20.67 o                         
  -4  18   2         90.13        107.15        10.59 o                         
  -3  18   2         30.89         38.78        12.27 o                         
  -2  18   2          1.38          2.51        13.23 o                         
  -1  18   2          5.19          7.45        15.91 o                         
   0  18   2          5.10         13.05        12.82 o                         
   1  18   2          3.49         22.16        13.26 o                         
   2  18   2         46.79         44.79        13.77 o                         
   3  18   2         45.53         41.89        12.26 o                         
   4  18   2         96.91         89.89        14.17 o                         
   5  18   2        814.08        808.90        29.74 o                         
   6  18   2        287.40        299.01        14.92 o                         
   7  18   2        567.97        603.86        20.21 o                         
   8  18   2         77.15         45.84        10.11 o                         
   9  18   2       1222.22       1204.65        43.86 o                         
  10  18   2         63.55         50.39        14.66 o                         
  11  18   2        303.08        308.99        19.69 o                         
  12  18   2        765.59        809.71        27.84 o                         
  13  18   2       1065.10       1245.08        39.68 o                         
  14  18   2        486.37        504.03        39.91 o                         
  15  18   2         90.82         69.00        22.08 o                         
  -7  19   2         64.91         72.23        35.48 o                         
  -6  19   2        325.14        327.86        28.98 o                         
  -5  19   2          2.32         -6.24        25.72 o                         
  -4  19   2         12.36         30.43        26.67 o                         
  -3  19   2       1700.15       1735.53        68.46 o                         
  -2  19   2        317.28        304.90        28.14 o                         
  -1  19   2       1442.58       1502.83        39.29 o                         
   0  19   2        449.28        478.48        21.77 o                         
   1  19   2        420.49        368.02        27.00 o                         
   2  19   2         25.97         25.41        14.17 o                         
   3  19   2        165.12        168.73        14.38 o                         
   4  19   2         85.56         83.95        12.61 o                         
   5  19   2        689.02        651.61        21.49 o                         
   6  19   2         14.31         15.04         9.05 o                         
   7  19   2        758.61        729.72        18.72 o                         
   8  19   2        301.34        301.66        15.03 o                         
   9  19   2        153.70        155.12        17.42 o                         
  10  19   2        142.89        165.63        24.97 o                         
  11  19   2          6.65          6.96        17.95 o                         
  12  19   2         13.32          8.89        19.43 o                         
  13  19   2         73.43         80.88        20.74 o                         
  14  19   2        102.77         89.10        22.15 o                         
  -6  20   2          0.60         27.24        24.13 o                         
  -5  20   2        136.33        195.91        75.72 o                         
  -4  20   2          2.30         35.23        28.34 o                         
  -3  20   2          0.40        -26.74        26.74 o                         
  -2  20   2         66.14         90.50        12.50 o                         
  -1  20   2        105.54        104.61        16.99 o                         
   0  20   2         26.76         32.87        15.59 o                         
   1  20   2         13.90          3.84        13.57 o                         
   2  20   2          3.38         -8.80        13.53 o                         
   3  20   2         29.88         22.80        12.52 o                         
   4  20   2          0.53         -4.22        11.72 o                         
   5  20   2        220.93        193.31        13.99 o                         
   6  20   2          2.26         -4.18         9.59 o                         
   7  20   2        453.42        494.55        29.38 o                         
   8  20   2       1131.96       1166.88        58.20 o                         
   9  20   2         59.74         87.92        15.94 o                         
  10  20   2        593.94        624.08        27.67 o                         
  11  20   2         68.12         52.43        18.46 o                         
  12  20   2         66.64         71.30        22.55 o                         
  13  20   2          7.62          1.92        19.70 o                         
  -4  21   2         12.26        -10.20        28.46 o                         
  -3  21   2        581.81        565.46        40.49 o                         
  -2  21   2         10.78         45.11        29.57 o                         
  -1  21   2        499.39        518.10        27.50 o                         
   0  21   2         76.40        117.05        20.37 o                         
   1  21   2         18.45          7.21        20.02 o                         
   2  21   2         65.34         32.29        17.10 o                         
   3  21   2         37.86         48.06        16.91 o                         
   4  21   2         54.17         32.37        17.12 o                         
   5  21   2        114.71        100.20        15.14 o                         
   6  21   2         39.12         29.92        22.28 o                         
   7  21   2         26.12        -19.70        22.33 o                         
   8  21   2        491.02        427.22        40.83 o                         
   9  21   2        247.12        267.51        38.90 o                         
  10  21   2        138.35        143.58        20.51 o                         
  11  21   2         56.79         43.31        18.16 o                         
  -1  22   2          0.24          0.20        36.38 o                         
   0  22   2         18.99          7.18        29.25 o                         
   1  22   2         38.71         34.43        19.78 o                         
   2  22   2         11.00        -13.63        16.68 o                         
   3  22   2         89.17         78.48        17.51 o                         
   4  22   2          5.96         -9.40        21.79 o                         
   5  22   2         20.37          3.36        22.60 o                         
   6  22   2          1.34         14.67        44.50 o                         
   7  22   2          7.36          5.78        20.65 o                         
   8  22   2         78.94        -13.05        32.69 o                         
   9  22   2         99.86        102.70        35.44 o                         
  -7 -21   3         75.04         55.87        18.41 o                         
  -6 -21   3        218.38        183.97        17.06 o                         
  -5 -21   3         78.89         88.62        14.62 o                         
  -4 -21   3         25.09         22.11        15.26 o                         
  -3 -21   3         41.49         33.27        12.81 o                         
  -2 -21   3         23.73          6.51        29.80 o                         
  -1 -21   3         74.29        117.99        33.77 o                         
   0 -21   3          0.28        -12.52        30.74 o                         
   1 -21   3         19.02         13.31        31.69 o                         
  -9 -20   3          2.03         -2.45        24.54 o                         
  -8 -20   3         83.28        115.09        20.84 o                         
  -7 -20   3         52.67         48.70        15.17 o                         
  -6 -20   3        470.85        427.59        20.62 o                         
  -5 -20   3        202.66        175.41        19.07 o                         
  -4 -20   3        222.12        207.78        20.03 o                         
  -3 -20   3         67.95         57.36        13.74 o                         
  -2 -20   3        117.64         87.42        11.78 o                         
  -1 -20   3        971.00       1045.60        32.43 o                         
   0 -20   3        661.78        668.45        23.13 o                         
   1 -20   3        677.19        656.34        22.40 o                         
   2 -20   3        275.50        293.91        31.24 o                         
   3 -20   3        108.57         83.00        11.79 o                         
   4 -20   3        306.88        308.73        25.49 o                         
 -11 -19   3         48.56         61.53        22.50 o                         
 -10 -19   3        234.20        243.01        29.80 o                         
  -9 -19   3         43.01         32.80        29.85 o                         
  -8 -19   3        571.36        596.19        29.43 o                         
  -7 -19   3        125.90         91.73        15.93 o                         
  -6 -19   3        126.42         94.70        16.00 o                         
  -5 -19   3        243.96        251.14        24.66 o                         
  -4 -19   3         49.55         71.04        14.14 o                         
  -3 -19   3         28.39         26.07        12.69 o                         
  -2 -19   3         10.06         12.78         7.95 o                         
  -1 -19   3         98.38         79.70         9.95 o                         
   0 -19   3         15.97          9.49        12.46 o                         
   1 -19   3         31.56         46.69        20.62 o                         
   2 -19   3          5.64         28.92        14.47 o                         
   3 -19   3         50.21         55.13        19.49 o                         
   4 -19   3          2.88         19.07        18.49 o                         
   5 -19   3        552.83        588.15        35.90 o                         
   6 -19   3        145.62        152.02        16.54 o                         
 -13 -18   3         16.17         56.06        42.37 o                         
 -12 -18   3         18.98         20.55        22.97 o                         
 -11 -18   3         53.65         47.95        22.39 o                         
 -10 -18   3         33.93         15.23        20.68 o                         
  -9 -18   3         75.59         42.13        20.57 o                         
  -8 -18   3        196.88        148.23        18.38 o                         
  -7 -18   3        494.53        452.45        19.39 o                         
  -6 -18   3        232.00        242.89        16.08 o                         
  -5 -18   3         87.70         84.64        13.77 o                         
  -4 -18   3        572.12        564.70        21.10 o                         
  -3 -18   3        977.11        990.69        37.48 o                         
  -2 -18   3          7.63         19.17         7.95 o                         
  -1 -18   3        671.02        672.62        17.76 o                         
   0 -18   3        972.75       1023.32        22.88 o                         
   1 -18   3       1113.94       1155.32        57.07 o                         
   2 -18   3        962.38        819.78        30.66 o                         
   3 -18   3          9.02         17.66        19.23 o                         
   4 -18   3        140.33        116.64        16.81 o                         
   5 -18   3        133.88        120.47        16.50 o                         
   6 -18   3       2951.26       3195.15        63.41 o                         
   7 -18   3         90.61         75.04        18.02 o                         
   8 -18   3        219.74        194.86        18.91 o                         
 -14 -17   3        235.47        177.98        28.37 o                         
 -13 -17   3        336.09        351.77        28.60 o                         
 -12 -17   3          4.87         25.72        20.61 o                         
 -11 -17   3         27.46          4.34        21.08 o                         
 -10 -17   3         37.33         41.37        18.06 o                         
  -9 -17   3         89.22         64.83        17.40 o                         
  -8 -17   3         21.78         -1.60        11.46 o                         
  -7 -17   3       1448.30       1516.69        36.20 o                         
  -6 -17   3        290.00        296.09        16.59 o                         
  -5 -17   3        334.36        328.49        21.65 o                         
  -4 -17   3          2.01          9.45        12.45 o                         
  -3 -17   3        194.27        176.75        10.64 o                         
  -2 -17   3        130.03        123.73        10.46 o                         
  -1 -17   3         51.25         37.84         9.65 o                         
   0 -17   3        305.26        296.12        13.12 o                         
   1 -17   3          2.58          6.98        12.94 o                         
   2 -17   3         15.51         18.09        13.41 o                         
   3 -17   3         18.12         14.63        11.59 o                         
   4 -17   3         60.50         40.72        12.93 o                         
   5 -17   3         25.77         35.99        13.17 o                         
   6 -17   3         22.62         22.59        13.79 o                         
   7 -17   3        331.77        330.24        24.29 o                         
   8 -17   3        125.63        138.85        18.26 o                         
   9 -17   3        237.23        273.22        20.16 o                         
  10 -17   3        215.22        207.23        20.55 o                         
 -15 -16   3         36.16         19.12        25.79 o                         
 -14 -16   3         31.20         69.38        25.07 o                         
 -13 -16   3         13.84         11.32        20.82 o                         
 -12 -16   3         12.71         29.25        18.24 o                         
 -11 -16   3          0.73         -3.02        16.39 o                         
 -10 -16   3        134.76        133.75        17.94 o                         
  -9 -16   3        194.86        188.09        23.07 o                         
  -8 -16   3         41.29         32.37        11.21 o                         
  -7 -16   3        217.23        227.37        15.13 o                         
  -6 -16   3        510.74        482.11        19.15 o                         
  -5 -16   3        241.94        257.92        15.61 o                         
  -4 -16   3       1019.99        989.43        25.95 o                         
  -3 -16   3          6.60         -1.81         5.93 o                         
  -2 -16   3       2815.74       2810.97        42.32 o                         
  -1 -16   3        198.20        204.82        11.42 o                         
   0 -16   3        744.21        743.91        19.22 o                         
   1 -16   3         19.94         11.35         7.27 o                         
   2 -16   3       1007.18        964.91        23.73 o                         
   3 -16   3       1527.05       1534.65        30.32 o                         
   4 -16   3          4.15          8.74        12.79 o                         
   5 -16   3        491.30        528.28        21.14 o                         
   6 -16   3        475.07        502.11        22.90 o                         
   7 -16   3        106.48        119.14        14.99 o                         
   8 -16   3        197.60        189.58        16.41 o                         
   9 -16   3        532.27        565.45        24.00 o                         
  10 -16   3          0.28          3.23        17.93 o                         
  11 -16   3       1193.27       1282.22        39.90 o                         
 -15 -15   3        646.56        693.00        36.06 o                         
 -14 -15   3        124.27        103.73        23.59 o                         
 -13 -15   3       1164.15       1240.86        37.63 o                         
 -12 -15   3        531.30        504.67        30.99 o                         
 -11 -15   3         41.32         21.88        17.06 o                         
 -10 -15   3         45.03         83.98        17.03 o                         
  -9 -15   3         67.67         69.44        15.85 o                         
  -8 -15   3         23.07         14.36        10.20 o                         
  -7 -15   3        936.31        956.06        25.95 o                         
  -6 -15   3        912.37        965.02        26.32 o                         
  -5 -15   3          3.01        -14.30        14.30 o                         
  -4 -15   3        152.23        121.03        13.18 o                         
  -3 -15   3        132.72        108.70         7.42 o                         
  -2 -15   3        136.82        117.19        14.96 o                         
  -1 -15   3        436.99        447.27        14.89 o                         
   0 -15   3         18.98          9.74         9.16 o                         
   1 -15   3         27.79         34.28         7.49 o                         
   2 -15   3          7.09         13.92        10.73 o                         
   3 -15   3         14.80         20.75        11.97 o                         
   4 -15   3         31.28         29.62        12.07 o                         
   5 -15   3         30.79         17.53        13.02 o                         
   6 -15   3         14.03          4.61        13.32 o                         
   7 -15   3          2.59          5.90        13.34 o                         
   8 -15   3        214.47        244.33        19.96 o                         
   9 -15   3         31.62         35.18        14.96 o                         
  10 -15   3        179.35        185.60        18.44 o                         
  11 -15   3        166.28        174.92        18.33 o                         
  12 -15   3         36.81         33.35        21.89 o                         
 -16 -14   3          0.32         11.89        24.90 o                         
 -15 -14   3        100.15         72.95        24.58 o                         
 -14 -14   3          2.35         12.12        24.17 o                         
 -13 -14   3         25.64          8.07        17.62 o                         
 -12 -14   3          1.28        -11.24        17.01 o                         
 -11 -14   3         30.84          8.99        17.09 o                         
 -10 -14   3          7.41          3.90        15.92 o                         
  -9 -14   3         57.66         66.83        15.81 o                         
  -8 -14   3        369.96        329.43        13.98 o                         
  -7 -14   3        178.45        178.56        13.57 o                         
  -6 -14   3        291.35        290.71        19.99 o                         
  -5 -14   3         30.92          6.36        11.63 o                         
  -4 -14   3          6.69          0.24        11.17 o                         
  -3 -14   3         27.26         24.81         7.09 o                         
  -2 -14   3       1297.22       1191.98        25.15 o                         
  -1 -14   3        511.64        457.36        16.54 o                         
   0 -14   3         35.67         42.43         9.42 o                         
   1 -14   3        218.43        216.15         9.33 o                         
   2 -14   3        240.44        256.86        12.99 o                         
   3 -14   3       2349.22       2353.78        38.44 o                         
   4 -14   3        173.46        185.89        13.16 o                         
   5 -14   3        816.55        867.56        23.68 o                         
   6 -14   3        472.66        406.15        19.57 o                         
   7 -14   3         83.17         73.58        13.97 o                         
   8 -14   3         30.36          9.50        13.80 o                         
   9 -14   3        165.74        192.31        16.31 o                         
  10 -14   3        452.90        446.80        19.81 o                         
  11 -14   3          1.15         -2.82        17.76 o                         
  12 -14   3         95.60         94.87        25.86 o                         
  13 -14   3         29.88         35.38        22.46 o                         
 -17 -13   3        260.74        276.07        38.85 o                         
 -16 -13   3        309.08        321.28        32.87 o                         
 -15 -13   3        111.67        131.61        20.46 o                         
 -14 -13   3         26.05         44.64        18.43 o                         
 -13 -13   3         16.55          5.64        18.64 o                         
 -12 -13   3        916.54        924.33        30.15 o                         
 -11 -13   3         12.90         34.40        15.97 o                         
 -10 -13   3        521.32        594.47        25.30 o                         
  -9 -13   3         62.30         38.56        14.71 o                         
  -8 -13   3         21.47         22.91         8.32 o                         
  -7 -13   3        116.51        120.51        11.01 o                         
  -6 -13   3        147.33        160.23        16.69 o                         
  -5 -13   3       3683.19       3683.02        50.64 o                         
  -4 -13   3        794.26        769.02        19.14 o                         
  -3 -13   3        487.79        478.71        11.48 o                         
  -2 -13   3        481.41        475.90        13.49 o                         
  -1 -13   3         15.15          9.00         8.45 o                         
   0 -13   3        235.40        253.28         9.33 o                         
   1 -13   3        441.24        435.29        11.45 o                         
   2 -13   3          1.29          3.09         5.79 o                         
   3 -13   3         55.69         46.06        10.72 o                         
   4 -13   3         42.56         31.27        11.29 o                         
   5 -13   3         23.05         38.82        11.63 o                         
   6 -13   3         10.89         19.23        12.03 o                         
   7 -13   3          9.52         17.96        12.70 o                         
   8 -13   3         27.39         48.89        13.69 o                         
   9 -13   3         14.68         22.13        14.08 o                         
  10 -13   3        119.97        128.36        15.59 o                         
  11 -13   3        267.09        304.00        18.04 o                         
  12 -13   3        157.10        163.04        16.48 o                         
  13 -13   3          2.51         12.21        13.65 o                         
  14 -13   3          8.60         21.31        31.50 o                         
 -17 -12   3         13.04         21.96        24.94 o                         
 -16 -12   3         98.01         71.50        22.36 o                         
 -15 -12   3          8.91        -17.63        17.63 o                         
 -14 -12   3         13.09         -6.21        17.50 o                         
 -13 -12   3         86.55         87.33        18.08 o                         
 -12 -12   3          1.38         14.08        18.47 o                         
 -11 -12   3         40.41         36.59        18.06 o                         
 -10 -12   3          4.39         21.70        15.02 o                         
  -9 -12   3         50.01         47.00        13.80 o                         
  -8 -12   3         11.32         14.76         8.37 o                         
  -7 -12   3        142.31        135.13         9.90 o                         
  -6 -12   3        217.29        205.67        12.19 o                         
  -5 -12   3       1056.75       1037.18        23.38 o                         
  -4 -12   3         11.29         34.12         9.58 o                         
  -3 -12   3        823.19        802.88        17.26 o                         
  -2 -12   3        692.71        689.71        15.43 o                         
  -1 -12   3        531.88        587.04        15.45 o                         
   0 -12   3        937.79        882.70        16.02 o                         
   1 -12   3       6588.41       6343.16        70.78 o                         
   2 -12   3       5002.78       4869.35        53.49 o                         
   3 -12   3        616.60        503.12        14.29 o                         
   4 -12   3       1355.26       1538.39        26.71 o                         
   5 -12   3        429.01        395.55        15.18 o                         
   6 -12   3        249.76        301.07        14.90 o                         
   7 -12   3         74.54         73.20        17.49 o                         
   8 -12   3        491.12        478.39        26.70 o                         
   9 -12   3        184.49        239.12        18.79 o                         
  10 -12   3       1098.33       1211.90        30.10 o                         
  11 -12   3       2093.56       2065.35        40.19 o                         
  12 -12   3         90.77         95.79        14.95 o                         
  13 -12   3         47.89         41.45        15.13 o                         
  14 -12   3          0.07         14.32        22.43 o                         
  15 -12   3         76.21         87.38        27.04 o                         
 -18 -11   3        336.84        353.05        29.76 o                         
 -17 -11   3        206.01        207.89        24.35 o                         
 -16 -11   3        365.63        364.59        32.40 o                         
 -15 -11   3        215.19        279.67        21.69 o                         
 -14 -11   3        138.03        105.09        18.90 o                         
 -13 -11   3        625.57        676.58        26.32 o                         
 -12 -11   3        589.67        675.45        27.78 o                         
 -11 -11   3       4229.10       4247.99        79.16 o                         
 -10 -11   3          0.38          5.22        15.71 o                         
  -9 -11   3       6472.60       6350.28        78.53 o                         
  -8 -11   3        716.40        706.28        16.22 o                         
  -7 -11   3         43.95         27.80         8.13 o                         
  -6 -11   3       2096.02       2043.40        29.16 o                         
  -5 -11   3       4203.68       4230.68        50.65 o                         
  -4 -11   3       4991.33       5110.72        62.09 o                         
  -3 -11   3        294.41        245.79         8.98 o                         
  -2 -11   3       1246.38       1234.71        20.20 o                         
  -1 -11   3        347.06        387.84        10.91 o                         
   0 -11   3         23.31          7.23         6.74 o                         
   1 -11   3         88.52         75.76         6.85 o                         
   2 -11   3       2600.09       2577.88        30.77 o                         
   3 -11   3        940.98        873.73        19.02 o                         
   4 -11   3         43.22         57.52         9.64 o                         
   5 -11   3         17.02         28.84         9.75 o                         
   6 -11   3        105.71        105.49        11.40 o                         
   7 -11   3         34.05         30.06        11.49 o                         
   8 -11   3          5.03         -1.54        12.53 o                         
   9 -11   3         22.24         27.26        12.68 o                         
  10 -11   3          0.41         12.88        13.38 o                         
  11 -11   3        410.31        461.88        21.95 o                         
  12 -11   3          4.40          4.06        13.97 o                         
  13 -11   3         89.75         78.38        13.47 o                         
  14 -11   3         11.82         39.40        10.49 o                         
  15 -11   3         10.54        -20.33        23.83 o                         
 -18 -10   3         51.57         43.72        22.85 o                         
 -17 -10   3        199.04        214.76        28.45 o                         
 -16 -10   3          7.20        -11.82        17.92 o                         
 -15 -10   3        125.03        117.73        19.61 o                         
 -14 -10   3        108.41        121.20        18.80 o                         
 -13 -10   3        164.58        177.14        25.27 o                         
 -12 -10   3          7.86         -8.25        15.36 o                         
 -11 -10   3         59.99         50.18        14.09 o                         
 -10 -10   3          3.77         -2.38        11.34 o                         
  -9 -10   3         49.08         52.25        12.67 o                         
  -8 -10   3        276.15        259.22        10.69 o                         
  -7 -10   3          8.15          5.38         7.53 o                         
  -6 -10   3        186.79        172.97         9.51 o                         
  -5 -10   3        272.06        275.35        10.52 o                         
  -4 -10   3        242.56        213.67         9.54 o                         
  -3 -10   3        176.55        185.25         5.92 o                         
  -2 -10   3       1729.23       1625.30        24.81 o                         
  -1 -10   3        263.39        235.30         8.18 o                         
   0 -10   3       1791.19       1736.81        23.31 o                         
   1 -10   3       1345.52       1402.36        19.78 o                         
   2 -10   3       2769.17       2719.24        32.91 o                         
   3 -10   3       7327.67       7146.96        87.87 o                         
   4 -10   3       2801.82       2516.19        34.28 o                         
   5 -10   3       7597.44       7068.49        83.21 o                         
   6 -10   3         16.76         33.19         9.63 o                         
   7 -10   3         87.30        112.23        11.15 o                         
   8 -10   3        219.55        221.92        16.79 o                         
   9 -10   3       1470.07       1653.97        29.71 o                         
  10 -10   3        440.83        498.21        18.70 o                         
  11 -10   3        698.51        714.64        22.75 o                         
  12 -10   3       2345.71       2551.79        44.57 o                         
  13 -10   3        147.79        184.15        20.14 o                         
  14 -10   3         87.88         86.41        14.13 o                         
  15 -10   3         11.99         -6.56        21.13 o                         
  16 -10   3         38.33         43.79        25.33 o                         
 -18  -9   3         59.59         65.07        24.36 o                         
 -17  -9   3         77.01         70.57        35.48 o                         
 -16  -9   3         45.18         27.71        16.51 o                         
 -15  -9   3        161.76        115.68        13.68 o                         
 -14  -9   3        602.46        646.41        32.22 o                         
 -13  -9   3        521.29        523.88        18.96 o                         
 -12  -9   3        196.47        178.96        21.56 o                         
 -11  -9   3         37.50         36.05        12.37 o                         
 -10  -9   3       2645.01       2707.91        37.93 o                         
  -9  -9   3         63.51         31.40        10.16 o                         
  -8  -9   3        395.57        429.50        15.00 o                         
  -7  -9   3        257.08        240.50        10.55 o                         
  -6  -9   3       3419.42       3360.84        41.32 o                         
  -5  -9   3         93.35        120.30         8.37 o                         
  -4  -9   3       4679.94       4536.28        52.54 o                         
  -3  -9   3       8040.00       8002.66        92.17 o                         
  -2  -9   3        337.38        283.73         9.10 o                         
  -1  -9   3        909.32        925.65        17.92 o                         
   0  -9   3        224.89        219.32         7.71 o                         
   1  -9   3       2248.21       2303.09        29.83 o                         
   2  -9   3        130.00        138.19         6.73 o                         
   3  -9   3       2033.06       2010.16        27.90 o                         
   4  -9   3        271.66        286.78        10.60 o                         
   5  -9   3        387.05        382.59        12.92 o                         
   6  -9   3          0.42         -2.03         8.39 o                         
   7  -9   3         40.24         39.23         9.66 o                         
   8  -9   3         10.92         10.35         8.84 o                         
   9  -9   3         46.50         44.55        13.05 o                         
  10  -9   3          1.65         12.33        10.49 o                         
  11  -9   3         45.53         38.15         9.40 o                         
  12  -9   3         64.03         84.07        10.62 o                         
  13  -9   3          6.82         30.17        11.03 o                         
  14  -9   3        294.75        287.61        15.07 o                         
  15  -9   3         21.79         -0.11        13.98 o                         
  16  -9   3         75.90         95.67        17.76 o                         
  17  -9   3          1.56         -8.42        24.19 o                         
 -18  -8   3        112.89        116.24        23.97 o                         
 -17  -8   3         97.64         99.32        17.94 o                         
 -16  -8   3        102.03         99.33        15.42 o                         
 -15  -8   3          3.44         -3.96        12.96 o                         
 -14  -8   3         62.58         74.90        12.80 o                         
 -13  -8   3          7.76        -10.67        10.67 o                         
 -12  -8   3        958.51        943.04        22.58 o                         
 -11  -8   3        318.85        283.98        12.41 o                         
 -10  -8   3         42.50         50.32         7.74 o                         
  -9  -8   3         60.34         66.34        10.77 o                         
  -8  -8   3         15.14          9.56         7.18 o                         
  -7  -8   3        105.56         88.96         7.59 o                         
  -6  -8   3         51.96         42.04         7.32 o                         
  -5  -8   3         88.22        101.79         7.51 o                         
  -4  -8   3        613.80        571.97        12.94 o                         
  -3  -8   3       1229.75       1224.67        18.55 o                         
  -2  -8   3         63.18         46.88         5.66 o                         
  -1  -8   3       3209.38       3052.78        34.08 o                         
   0  -8   3        947.84        987.60        15.15 o                         
   1  -8   3       1244.91       1273.72        17.89 o                         
   2  -8   3        727.53        799.05        12.40 o                         
   3  -8   3        158.50        200.27         8.53 o                         
   4  -8   3       4831.07       5002.08        59.62 o                         
   5  -8   3       3901.87       3789.71        47.09 o                         
   6  -8   3        436.29        463.59        13.40 o                         
   7  -8   3       4731.66       4451.29        52.75 o                         
   8  -8   3        263.00        281.40        11.61 o                         
   9  -8   3        135.70        142.42        10.19 o                         
  10  -8   3       4179.30       4185.60        49.16 o                         
  11  -8   3          8.09         14.30         8.21 o                         
  12  -8   3        780.00        767.38        21.49 o                         
  13  -8   3         99.67         78.96        11.00 o                         
  14  -8   3        523.58        442.90        16.87 o                         
  15  -8   3       1538.44       1631.44        36.71 o                         
  16  -8   3          0.82          7.15        18.07 o                         
  17  -8   3        658.24        657.59        38.31 o                         
 -19  -7   3          1.35         14.21        21.73 o                         
 -18  -7   3        116.43        103.03        18.74 o                         
 -17  -7   3          0.15         18.17        13.41 o                         
 -16  -7   3         12.97         11.24        12.32 o                         
 -15  -7   3        175.90        166.73        12.73 o                         
 -14  -7   3        396.16        409.41        16.03 o                         
 -13  -7   3          9.59          1.76         9.60 o                         
 -12  -7   3       3479.09       3249.39        43.60 o                         
 -11  -7   3        227.68        227.32        12.53 o                         
 -10  -7   3        131.38        169.53         8.66 o                         
  -9  -7   3       2650.13       2663.20        32.98 o                         
  -8  -7   3       1517.17       1433.69        24.33 o                         
  -7  -7   3        394.96        419.30        13.02 o                         
  -6  -7   3          0.46          4.64         6.26 o                         
  -5  -7   3       4544.36       4554.39        54.91 o                         
  -4  -7   3       1030.77       1059.29        19.17 o                         
  -3  -7   3       5368.72       5127.51        57.46 o                         
  -2  -7   3         18.21         10.25         4.78 o                         
  -1  -7   3      16837.95      17803.01       180.18 o                         
   0  -7   3       2728.04       2627.31        29.69 o                         
   1  -7   3         27.12         16.14         5.82 o                         
   2  -7   3       2735.28       2676.44        30.02 o                         
   3  -7   3        140.09        212.97         8.34 o                         
   4  -7   3       1046.82       1117.93        18.23 o                         
   5  -7   3       1465.35       1448.69        22.21 o                         
   6  -7   3       1309.90       1341.18        20.68 o                         
   7  -7   3        181.70        199.04         8.06 o                         
   8  -7   3         40.41         43.96         5.91 o                         
   9  -7   3          1.21          1.03         6.79 o                         
  10  -7   3          5.79         12.00         7.17 o                         
  11  -7   3          5.35         28.00         8.16 o                         
  12  -7   3          3.72         -8.17         8.17 o                         
  13  -7   3         14.78          8.80        11.37 o                         
  14  -7   3         41.33         25.56         8.59 o                         
  15  -7   3        197.53        261.44        16.68 o                         
  16  -7   3          7.68         10.26        13.56 o                         
  17  -7   3        408.76        359.40        23.14 o                         
  18  -7   3         46.08         37.22        20.97 o                         
 -19  -6   3         13.35         -0.23        20.11 o                         
 -18  -6   3        426.05        491.17        23.64 o                         
 -17  -6   3        704.26        694.21        36.23 o                         
 -16  -6   3        861.16        881.87        25.02 o                         
 -15  -6   3        136.32        106.80        12.44 o                         
 -14  -6   3        202.39        193.07         9.39 o                         
 -13  -6   3        200.35        189.87         9.45 o                         
 -12  -6   3         64.71         62.95         7.53 o                         
 -11  -6   3        105.61         92.45         7.39 o                         
 -10  -6   3         14.17         -3.32         6.04 o                         
  -9  -6   3        152.19        157.37         7.56 o                         
  -8  -6   3        311.86        255.70         9.43 o                         
  -7  -6   3        431.37        455.84        10.82 o                         
  -6  -6   3        397.30        451.48        10.20 o                         
  -5  -6   3         79.39        107.58         7.14 o                         
  -4  -6   3          1.89         -3.73         6.23 o                         
  -3  -6   3        536.21        558.23        12.42 o                         
  -2  -6   3       1733.48       1783.87        22.49 o                         
  -1  -6   3         48.18         56.62         5.45 o                         
   0  -6   3         61.94         52.98         5.33 o                         
   1  -6   3       3043.77       3357.72        39.92 o                         
   2  -6   3         29.06          2.36         3.69 o                         
   3  -6   3       7685.37       7909.02        90.03 o                         
   4  -6   3       1315.41       1159.16        18.23 o                         
   5  -6   3          3.61         -1.25         6.43 o                         
   6  -6   3       5268.07       5017.07        52.00 o                         
   7  -6   3       1765.88       1785.69        22.36 o                         
   8  -6   3       1326.82       1184.03        17.66 o                         
   9  -6   3       6837.73       6580.73        65.96 o                         
  10  -6   3         14.61          9.90         7.22 o                         
  11  -6   3       3909.34       3836.64        42.16 o                         
  12  -6   3         78.48         73.09         9.12 o                         
  13  -6   3       1470.56       1461.41        24.84 o                         
  14  -6   3         24.76         28.87         8.74 o                         
  15  -6   3        940.22        889.48        21.89 o                         
  16  -6   3        425.13        426.76        22.50 o                         
  17  -6   3        513.47        567.05        25.49 o                         
  18  -6   3        115.88        122.37        21.05 o                         
 -19  -5   3         84.91         46.51        17.36 o                         
 -18  -5   3          7.39         30.14        16.23 o                         
 -17  -5   3         46.73         53.57        15.08 o                         
 -16  -5   3          2.25        -11.36        11.36 o                         
 -15  -5   3        242.89        246.93        13.52 o                         
 -14  -5   3        633.49        661.14        18.37 o                         
 -13  -5   3        997.47       1020.44        21.67 o                         
 -12  -5   3         56.51         41.78         9.08 o                         
 -11  -5   3          7.71         -2.38         8.12 o                         
 -10  -5   3       7116.88       6947.29        72.57 o                         
  -9  -5   3       1833.11       1689.26        21.66 o                         
  -8  -5   3        315.42        278.98         8.72 o                         
  -7  -5   3        322.00        420.25         9.49 o                         
  -6  -5   3       2202.21       1960.36        25.73 o                         
  -5  -5   3        624.20        726.92        12.78 o                         
  -4  -5   3       5085.94       5196.68        57.99 o                         
  -3  -5   3        767.46        815.55        21.06 o                         
  -2  -5   3      11996.46      12372.23       138.08 o                         
  -1  -5   3       1102.04       1197.07        15.38 o                         
   0  -5   3       3502.69       3533.06        36.35 o                         
   1  -5   3        186.60        170.11         5.97 o                         
   2  -5   3        108.79        158.09         7.97 o                         
   3  -5   3       3594.95       3059.71        41.75 o                         
   4  -5   3        852.24       1132.18        18.70 o                         
   5  -5   3        451.38        375.66         7.89 o                         
   6  -5   3         17.13         17.80         5.03 o                         
   7  -5   3       1511.54       1448.25        18.47 o                         
   8  -5   3        275.66        238.90         8.10 o                         
   9  -5   3        617.15        665.58        14.65 o                         
  10  -5   3         29.90         25.70         7.40 o                         
  11  -5   3         76.31         91.02         8.44 o                         
  12  -5   3          1.45          8.13         9.10 o                         
  13  -5   3          0.15         23.53         8.94 o                         
  14  -5   3         38.02         48.02        10.01 o                         
  15  -5   3         17.05         10.16        10.18 o                         
  16  -5   3          1.02         -0.96        16.09 o                         
  17  -5   3         58.52         64.54        16.03 o                         
  18  -5   3        107.75         69.27        19.70 o                         
  19  -5   3         41.47         23.86        21.14 o                         
 -19  -4   3         75.18         91.06        17.31 o                         
 -18  -4   3         92.74         86.99        20.20 o                         
 -17  -4   3       1136.67       1139.18        32.71 o                         
 -16  -4   3         12.65         -5.36        11.10 o                         
 -15  -4   3        290.83        254.64        13.26 o                         
 -14  -4   3        119.07         99.35        11.40 o                         
 -13  -4   3        331.83        327.86        15.33 o                         
 -12  -4   3       1169.00       1105.02        23.70 o                         
 -11  -4   3        279.70        291.07        10.85 o                         
 -10  -4   3       1867.12       1857.71        25.04 o                         
  -9  -4   3          0.77         -6.86         6.86 o                         
  -8  -4   3        354.43        331.78         9.67 o                         
  -7  -4   3          8.44          3.57         5.76 o                         
  -6  -4   3        285.14        302.04         7.94 o                         
  -5  -4   3        191.18        210.20         8.83 o                         
  -4  -4   3       1552.32       1723.30        21.01 o                         
  -3  -4   3        312.08        326.37         8.60 o                         
  -2  -4   3        124.67        145.08         6.45 o                         
  -1  -4   3         59.89         79.20         4.83 o                         
   0  -4   3          0.70         -0.83         2.88 o                         
   1  -4   3        159.83        129.41         6.76 o                         
   2  -4   3       2296.26       2319.07        30.22 o                         
   3  -4   3       1423.50       1409.86        20.90 o                         
   4  -4   3        324.53        443.07        12.92 o                         
   5  -4   3       4391.57       4215.04        42.05 o                         
   6  -4   3       1544.44       1471.88        17.86 o                         
   7  -4   3        128.91        179.82         6.86 o                         
   8  -4   3       1717.14       1486.83        19.09 o                         
   9  -4   3         69.12         46.66         6.91 o                         
  10  -4   3       5773.63       5430.14        55.67 o                         
  11  -4   3        870.40        832.67        16.17 o                         
  12  -4   3       1679.61       1727.24        23.95 o                         
  13  -4   3        154.50        144.35        10.23 o                         
  14  -4   3       1982.11       1942.54        28.95 o                         
  15  -4   3         57.58         60.16        11.40 o                         
  16  -4   3        120.42        118.79        12.03 o                         
  17  -4   3         17.22          9.64        11.03 o                         
  18  -4   3         92.29         86.86        19.82 o                         
  19  -4   3        321.91        379.26        25.06 o                         
 -19  -3   3         48.51         62.08        15.85 o                         
 -18  -3   3         32.73         32.13        19.24 o                         
 -17  -3   3         11.20         -4.57        12.24 o                         
 -16  -3   3          0.70         23.39        13.29 o                         
 -15  -3   3         96.79         78.74        11.22 o                         
 -14  -3   3         34.73         28.07        10.31 o                         
 -13  -3   3        128.63        114.39        10.62 o                         
 -12  -3   3       1581.40       1630.54        29.86 o                         
 -11  -3   3       1066.31        989.57        18.93 o                         
 -10  -3   3       8316.56       8218.87        90.16 o                         
  -9  -3   3         55.17         39.54         7.43 o                         
  -8  -3   3       1357.75       1323.21        18.58 o                         
  -7  -3   3        320.60        308.04         9.24 o                         
  -6  -3   3       2921.35       3098.74        35.18 o                         
  -5  -3   3        492.89        679.20        11.88 o                         
  -4  -3   3      10207.50      10810.93       106.05 o                         
  -3  -3   3       2902.19       2656.10        29.42 o                         
  -2  -3   3       5795.32       6050.13        57.79 o                         
  -1  -3   3       1054.42       1109.23        12.99 o                         
   0  -3   3        633.50        766.82        11.46 o                         
   1  -3   3       2865.18       3221.52        37.34 o                         
   2  -3   3       6698.95       7638.12        90.39 o                         
   3  -3   3       4923.68       4930.79        56.75 o                         
   4  -3   3       4194.64       4027.23        41.43 o                         
   5  -3   3       4781.23       4702.44        46.36 o                         
   6  -3   3       2823.14       2919.39        30.69 o                         
   7  -3   3       1055.83       1114.02        16.41 o                         
   8  -3   3        129.76        147.30         7.08 o                         
   9  -3   3          1.01          4.86         6.71 o                         
  10  -3   3         48.82         52.15         7.08 o                         
  11  -3   3        314.05        349.02        10.64 o                         
  12  -3   3          2.12         -6.94         7.60 o                         
  13  -3   3        294.31        314.69        11.88 o                         
  14  -3   3          2.82         15.36         9.25 o                         
  15  -3   3         16.36          1.59        10.58 o                         
  16  -3   3          1.91        -10.50        11.00 o                         
  17  -3   3          1.75         -0.31        12.61 o                         
  18  -3   3         41.17          1.19        12.00 o                         
  19  -3   3        204.14        262.00        23.33 o                         
 -19  -2   3        210.47        186.31        23.20 o                         
 -18  -2   3        342.66        340.85        20.01 o                         
 -17  -2   3        652.96        622.28        20.26 o                         
 -16  -2   3       2061.40       2111.46        38.62 o                         
 -15  -2   3         26.81         19.87        10.26 o                         
 -14  -2   3        243.49        261.63        13.50 o                         
 -13  -2   3         49.55         36.04         9.72 o                         
 -12  -2   3       1356.15       1372.28        21.08 o                         
 -11  -2   3        213.14        211.95         9.18 o                         
 -10  -2   3       2549.97       2470.50        28.81 o                         
  -9  -2   3       4923.58       4667.77        47.98 o                         
  -8  -2   3        628.67        602.32        11.90 o                         
  -7  -2   3        143.95        160.57         6.79 o                         
  -6  -2   3        117.59        149.17         7.34 o                         
  -5  -2   3        252.30        223.48        10.96 o                         
  -4  -2   3        102.27        112.07         5.63 o                         
  -3  -2   3         27.47         16.04         5.07 o                         
  -2  -2   3       1306.21       1369.93        15.95 o                         
  -1  -2   3        698.38        723.50         9.95 o                         
   0  -2   3         90.79         73.12         5.14 o                         
   1  -2   3       2677.51       2544.46        28.46 o                         
   2  -2   3        363.23        329.12         8.96 o                         
   3  -2   3        235.91        273.35         9.78 o                         
   4  -2   3       2988.81       2890.29        29.22 o                         
   5  -2   3       1807.00       1803.20        20.10 o                         
   6  -2   3      28059.85      28679.21       577.86 o                         
   7  -2   3       1679.83       1641.27        19.67 o                         
   8  -2   3       1775.30       1690.20        20.61 o                         
   9  -2   3       2436.46       2520.85        28.52 o                         
  10  -2   3       3041.01       2943.53        32.79 o                         
  11  -2   3         44.61         49.70         7.67 o                         
  12  -2   3        691.67        755.93        15.86 o                         
  13  -2   3       4204.35       3996.05        44.16 o                         
  14  -2   3         40.66         48.25         9.75 o                         
  15  -2   3        256.10        248.43        14.72 o                         
  16  -2   3        110.22        101.34        12.70 o                         
  17  -2   3        433.58        441.06        18.85 o                         
  18  -2   3         89.58         81.90        17.09 o                         
  19  -2   3        186.59        164.89        21.71 o                         
  20  -2   3        717.03        691.32        32.94 o                         
 -19  -1   3         66.74         76.19        21.55 o                         
 -18  -1   3          5.74          9.07        19.81 o                         
 -17  -1   3         23.52         39.88         9.99 o                         
 -16  -1   3        219.91        220.21        14.94 o                         
 -15  -1   3        142.26        124.00        10.84 o                         
 -14  -1   3         71.49         75.10         9.69 o                         
 -13  -1   3         85.17         72.69         9.26 o                         
 -12  -1   3       1317.65       1314.11        20.29 o                         
 -11  -1   3        370.08        376.04        10.78 o                         
 -10  -1   3         46.95         25.49         7.12 o                         
  -9  -1   3       3558.81       3531.15        37.78 o                         
  -8  -1   3         32.10         27.34         5.88 o                         
  -7  -1   3       5789.81       5767.86        58.95 o                         
  -6  -1   3       4183.92       4158.36        41.80 o                         
  -5  -1   3       2598.88       2729.40        29.62 o                         
  -4  -1   3        434.13        463.32         9.54 o                         
  -3  -1   3      15468.69      15303.66       268.20 o                         
  -2  -1   3     134702.47     147657.89      6551.84 o                         
  -1  -1   3      17502.06      18505.30       447.35 o                         
   0  -1   3     105585.93     108834.75      3389.71 o                         
   1  -1   3        101.47         78.78         4.11 o                         
   2  -1   3       2523.77       2710.56        27.78 o                         
   3  -1   3       8643.91       8797.01        89.51 o                         
   4  -1   3       8338.72       8580.58        81.22 o                         
   5  -1   3          8.72          3.02         4.82 o                         
   6  -1   3      15403.69      15732.66       153.46 o                         
   7  -1   3       4961.22       5514.73        54.47 o                         
   8  -1   3       1173.05       1142.18        16.48 o                         
   9  -1   3       1366.95       1256.23        17.50 o                         
  10  -1   3         37.90          5.39         6.49 o                         
  11  -1   3       4220.75       4211.83        44.70 o                         
  12  -1   3        142.62        176.72         9.50 o                         
  13  -1   3        176.11        166.79        10.01 o                         
  14  -1   3         62.64         23.36        10.72 o                         
  15  -1   3         11.46          0.25        10.08 o                         
  16  -1   3         95.04        105.16        15.51 o                         
  17  -1   3         19.61         10.20        12.48 o                         
  18  -1   3         23.96          0.97        16.61 o                         
  19  -1   3         42.42         44.76        19.21 o                         
  20  -1   3         34.55         54.69        20.37 o                         
 -19   0   3         13.90         49.34        20.75 o                         
 -18   0   3          3.95          1.58        19.97 o                         
 -17   0   3        564.55        510.71        24.91 o                         
 -16   0   3       1172.93       1122.36        22.66 o                         
 -15   0   3       1355.44       1339.32        24.08 o                         
 -14   0   3         67.27         70.26         9.04 o                         
 -13   0   3       1102.68       1135.44        26.61 o                         
 -12   0   3        137.44        148.46         9.39 o                         
 -11   0   3        684.16        633.59        13.67 o                         
 -10   0   3         65.83         43.60         6.72 o                         
  -9   0   3       3158.28       3117.04        33.89 o                         
  -8   0   3       3733.94       3776.88        39.19 o                         
  -7   0   3       2028.57       1985.10        22.69 o                         
  -6   0   3       2300.82       2327.68        25.33 o                         
  -5   0   3        158.01        165.41         6.37 o                         
  -4   0   3          3.06          5.39         4.65 o                         
  -3   0   3        506.37        532.60         9.05 o                         
  -2   0   3       1897.14       1875.45        20.07 o                         
  -1   0   3        616.68        624.49         9.76 o                         
   0   0   3       1412.16       1483.35        17.20 o                         
   1   0   3         14.91         25.36         3.20 o                         
   2   0   3        307.14        320.88         6.42 o                         
   3   0   3       5273.29       5227.39        51.86 o                         
   4   0   3        124.92        141.19         7.97 o                         
   5   0   3       4184.49       4261.50        41.96 o                         
   6   0   3        690.90        696.85        12.38 o                         
   7   0   3        814.31        745.14        12.06 o                         
   8   0   3        200.65        157.54         7.79 o                         
   9   0   3       1894.18       1729.97        21.22 o                         
  10   0   3       1972.16       2059.70        24.74 o                         
  11   0   3       1985.93       1959.91        24.67 o                         
  12   0   3       2624.37       2456.29        29.77 o                         
  13   0   3        240.42        228.42        10.79 o                         
  14   0   3        498.58        487.26        15.60 o                         
  15   0   3        473.88        436.19        15.91 o                         
  16   0   3       1176.64       1227.95        26.45 o                         
  17   0   3         15.28         -0.92        12.61 o                         
  18   0   3        391.47        385.22        17.79 o                         
  19   0   3         78.58         46.32        19.19 o                         
  20   0   3        167.02        141.42        17.15 o                         
 -19   1   3         74.05         58.73        23.48 o                         
 -18   1   3          0.30         25.36        18.67 o                         
 -17   1   3         66.13         58.78        17.14 o                         
 -16   1   3         66.45         45.40        16.21 o                         
 -15   1   3         19.80         13.72        14.54 o                         
 -14   1   3         64.20         42.51         7.63 o                         
 -13   1   3        159.96        157.61         9.88 o                         
 -12   1   3          5.97          7.65         6.93 o                         
 -11   1   3         12.74         -0.56         6.42 o                         
 -10   1   3         42.10         18.75         6.28 o                         
  -9   1   3       1122.57       1005.50        15.26 o                         
  -8   1   3       4926.59       4887.89        49.36 o                         
  -7   1   3         32.19        101.49         6.44 o                         
  -6   1   3       9166.65       9562.33        91.32 o                         
  -5   1   3        486.06        623.23        10.33 o                         
  -4   1   3        192.27        211.56         6.02 o                         
  -3   1   3         24.77         18.56         3.99 o                         
  -2   1   3       4195.70       4920.43        47.00 o                         
  -1   1   3      27265.34      28394.57       798.64 o                         
   0   1   3      27541.35      27886.53       753.29 o                         
   1   1   3       1958.19       2020.35        22.40 o                         
   2   1   3       1387.45       1533.02        17.71 o                         
   3   1   3         22.90         24.31         4.27 o                         
   4   1   3       1642.27       1790.19        19.93 o                         
   5   1   3       1580.08       1779.40        19.63 o                         
   6   1   3       9767.56      10209.27        96.87 o                         
   7   1   3      12543.74      12824.01       121.43 o                         
   8   1   3        492.32        628.07        11.67 o                         
   9   1   3       1028.70       1120.21        16.16 o                         
  10   1   3        144.91        139.96         7.73 o                         
  11   1   3       1241.60       1201.41        17.88 o                         
  12   1   3        805.64        814.52        16.17 o                         
  13   1   3         10.55         12.32         8.69 o                         
  14   1   3        126.10        141.02        11.32 o                         
  15   1   3          0.01          9.92        11.23 o                         
  16   1   3         52.80         61.68        13.27 o                         
  17   1   3          4.79          4.03        12.36 o                         
  18   1   3        104.84        104.22        14.84 o                         
  19   1   3         77.32         66.46        15.08 o                         
  20   1   3          1.51         11.42        18.93 o                         
 -18   2   3          2.78          3.38        18.46 o                         
 -17   2   3       1386.11       1565.27        45.46 o                         
 -16   2   3         41.32         46.72        15.90 o                         
 -15   2   3        774.81        757.55        25.02 o                         
 -14   2   3        132.59        181.51        17.92 o                         
 -13   2   3        109.41         96.86        12.31 o                         
 -12   2   3       2658.63       2521.85        34.62 o                         
 -11   2   3        232.16        240.20         8.61 o                         
 -10   2   3        182.61        168.16         8.41 o                         
  -9   2   3          1.08         -4.73         4.73 o                         
  -8   2   3       1415.72       1383.83        18.77 o                         
  -7   2   3         44.49         73.72         4.86 o                         
  -6   2   3       1912.22       1755.77        20.08 o                         
  -5   2   3         68.91         91.77         4.13 o                         
  -4   2   3        980.06        993.80        14.29 o                         
  -3   2   3          7.31         13.62         4.79 o                         
  -2   2   3       1276.49       1248.62        15.00 o                         
  -1   2   3       1959.19       2010.67        22.76 o                         
   0   2   3        515.66        496.15         8.26 o                         
   1   2   3        157.58        140.18         4.25 o                         
   2   2   3        232.47        239.64         7.50 o                         
   3   2   3       1530.75       1555.52        17.79 o                         
   4   2   3        800.55        744.85        10.62 o                         
   5   2   3          3.87          4.44         4.55 o                         
   6   2   3       1341.92       1296.64        16.08 o                         
   7   2   3        261.15        238.36         7.24 o                         
   8   2   3       2225.85       2201.28        24.69 o                         
   9   2   3        849.65        937.08        14.41 o                         
  10   2   3       4013.72       3766.34        39.82 o                         
  11   2   3         84.62        111.08         8.45 o                         
  12   2   3       1642.96       1592.07        21.95 o                         
  13   2   3        228.84        207.72        12.54 o                         
  14   2   3        689.12        782.43        18.76 o                         
  15   2   3        389.37        348.35        13.83 o                         
  16   2   3       4444.00       4571.30        60.83 o                         
  17   2   3       1849.84       1800.56        35.45 o                         
  18   2   3        409.63        385.65        23.63 o                         
  19   2   3        721.06        708.73        25.46 o                         
  20   2   3         77.11         65.46        19.15 o                         
 -18   3   3          4.86         -1.88        18.40 o                         
 -17   3   3          1.84         -3.04        17.29 o                         
 -16   3   3         14.27         -5.72        15.98 o                         
 -15   3   3          6.97          1.33        15.23 o                         
 -14   3   3         78.48         86.16        14.53 o                         
 -13   3   3        214.75        252.07        14.83 o                         
 -12   3   3          2.48         14.30        10.33 o                         
 -11   3   3        918.88        833.77        19.07 o                         
 -10   3   3          3.12         -1.78         8.83 o                         
  -9   3   3        241.98        251.39        10.10 o                         
  -8   3   3        332.04        315.46        10.34 o                         
  -7   3   3       3232.28       3276.08        39.32 o                         
  -6   3   3        219.97        228.53        10.89 o                         
  -5   3   3       1088.08       1431.08        18.91 o                         
  -4   3   3       3348.17       3552.39        40.50 o                         
  -3   3   3      14121.77      14363.24       159.37 o                         
  -2   3   3         11.52         17.63         3.46 o                         
  -1   3   3       6469.91       6345.01        62.23 o                         
   0   3   3       9881.74       9707.84       138.83 o                         
   1   3   3      17220.05      17159.24       359.66 o                         
   2   3   3       7084.76       7668.74        89.69 o                         
   3   3   3       1793.77       1891.78        21.87 o                         
   4   3   3      10917.22      11075.22       123.04 o                         
   5   3   3       1352.36       1459.33        16.67 o                         
   6   3   3      18521.68      18250.53       226.13 o                         
   7   3   3          2.29         15.45         6.16 o                         
   8   3   3       2098.54       1827.41        21.40 o                         
   9   3   3         25.21         25.91         5.90 o                         
  10   3   3       3380.79       3505.65        39.01 o                         
  11   3   3         74.53         47.46         8.76 o                         
  12   3   3       3433.25       3626.90        41.52 o                         
  13   3   3         51.44         42.11         9.05 o                         
  14   3   3        223.52        233.32        11.50 o                         
  15   3   3        236.58        241.15        12.34 o                         
  16   3   3        322.90        346.22        15.64 o                         
  17   3   3        640.58        630.18        27.85 o                         
  18   3   3         19.95         14.27        12.71 o                         
  19   3   3          0.80        -14.46        14.62 o                         
  20   3   3          9.73         29.80        17.15 o                         
  21   3   3          0.30        -14.52        17.47 o                         
 -18   4   3        366.65        369.27        29.16 o                         
 -17   4   3         27.94        -17.96        17.96 o                         
 -16   4   3        921.81        798.19        26.87 o                         
 -15   4   3        954.00       1023.90        30.27 o                         
 -14   4   3       1481.48       1568.23        34.56 o                         
 -13   4   3        161.00        117.60        14.06 o                         
 -12   4   3        453.06        487.17        16.59 o                         
 -11   4   3       2205.87       2089.99        30.13 o                         
 -10   4   3         18.83         14.38         9.04 o                         
  -9   4   3        725.99        660.94        15.59 o                         
  -8   4   3         50.27         50.62         8.04 o                         
  -7   4   3       1792.53       1710.08        22.99 o                         
  -6   4   3        414.46        457.58        11.50 o                         
  -5   4   3         79.41        155.82         7.50 o                         
  -4   4   3        359.58        366.88        10.34 o                         
  -3   4   3      10010.36      10413.49        98.11 o                         
  -2   4   3        667.69        655.21        10.22 o                         
  -1   4   3          8.34         13.72         3.69 o                         
   0   4   3       2132.65       2016.73        25.15 o                         
   1   4   3        829.12        796.24        10.63 o                         
   2   4   3       2888.94       2926.83        32.04 o                         
   3   4   3       2068.94       2138.62        24.50 o                         
   4   4   3        561.23        586.47         9.44 o                         
   5   4   3        102.01         88.94         4.93 o                         
   6   4   3       1516.26       1533.66        17.85 o                         
   7   4   3       1615.67       1532.63        18.43 o                         
   8   4   3         68.43         70.33         5.78 o                         
   9   4   3       1685.15       1598.65        19.88 o                         
  10   4   3        479.01        444.54        10.85 o                         
  11   4   3         20.00         27.20         7.09 o                         
  12   4   3         18.09         28.36         7.93 o                         
  13   4   3        373.68        470.84        13.07 o                         
  14   4   3         38.40         30.72         9.17 o                         
  15   4   3       3005.09       2824.46        41.02 o                         
  16   4   3        467.32        444.91        16.84 o                         
  17   4   3        566.70        554.14        21.37 o                         
  18   4   3       1527.77       1509.29        32.27 o                         
  19   4   3         10.65         -7.31        12.73 o                         
  20   4   3        809.86        866.17        35.13 o                         
  21   4   3          1.25         23.11        18.13 o                         
 -18   5   3         50.53         61.05        21.44 o                         
 -17   5   3         86.33        108.40        20.21 o                         
 -16   5   3        197.22        211.64        19.40 o                         
 -15   5   3        120.02        109.74        17.40 o                         
 -14   5   3          6.92         -3.43        14.59 o                         
 -13   5   3          1.57        -12.67        12.67 o                         
 -12   5   3          2.02         12.37        11.62 o                         
 -11   5   3        224.70        213.57        12.05 o                         
 -10   5   3          0.24         -3.71         9.06 o                         
  -9   5   3        871.52        948.09        18.38 o                         
  -8   5   3        170.86        180.99        10.67 o                         
  -7   5   3       1194.54       1320.05        20.65 o                         
  -6   5   3       1865.76       1842.39        24.70 o                         
  -5   5   3         17.78         -0.69         5.75 o                         
  -4   5   3        488.71        607.09         9.37 o                         
  -3   5   3        541.86        570.67         9.47 o                         
  -2   5   3       2470.48       2120.60        22.95 o                         
  -1   5   3        460.78        574.82         9.01 o                         
   0   5   3       7241.55       7351.39        86.45 o                         
   1   5   3        250.30        262.31         9.14 o                         
   2   5   3       8399.72       8784.14       102.55 o                         
   3   5   3       2023.93       1856.34        21.75 o                         
   4   5   3        920.17        867.75        12.29 o                         
   5   5   3       2780.74       2945.50        31.02 o                         
   6   5   3        205.45        170.66         6.44 o                         
   7   5   3       3675.57       3101.35        33.50 o                         
   8   5   3        323.84        374.41         8.64 o                         
   9   5   3       1965.09       1803.80        22.52 o                         
  10   5   3       1092.83       1167.57        17.43 o                         
  11   5   3        530.67        446.14        14.00 o                         
  12   5   3        283.18        216.39         9.57 o                         
  13   5   3        393.50        356.40        11.92 o                         
  14   5   3        116.54        162.64        10.89 o                         
  15   5   3         40.78         31.06         9.72 o                         
  16   5   3        259.98        287.61        13.31 o                         
  17   5   3         34.04         24.20        11.10 o                         
  18   5   3          1.70         11.74        15.46 o                         
  19   5   3         63.89         35.64        19.16 o                         
  20   5   3          0.02          3.64        25.76 o                         
  21   5   3         11.25         32.26        18.89 o                         
 -17   6   3        515.99        554.42        30.88 o                         
 -16   6   3        110.57        103.43        18.04 o                         
 -15   6   3        747.23        782.84        26.73 o                         
 -14   6   3        840.47        863.29        27.21 o                         
 -13   6   3        950.14       1008.34        29.27 o                         
 -12   6   3        275.89        291.01        15.92 o                         
 -11   6   3       1048.05       1121.07        25.27 o                         
 -10   6   3        528.23        448.33        17.62 o                         
  -9   6   3       3402.79       3228.38        41.45 o                         
  -8   6   3       6449.58       6520.34        74.13 o                         
  -7   6   3       1388.63       1344.87        21.23 o                         
  -6   6   3       5777.19       5831.38        62.87 o                         
  -5   6   3         31.49         18.45         4.84 o                         
  -4   6   3       2348.93       2276.88        24.31 o                         
  -3   6   3        743.08        803.59        11.72 o                         
  -2   6   3          7.25         16.64         4.40 o                         
  -1   6   3        126.41        150.29         5.58 o                         
   0   6   3        744.35        739.03        11.75 o                         
   1   6   3        907.02        873.12        17.50 o                         
   2   6   3        620.41        602.15        10.19 o                         
   3   6   3       1910.04       2006.97        23.45 o                         
   4   6   3       1282.29       1353.54        17.35 o                         
   5   6   3        973.95       1060.40        15.22 o                         
   6   6   3         71.70         91.61         7.95 o                         
   7   6   3       1262.16       1254.73        18.49 o                         
   8   6   3        885.21        978.25        16.52 o                         
   9   6   3        134.76        107.53         7.70 o                         
  10   6   3        140.45        140.46         8.70 o                         
  11   6   3         10.21         -1.76         7.96 o                         
  12   6   3        564.11        503.90        14.18 o                         
  13   6   3         42.95         13.57         9.24 o                         
  14   6   3       1179.56       1171.27        23.40 o                         
  15   6   3         21.19         31.45        11.53 o                         
  16   6   3        772.39        741.86        21.53 o                         
  17   6   3         39.51         40.28        13.76 o                         
  18   6   3         17.43         41.72        17.98 o                         
  19   6   3          1.87         13.21        17.88 o                         
  20   6   3        117.81         80.37        21.95 o                         
  21   6   3          3.43         14.36        18.51 o                         
 -17   7   3        157.72        152.14        22.75 o                         
 -16   7   3          5.37         17.95        17.94 o                         
 -15   7   3        184.82        225.67        18.82 o                         
 -14   7   3        101.69        113.12        16.48 o                         
 -13   7   3         33.52         20.97        13.55 o                         
 -12   7   3         72.06         69.44        13.58 o                         
 -11   7   3        347.38        357.90        17.00 o                         
 -10   7   3        421.71        407.17        14.51 o                         
  -9   7   3          0.20          8.75         9.50 o                         
  -8   7   3          3.70          8.34         8.37 o                         
  -7   7   3       1195.33       1247.24        19.69 o                         
  -6   7   3       4541.36       4607.24        51.06 o                         
  -5   7   3       1634.62       1665.61        20.75 o                         
  -4   7   3       1086.93       1134.68        15.11 o                         
  -3   7   3        282.35        258.14         7.16 o                         
  -2   7   3        235.05        317.17         7.63 o                         
  -1   7   3       3080.45       3087.03        32.09 o                         
   0   7   3       5604.07       6075.23        71.85 o                         
   1   7   3      17559.42      17517.68       250.59 o                         
   2   7   3        454.64        446.19         9.23 o                         
   3   7   3      32891.37      34574.29      1035.56 o                         
   4   7   3       4607.96       4959.82        54.40 o                         
   5   7   3         15.45         10.61         5.49 o                         
   6   7   3        494.03        661.08        11.10 o                         
   7   7   3       2558.49       2389.65        29.50 o                         
   8   7   3       1723.28       1895.39        24.25 o                         
   9   7   3        139.58        160.68         9.02 o                         
  10   7   3       4462.27       4404.49        49.90 o                         
  11   7   3       2010.90       1926.24        26.84 o                         
  12   7   3         86.01         50.20         9.19 o                         
  13   7   3         51.46         25.74         9.38 o                         
  14   7   3        508.02        528.24        17.00 o                         
  15   7   3        219.09        229.00        14.40 o                         
  16   7   3        447.20        461.64        18.31 o                         
  17   7   3         38.53         48.56        15.08 o                         
  18   7   3         23.10         14.69        17.49 o                         
  19   7   3         14.39          6.89        25.28 o                         
  20   7   3        164.02        128.68        20.22 o                         
 -16   8   3         22.07          9.12        19.95 o                         
 -15   8   3        256.11        227.03        20.43 o                         
 -14   8   3       1450.76       1525.51        65.02 o                         
 -13   8   3         90.71         61.51        15.04 o                         
 -12   8   3       1122.96       1150.35        33.72 o                         
 -11   8   3         36.87         27.17        12.97 o                         
 -10   8   3       2103.26       2177.25        33.85 o                         
  -9   8   3        852.67        941.41        19.24 o                         
  -8   8   3       6430.68       6018.52        66.59 o                         
  -7   8   3       6843.85       6337.78        69.06 o                         
  -6   8   3        348.65        365.99        11.13 o                         
  -5   8   3      11099.75      10709.01       106.27 o                         
  -4   8   3         29.96         33.36         5.32 o                         
  -3   8   3       2858.09       2701.99        32.10 o                         
  -2   8   3         18.22         24.27         4.92 o                         
  -1   8   3        441.83        452.18         8.67 o                         
   0   8   3        101.24         93.98         6.35 o                         
   1   8   3       3622.76       3621.22        55.97 o                         
   2   8   3        555.57        604.66        16.85 o                         
   3   8   3       1282.04       1230.35        16.02 o                         
   4   8   3        483.51        480.47        10.26 o                         
   5   8   3          0.78          2.56         4.77 o                         
   6   8   3          3.27          1.69         6.20 o                         
   7   8   3         31.04         38.01         6.14 o                         
   8   8   3         93.93         79.01         6.97 o                         
   9   8   3         73.87         95.54        10.27 o                         
  10   8   3        131.44        123.40         9.01 o                         
  11   8   3        118.81        126.25         9.45 o                         
  12   8   3       2734.84       2508.15        33.24 o                         
  13   8   3          9.58         13.42         9.49 o                         
  14   8   3          3.18         -5.33        10.54 o                         
  15   8   3        846.14        821.80        22.88 o                         
  16   8   3          0.59         11.27        13.61 o                         
  17   8   3         69.01        102.25        15.27 o                         
  18   8   3          1.74         -6.97        17.21 o                         
  19   8   3        679.78        674.04        28.96 o                         
  20   8   3          0.91        -17.72        17.72 o                         
 -16   9   3         70.69         75.31        27.79 o                         
 -15   9   3         62.64         70.35        17.90 o                         
 -14   9   3        215.79        248.69        23.22 o                         
 -13   9   3        103.46        112.96        15.20 o                         
 -12   9   3         13.58         29.68        13.39 o                         
 -11   9   3          0.13         12.09        12.05 o                         
 -10   9   3          0.11         11.67        11.42 o                         
  -9   9   3          1.19         14.30        10.23 o                         
  -8   9   3        190.53        190.83        13.20 o                         
  -7   9   3        848.00        834.80        13.98 o                         
  -6   9   3        233.92        241.45         8.18 o                         
  -5   9   3       1756.28       1746.92        21.80 o                         
  -4   9   3          1.21         -5.29         5.29 o                         
  -3   9   3        131.82        120.62         6.45 o                         
  -2   9   3        416.59        383.36         9.57 o                         
  -1   9   3       2162.70       2252.93        26.74 o                         
   0   9   3        884.91        801.72        18.81 o                         
   1   9   3       5278.99       5574.96        83.86 o                         
   2   9   3       4273.73       4422.68        62.87 o                         
   3   9   3         17.83         12.98         5.42 o                         
   4   9   3       5686.89       5404.90        56.83 o                         
   5   9   3        623.11        674.98        12.57 o                         
   6   9   3       3695.71       3677.77        44.71 o                         
   7   9   3       1437.59       1380.14        21.14 o                         
   8   9   3      10053.80      10440.50       119.18 o                         
   9   9   3       4832.78       4864.51        54.09 o                         
  10   9   3        387.14        479.74        14.28 o                         
  11   9   3       2308.53       2186.45        30.75 o                         
  12   9   3       1429.93       1314.59        23.01 o                         
  13   9   3       2074.62       2145.84        33.20 o                         
  14   9   3        410.30        390.66        15.15 o                         
  15   9   3        851.48        904.32        32.75 o                         
  16   9   3        133.43         93.64        14.23 o                         
  17   9   3          2.12          6.80        13.39 o                         
  18   9   3        329.44        381.47        19.75 o                         
  19   9   3        246.63        237.07        23.61 o                         
  20   9   3        234.75        263.32        28.74 o                         
 -15  10   3        269.96        271.75        23.11 o                         
 -14  10   3        334.68        333.99        27.51 o                         
 -13  10   3        233.62        259.14        16.65 o                         
 -12  10   3          1.38          2.67        13.00 o                         
 -11  10   3       1889.64       1942.87        40.48 o                         
 -10  10   3          1.25         15.48        11.80 o                         
  -9  10   3         10.80         24.56        11.18 o                         
  -8  10   3        310.48        277.43        13.57 o                         
  -7  10   3         63.12         95.37         8.26 o                         
  -6  10   3       1135.58       1160.17        17.44 o                         
  -5  10   3        478.51        495.76        11.55 o                         
  -4  10   3        104.45         69.55         6.38 o                         
  -3  10   3       1282.50       1293.20        19.47 o                         
  -2  10   3       1071.71       1002.32        15.77 o                         
  -1  10   3        574.21        645.10        11.09 o                         
   0  10   3       4984.47       5039.98        77.09 o                         
   1  10   3        876.99        961.12        19.78 o                         
   2  10   3        296.89        302.33        12.08 o                         
   3  10   3        550.43        535.77         9.54 o                         
   4  10   3          3.90         10.85         4.43 o                         
   5  10   3          9.84          9.81         4.88 o                         
   6  10   3        220.96        198.49         7.59 o                         
   7  10   3        160.97        144.66         7.98 o                         
   8  10   3        636.42        636.93        15.18 o                         
   9  10   3        519.42        504.64        14.54 o                         
  10  10   3         34.85         34.87         7.86 o                         
  11  10   3        284.74        259.70        10.58 o                         
  12  10   3          3.95          5.68         8.76 o                         
  13  10   3        924.09        898.03        22.91 o                         
  14  10   3        333.78        329.17        15.76 o                         
  15  10   3         91.86         96.91        13.45 o                         
  16  10   3        596.27        584.01        21.62 o                         
  17  10   3        118.90         81.87        17.13 o                         
  18  10   3        116.48        118.60        15.86 o                         
  19  10   3        162.09        161.85        20.86 o                         
  20  10   3       1348.85       1584.25        65.87 o                         
 -15  11   3         73.32         98.38        22.32 o                         
 -14  11   3          5.62          4.17        17.10 o                         
 -13  11   3        200.14        245.54        21.40 o                         
 -12  11   3         29.32         53.33        13.44 o                         
 -11  11   3          6.76          1.38        12.19 o                         
 -10  11   3         50.44         56.48        12.28 o                         
  -9  11   3         18.63         21.32        11.16 o                         
  -8  11   3        107.99         93.64        11.65 o                         
  -7  11   3         58.96         61.81         7.01 o                         
  -6  11   3         93.73        119.29         7.44 o                         
  -5  11   3         20.65         19.00         6.54 o                         
  -4  11   3         19.52          7.93         6.41 o                         
  -3  11   3          4.61          4.52         6.13 o                         
  -2  11   3       1143.63       1083.99        16.90 o                         
  -1  11   3          7.55          7.34         3.99 o                         
   0  11   3       1600.89       1675.26        40.85 o                         
   1  11   3       6792.86       6822.31        88.92 o                         
   2  11   3       1767.86       1622.75        26.86 o                         
   3  11   3       2782.74       2889.65        34.88 o                         
   4  11   3        112.35        104.84         5.42 o                         
   5  11   3       3202.01       3009.72        34.04 o                         
   6  11   3        824.95        820.59        13.53 o                         
   7  11   3        652.20        610.17        15.12 o                         
   8  11   3         76.99         38.82         7.96 o                         
   9  11   3       1375.25       1326.54        22.55 o                         
  10  11   3        119.95         89.95         9.92 o                         
  11  11   3       1293.30       1175.36        23.82 o                         
  12  11   3        549.99        602.07        16.74 o                         
  13  11   3        968.63        967.03        23.46 o                         
  14  11   3       1302.29       1391.82        31.54 o                         
  15  11   3         23.88         27.25        11.53 o                         
  16  11   3       1189.37       1204.82        32.73 o                         
  17  11   3          0.30        -12.19        12.19 o                         
  18  11   3        222.28        191.93        16.25 o                         
  19  11   3         12.00          5.37        19.20 o                         
  20  11   3        127.13         86.37        20.26 o                         
 -14  12   3        380.65        364.37        23.01 o                         
 -13  12   3        320.86        331.01        20.95 o                         
 -12  12   3        252.66        261.25        15.84 o                         
 -11  12   3        492.43        482.55        18.04 o                         
 -10  12   3        637.79        578.16        19.30 o                         
  -9  12   3          3.03          5.95        11.42 o                         
  -8  12   3        241.22        281.09         9.58 o                         
  -7  12   3        182.79        213.19         9.40 o                         
  -6  12   3        513.35        570.23        14.35 o                         
  -5  12   3          3.77         -7.25         7.25 o                         
  -4  12   3        234.19        245.20        10.16 o                         
  -3  12   3         50.24         37.55         6.34 o                         
  -2  12   3       3452.08       3355.78        39.35 o                         
  -1  12   3        151.75        162.06         6.54 o                         
   0  12   3        380.35        318.54        16.12 o                         
   1  12   3       1997.61       2124.21        33.40 o                         
   2  12   3        988.99       1013.13        22.85 o                         
   3  12   3       3210.13       3060.79        47.60 o                         
   4  12   3         16.59         11.72         4.65 o                         
   5  12   3        272.58        243.90         7.70 o                         
   6  12   3        226.70        224.59         7.61 o                         
   7  12   3        342.38        349.11         9.89 o                         
   8  12   3         22.96         24.02         7.23 o                         
   9  12   3         11.19         10.64         8.91 o                         
  10  12   3        297.10        309.73        12.25 o                         
  11  12   3        182.32        184.86        11.41 o                         
  12  12   3          0.93         10.18        11.30 o                         
  13  12   3          4.12         -6.71        11.85 o                         
  14  12   3         44.54         54.07        17.75 o                         
  15  12   3         74.74         39.36        20.67 o                         
  16  12   3        515.90        501.90        21.98 o                         
  17  12   3         70.60         59.22        15.66 o                         
  18  12   3        145.27        130.95        16.63 o                         
  19  12   3        138.01        137.95        31.49 o                         
 -13  13   3          0.09          7.30        16.35 o                         
 -12  13   3         95.98         91.88        17.13 o                         
 -11  13   3          0.99          6.51        12.33 o                         
 -10  13   3         23.86         28.81        12.11 o                         
  -9  13   3         97.68        102.21        19.16 o                         
  -8  13   3         49.18         38.95         9.27 o                         
  -7  13   3        226.68        240.91        10.67 o                         
  -6  13   3         19.76         18.33         9.79 o                         
  -5  13   3         14.17         17.14         7.92 o                         
  -4  13   3         99.40         92.89         7.55 o                         
  -3  13   3        510.51        472.29        11.69 o                         
  -2  13   3          0.74         -4.84         4.90 o                         
  -1  13   3        192.79        184.25        13.12 o                         
   0  13   3        477.35        420.71        13.75 o                         
   1  13   3         73.80         70.68         9.77 o                         
   2  13   3        447.71        456.48        21.09 o                         
   3  13   3        261.78        284.84        13.28 o                         
   4  13   3        739.56        759.59        12.27 o                         
   5  13   3       3593.64       3436.74        38.79 o                         
   6  13   3        542.42        571.13        13.45 o                         
   7  13   3         99.68         84.04         6.58 o                         
   8  13   3        168.46        194.03         9.68 o                         
   9  13   3       1173.03        997.79        18.26 o                         
  10  13   3       3230.94       3003.50        49.37 o                         
  11  13   3         51.36         51.35        11.49 o                         
  12  13   3        840.77        968.65        27.45 o                         
  13  13   3        856.88        876.62        25.14 o                         
  14  13   3          3.84         -4.63        11.92 o                         
  15  13   3         10.68         -9.55        12.05 o                         
  16  13   3        161.76        199.25        17.46 o                         
  17  13   3        267.43        282.08        25.71 o                         
  18  13   3          5.99          5.95        15.41 o                         
  19  13   3        230.04        263.73        28.59 o                         
 -13  14   3         98.82         90.22        21.85 o                         
 -12  14   3        935.67        951.71        34.71 o                         
 -11  14   3         78.23         82.91        19.18 o                         
 -10  14   3        232.10        275.81        19.76 o                         
  -9  14   3        655.05        676.41        25.37 o                         
  -8  14   3        444.45        447.04        13.21 o                         
  -7  14   3        112.01         78.32         9.38 o                         
  -6  14   3          4.82         -3.59         8.34 o                         
  -5  14   3       3380.02       3364.76        45.99 o                         
  -4  14   3         34.70         40.35         7.79 o                         
  -3  14   3       2893.58       2881.41        35.47 o                         
  -2  14   3       3925.04       3747.33        46.30 o                         
  -1  14   3       1759.82       1635.94        29.80 o                         
   0  14   3        153.74        121.99        10.50 o                         
   1  14   3         62.62         49.47        10.22 o                         
   2  14   3        193.21        206.86        12.12 o                         
   3  14   3         43.36         70.16        10.58 o                         
   4  14   3        314.55        314.25         9.83 o                         
   5  14   3        237.07        222.18         7.69 o                         
   6  14   3        250.71        246.56         8.18 o                         
   7  14   3         70.70         59.57         6.50 o                         
   8  14   3          5.89          9.50         6.72 o                         
   9  14   3        333.33        318.08        11.90 o                         
  10  14   3         23.17         18.69         8.40 o                         
  11  14   3         17.40         -8.95         8.95 o                         
  12  14   3          1.91          2.20         7.20 o                         
  13  14   3          6.15          4.92        11.26 o                         
  14  14   3          8.65         -8.08         9.43 o                         
  15  14   3         72.32         70.53        30.29 o                         
  16  14   3         61.87         69.47        15.37 o                         
  17  14   3         50.05         47.08        13.37 o                         
  18  14   3          8.09          9.45        24.68 o                         
  19  14   3         70.35         61.39        34.05 o                         
 -12  15   3        333.80        316.42        24.62 o                         
 -11  15   3        346.57        415.55        24.52 o                         
 -10  15   3          5.63        -14.75        17.52 o                         
  -9  15   3         20.02         12.51        12.21 o                         
  -8  15   3          8.61          8.72         7.78 o                         
  -7  15   3          4.70         12.18         8.82 o                         
  -6  15   3         97.53        114.64         9.62 o                         
  -5  15   3         38.99         37.45        11.12 o                         
  -4  15   3         59.73         45.30         9.22 o                         
  -3  15   3         12.23         19.54         5.39 o                         
  -2  15   3        175.07        191.51        13.41 o                         
  -1  15   3         82.96         96.02        12.24 o                         
   0  15   3         29.27         42.29        10.50 o                         
   1  15   3         29.72         44.06        10.77 o                         
   2  15   3       1370.02       1431.99        28.09 o                         
   3  15   3         92.14         79.79        11.33 o                         
   4  15   3       1153.39       1186.57        23.59 o                         
   5  15   3         22.13         20.35         4.62 o                         
   6  15   3        646.43        669.83        13.02 o                         
   7  15   3       2015.21       2064.09        27.43 o                         
   8  15   3         79.04         65.19         8.05 o                         
   9  15   3        689.18        756.50        23.24 o                         
  10  15   3          1.67         -1.64         6.38 o                         
  11  15   3        623.67        632.48        23.23 o                         
  12  15   3          0.72         -8.47        14.56 o                         
  13  15   3        838.19        827.78        28.35 o                         
  14  15   3        499.68        457.38        25.05 o                         
  15  15   3         32.61         16.18        17.98 o                         
  16  15   3        148.29        122.40        19.79 o                         
  17  15   3        150.79        166.73        25.63 o                         
  18  15   3         24.81         31.05        25.58 o                         
 -11  16   3       2866.42       3098.94        70.53 o                         
 -10  16   3        231.94        226.21        22.16 o                         
  -9  16   3        614.73        657.21        27.71 o                         
  -8  16   3         20.51         16.27         8.36 o                         
  -7  16   3       1123.38       1147.27        22.51 o                         
  -6  16   3       2540.51       2652.34        37.64 o                         
  -5  16   3        162.47        183.27        10.54 o                         
  -4  16   3        640.12        691.84        16.67 o                         
  -3  16   3         38.90         61.59        12.40 o                         
  -2  16   3       1338.39       1360.55        32.41 o                         
  -1  16   3        323.59        314.68        15.48 o                         
   0  16   3        397.00        446.93        20.29 o                         
   1  16   3         29.38         33.06        11.18 o                         
   2  16   3       1417.20       1459.73        30.92 o                         
   3  16   3       1046.00        949.54        25.63 o                         
   4  16   3        507.29        531.03        17.93 o                         
   5  16   3       1511.58       1575.02        33.74 o                         
   6  16   3        147.03        141.55         7.59 o                         
   7  16   3        382.29        414.18        12.66 o                         
   8  16   3         46.10         43.03         9.19 o                         
   9  16   3          1.11          5.92         7.80 o                         
  10  16   3          2.56          9.16        13.12 o                         
  11  16   3         30.08         32.73        14.25 o                         
  12  16   3         69.97         68.98        22.54 o                         
  13  16   3          1.41          6.78        15.75 o                         
  14  16   3        128.88        127.01        18.56 o                         
  15  16   3          3.52        -17.08        17.08 o                         
  16  16   3         43.33         14.73        21.17 o                         
  17  16   3         15.57        -16.96        24.40 o                         
 -10  17   3        262.14        259.29        21.04 o                         
  -9  17   3         13.65          8.55        16.50 o                         
  -8  17   3        220.64        260.52        18.40 o                         
  -7  17   3         10.99         13.85         8.08 o                         
  -6  17   3        117.78        118.98         9.60 o                         
  -5  17   3         59.69         62.31         9.44 o                         
  -4  17   3          0.10          0.59        11.47 o                         
  -3  17   3          1.41        -10.19        11.86 o                         
  -2  17   3          0.54         -7.50        12.22 o                         
  -1  17   3         48.89         54.62        12.10 o                         
   0  17   3        108.71         97.60        12.73 o                         
   1  17   3        493.54        522.10        19.45 o                         
   2  17   3        100.35        108.20        14.51 o                         
   3  17   3        473.91        440.07        20.08 o                         
   4  17   3         45.67         58.26        12.05 o                         
   5  17   3        488.02        526.76        19.22 o                         
   6  17   3          6.82         31.42        11.00 o                         
   7  17   3       2047.73       2034.06        29.76 o                         
   8  17   3        273.71        278.79        16.40 o                         
   9  17   3        670.04        714.24        23.63 o                         
  10  17   3        244.69        289.91        16.69 o                         
  11  17   3         32.21         29.15        14.31 o                         
  12  17   3        330.87        362.38        19.57 o                         
  13  17   3         29.74         33.96        16.50 o                         
  14  17   3       1110.94       1214.58        35.67 o                         
  15  17   3          0.62         -9.58        19.64 o                         
  16  17   3        129.33        127.92        30.98 o                         
  17  17   3         78.88         44.50        26.20 o                         
  -9  18   3         18.81          2.34        20.07 o                         
  -8  18   3        114.40         83.43        37.26 o                         
  -7  18   3         39.43         30.98        13.51 o                         
  -6  18   3        328.36        307.75        15.62 o                         
  -5  18   3       1289.06       1246.49        39.86 o                         
  -4  18   3        122.37        135.67        13.31 o                         
  -3  18   3        681.77        734.59        24.50 o                         
  -2  18   3        166.06        120.41        14.71 o                         
  -1  18   3       1342.92       1301.51        46.67 o                         
   0  18   3          5.79          5.93        21.90 o                         
   1  18   3       1223.50       1231.52        32.57 o                         
   2  18   3        129.16        119.67        15.18 o                         
   3  18   3        234.91        226.77        14.93 o                         
   4  18   3       1001.94       1084.79        27.39 o                         
   5  18   3         83.51         90.99        17.83 o                         
   6  18   3        267.92        274.26        14.25 o                         
   7  18   3        385.36        377.57        17.24 o                         
   8  18   3         63.78         55.02        12.49 o                         
   9  18   3          8.85         -1.09        11.72 o                         
  10  18   3        153.28        152.09        15.27 o                         
  11  18   3          0.01         -5.55        14.41 o                         
  12  18   3        248.06        232.32        18.36 o                         
  13  18   3          0.03         30.88        18.83 o                         
  14  18   3          2.11        -21.34        21.34 o                         
  15  18   3          2.92        -28.20        28.20 o                         
  16  18   3         21.37         12.42        25.39 o                         
  -7  19   3         27.39         24.79        26.84 o                         
  -6  19   3          0.29        -16.65        21.44 o                         
  -5  19   3          5.13         28.06        25.09 o                         
  -4  19   3         49.07         58.08        12.07 o                         
  -3  19   3          3.07         -8.22        31.55 o                         
  -2  19   3          4.96          4.70        13.58 o                         
  -1  19   3         71.12         61.89        15.98 o                         
   0  19   3          4.34          7.50        15.12 o                         
   1  19   3         22.95         17.06        13.75 o                         
   2  19   3         71.99         58.93        14.76 o                         
   3  19   3         63.22         73.60        13.36 o                         
   4  19   3        145.95        139.01        14.18 o                         
   5  19   3         53.70         33.03        11.97 o                         
   6  19   3        543.80        573.16        22.18 o                         
   7  19   3          1.95         10.00        10.23 o                         
   8  19   3       1165.73       1191.46        43.22 o                         
   9  19   3          2.78        -13.01        13.01 o                         
  10  19   3        328.45        314.77        19.93 o                         
  11  19   3        174.40        157.37        19.70 o                         
  12  19   3         37.39         18.24        19.02 o                         
  13  19   3       1038.29       1162.91        46.81 o                         
  14  19   3       1716.34       1792.37        57.43 o                         
  15  19   3        392.74        414.50        35.35 o                         
  -6  20   3         43.18         37.64        23.41 o                         
  -5  20   3        492.95        490.50        32.68 o                         
  -4  20   3         53.90         63.47        27.91 o                         
  -3  20   3          4.95          2.43        16.97 o                         
  -2  20   3       1086.03       1218.68        42.48 o                         
  -1  20   3        442.08        382.65        21.19 o                         
   0  20   3        461.65        417.57        23.07 o                         
   1  20   3        197.10        194.22        24.35 o                         
   2  20   3         59.45         13.78        14.29 o                         
   3  20   3         25.38         28.82        13.52 o                         
   4  20   3        338.08        312.78        24.91 o                         
   5  20   3          1.50         11.37        12.43 o                         
   6  20   3        490.76        473.42        24.85 o                         
   7  20   3         30.60         27.00        12.71 o                         
   8  20   3        214.11        212.39        34.43 o                         
   9  20   3        302.40        301.47        13.00 o                         
  10  20   3        122.50        127.78        14.99 o                         
  11  20   3        131.85        118.90        17.51 o                         
  12  20   3         14.59         -1.68        31.80 o                         
  13  20   3         19.54         10.23        20.93 o                         
  14  20   3          3.04        -28.31        28.31 o                         
  -4  21   3         60.02          9.17        28.07 o                         
  -3  21   3          6.12         24.78        41.05 o                         
  -2  21   3          6.63        -22.29        22.29 o                         
  -1  21   3         11.03         -2.07        18.16 o                         
   0  21   3         18.04          4.38        19.44 o                         
   1  21   3        103.44        108.12        27.38 o                         
   2  21   3         29.57         45.47        18.08 o                         
   3  21   3         25.27         18.36        17.25 o                         
   4  21   3        204.31        196.93        20.61 o                         
   5  21   3         25.61         61.03        22.97 o                         
   6  21   3          3.46         16.08        14.14 o                         
   7  21   3        185.16        144.94        22.94 o                         
   8  21   3         20.42        -16.20        31.57 o
[truncated: 1,769,527 more chars]
